# Supplementary material for: Evolutionary patterns of archaea predominant in acidic environment
Source: Environ Microbiome. 2023 Jul 18;18:61. doi: 10.1186/s40793-023-00518-5 (PMC10354927; doi:10.1186/s40793-023-00518-5)
Supplement: Supplementary file 1 — Additional file 1. Supplementary Table S1. Comparison of genomes of "E-plasma" Parys Mt to C. divulgatum and "E-plasma" variant from Iron Mt (Presence-Absence of genes). [file 40793_2023_518_MOESM1_ESM.xlsx]

## Sheet: Presence-Absence
Roary output: Presence absence table for genes on E-plasma genomes and Cuniculiplasma divulgatum PM4 and S5
EC numbers and COG have been added from PROKKA annotations from E-plasma (Aleksei/Stepan)
Pathway definitions have been added using ec2kegg and custom modification of ec2kegg
arCOGs have been calculated using the resulting pangenome from Roary
Gene	Non-unique Gene name	arCOG	arCOG identity (%)	arCOG category		arCOG definition	PROKKA Annotation	Kegg pathway	EC_number	COG	No. Isolates	No. sequences	Avg sequences per isolate	Genome Fragment	Order within Fragment	Accessory Fragment	Accessory Order with Fragment	QC	Min group size nuc	Max group size nuc	Avg group size nuc	Cuniculiplasma_divulgatum_PM4	Cuniculiplasma_divulgatum_S5	E-plasma.bin-1-r	E-plasma_GCA_000496135.1	E-plasma unique
group_2852		arCOG01458	99.692	C	Qor	NADPH:quinone reductase or related Zn-dependent oxidoreductase	Acryloyl-coenzyme A reductase	Carbon fixation pathways in prokaryotes|Metabolic pathways|Microbial metabolism in diverse environments	1.3.1.84	COG1064	2	2	1	1	1388	1	298		977	977	977			ANIHLMIM_00471	MKNJJJNK_00925	++
tfrA		arCOG00571	100	C	SdhA	Succinate dehydrogenase/fumarate reductase, flavoprotein subunit	Fumarate reductase (CoM/CoB) subunit A	Carbon fixation pathways in prokaryotes|Metabolic pathways|Microbial metabolism in diverse environments	1.3.4.1	COG1053	2	2	1	1	782	1	1633		1715	1715	1715			ANIHLMIM_01197	MKNJJJNK_00373	++
tfrB		arCOG00962	100	C	FrdB	Succinate dehydrogenase/fumarate reductase, Fe-S protein subunit	Fumarate reductase (CoM/CoB) subunit B	Carbon fixation pathways in prokaryotes|Metabolic pathways|Microbial metabolism in diverse environments	1.3.4.1	COG0247	2	2	1	1	783	1	1634		752	752	752			ANIHLMIM_01196	MKNJJJNK_00374	++
group_2808	mdh	arCOG00246	100	C	Mdh	Malate/lactate dehydrogenase	Malate dehydrogenase	Citrate cycle (TCA cycle)|Cysteine and methionine metabolism|Pyruvate metabolism|Glyoxylate and dicarboxylate metabolism|Methane metabolism|Carbon fixation in photosynthetic organisms|Carbon fixation pathways in prokaryotes|Metabolic pathways|Biosynthesis of secondary metabolites|Microbial metabolism in diverse environments	1.1.1.37	COG0039	2	2	1	1	1963	1	1786		971	971	971			ANIHLMIM_00422	MKNJJJNK_00456	++
icd		arCOG01164	99.267	C	Icd	Isocitrate dehydrogenase	Isocitrate dehydrogenase [NADP]	Citrate cycle (TCA cycle)|Glutathione metabolism|Carbon fixation pathways in prokaryotes|Metabolic pathways|Biosynthesis of secondary metabolites|Microbial metabolism in diverse environments	1.1.1.42	COG0538	2	2	1	1	121	1	80		1229	1259	1244			ANIHLMIM_00196	MKNJJJNK_01617	++
sucD		arCOG01339	100	C	SucD	Succinyl-CoA synthetase, alpha subunit	Succinate--CoA ligase [ADP-forming] subunit alpha	Citrate cycle (TCA cycle)|Propanoate metabolism|C5-Branched dibasic acid metabolism|Carbon fixation pathways in prokaryotes|Metabolic pathways|Biosynthesis of secondary metabolites|Microbial metabolism in diverse environments	6.2.1.5	COG0074	2	2	1	1	720	1	1575		857	857	857			ANIHLMIM_00772	MKNJJJNK_00313	++
egsA		arCOG00982	99.716	C	GldA	Glycerol dehydrogenase or related enzyme	Glycerol-1-phosphate dehydrogenase [NAD(P)+]	Glycerophospholipid metabolism	1.1.1.261	COG0371	2	2	1	1	1521	1	431		1058	1058	1058			ANIHLMIM_00901	MKNJJJNK_00803	++
lpdA_1		arCOG01068	99.582	C	Lpd	Pyruvate/2-oxoglutarate dehydrogenase complex, dihydrolipoamide dehydrogenase (E3) component or related enzyme	Dihydrolipoyl dehydrogenase	Glycolysis / Gluconeogenesis|Citrate cycle (TCA cycle)|Glycine, serine and threonine metabolism|Valine, leucine and isoleucine degradation|Lysine degradation|Tryptophan metabolism|Pyruvate metabolism|Propanoate metabolism|Metabolic pathways|Biosynthesis of secondary metabolites|Microbial metabolism in diverse environments	1.8.1.4	COG1249	2	2	1	1	1147	1	517		1439	1439	1439			ANIHLMIM_00123	MKNJJJNK_00658	++
lpdA_3		arCOG01068	100	C	Lpd	Pyruvate/2-oxoglutarate dehydrogenase complex, dihydrolipoamide dehydrogenase (E3) component or related enzyme	Dihydrolipoyl dehydrogenase	Glycolysis / Gluconeogenesis|Citrate cycle (TCA cycle)|Glycine, serine and threonine metabolism|Valine, leucine and isoleucine degradation|Lysine degradation|Tryptophan metabolism|Pyruvate metabolism|Propanoate metabolism|Metabolic pathways|Biosynthesis of secondary metabolites|Microbial metabolism in diverse environments	1.8.1.4	COG1249	2	2	1	1	99	1	58		1319	1319	1319			ANIHLMIM_00218	MKNJJJNK_01595	++
lpdA_2		arCOG01068	74.348	C	Lpd	Pyruvate/2-oxoglutarate dehydrogenase complex, dihydrolipoamide dehydrogenase (E3) component or related enzyme	Dihydrolipoyl dehydrogenase	Glycolysis / Gluconeogenesis|Citrate cycle (TCA cycle)|Glycine, serine and threonine metabolism|Valine, leucine and isoleucine degradation|Lysine degradation|Tryptophan metabolism|Pyruvate metabolism|Propanoate metabolism|Metabolic pathways|Biosynthesis of secondary metabolites|Microbial metabolism in diverse environments	1.8.1.4	COG1249	1	1	1	1	152	1	111		710	710	710			ANIHLMIM_00165		+
group_3152		arCOG01599	100	C	PorB	Pyruvate:ferredoxin oxidoreductase or related 2-oxoacid:ferredoxin oxidoreductase, beta subunit	2-oxoacid:ferredoxin oxidoreductase 2, subunit beta	Glycolysis / Gluconeogenesis|Citrate cycle (TCA cycle)|Pyruvate metabolism|Butanoate metabolism|Metabolic pathways|Biosynthesis of secondary metabolites|Microbial metabolism in diverse environments	1.2.7.11	COG1013	2	2	1	1	623	1	1478		929	929	929			ANIHLMIM_00804	MKNJJJNK_00214	++
group_2498		arCOG01606	99.655	C	PorA	Pyruvate:ferredoxin oxidoreductase or related 2-oxoacid:ferredoxin oxidoreductase, alpha subunit and gamma	2-oxoacid:ferredoxin oxidoreductase subunit alpha	Glycolysis / Gluconeogenesis|Citrate cycle (TCA cycle)|Pyruvate metabolism|Butanoate metabolism|Metabolic pathways|Biosynthesis of secondary metabolites|Microbial metabolism in diverse environments	1.2.7.11		2	2	1	1	1221	1	597		1739	1739	1739			ANIHLMIM_00045	MKNJJJNK_00742	++
group_380		arCOG01606	99.698	C	PorA	Pyruvate:ferredoxin oxidoreductase or related 2-oxoacid:ferredoxin oxidoreductase, alpha subunit and gamma	2-oxoacid:ferredoxin oxidoreductase subunit alpha	Glycolysis / Gluconeogenesis|Citrate cycle (TCA cycle)|Pyruvate metabolism|Butanoate metabolism|Metabolic pathways|Biosynthesis of secondary metabolites|Microbial metabolism in diverse environments	1.2.7.11		2	2	1	1	624	1	1479		995	1904	1449			ANIHLMIM_00803	MKNJJJNK_00215	++
group_2499		arCOG01599	100	C	PorB	Pyruvate:ferredoxin oxidoreductase or related 2-oxoacid:ferredoxin oxidoreductase, beta subunit	2-oxoacid:ferredoxin oxidoreductase subunit beta	Glycolysis / Gluconeogenesis|Citrate cycle (TCA cycle)|Pyruvate metabolism|Butanoate metabolism|Metabolic pathways|Biosynthesis of secondary metabolites|Microbial metabolism in diverse environments	1.2.7.11		2	2	1	1	1220	1	596		851	851	851			ANIHLMIM_00046	MKNJJJNK_00741	++
pckG		arCOG05865	99.679	C	PepCK	Phosphoenolpyruvate carboxykinase, GTP-dependent	Phosphoenolpyruvate carboxykinase [GTP]	Glycolysis / Gluconeogenesis|Citrate cycle (TCA cycle)|Pyruvate metabolism|Metabolic pathways|Biosynthesis of secondary metabolites|Microbial metabolism in diverse environments	4.1.1.32	COG1274	2	2	1	1	687	1	1541		1871	1871	1871			ANIHLMIM_00851	MKNJJJNK_00280	++
acdAI		arCOG01340	99.14	C	-	Acyl-CoA synthetase (NDP forming)	Acetate--CoA ligase [ADP-forming] I subunit alpha	Glycolysis / Gluconeogenesis|Pyruvate metabolism|Propanoate metabolism|Metabolic pathways|Microbial metabolism in diverse environments	6.2.1.13	COG1042	2	2	1	1	845	1	723		1049	1391	1220			ANIHLMIM_01783	MKNJJJNK_01069	++
acdBII		arCOG01338	99.543	C	-	Acyl-CoA synthetase, ATP-grasp containing subunit	Acetate--CoA ligase [ADP-forming] II subunit beta	Glycolysis / Gluconeogenesis|Pyruvate metabolism|Propanoate metabolism|Metabolic pathways|Microbial metabolism in diverse environments	6.2.1.13	COG1042	2	2	1	1	846	1	724		659	668	663			ANIHLMIM_01784	MKNJJJNK_01070	++
ppa		arCOG01711	99.441	C	Ppa	Inorganic pyrophosphatase	Inorganic pyrophosphatase	Oxidative phosphorylation	3.6.1.1	COG0221	2	2	1	1	1454	1	364		539	539	539			ANIHLMIM_01677	MKNJJJNK_00866	++
atpA_1		arCOG00868	99.486	C	NtpA	Archaeal/vacuolar-type H+-ATPase subunit A	V-type ATP synthase alpha chain	Oxidative phosphorylation|Photosynthesis|Metabolic pathways	7.1.2.2	COG1155	2	2	1	1	71	1	36		1754	1754	1754			ANIHLMIM_00243	MKNJJJNK_01574	++
aldhT		arCOG01252	98.263	C	PutA	Lactaldehyde dehydrogenase, Succinate semialdehyde dehydrogenase, a-ketoglutarate semialdehyde dehydrogenase or other NAD-dependent aldehyde dehydrogenase	2,5-dioxopentanoate dehydrogenase	Pentose and glucuronate interconversions|Ascorbate and aldarate metabolism|Metabolic pathways	1.2.1.26	COG1012	2	2	1	1	1302	1	206		1556	1556	1556			ANIHLMIM_01277	MKNJJJNK_01012	++
group_2983		arCOG01252	98.186	C	PutA	Lactaldehyde dehydrogenase, Succinate semialdehyde dehydrogenase, a-ketoglutarate semialdehyde dehydrogenase or other NAD-dependent aldehyde dehydrogenase	Alpha-ketoglutarate semialdehyde dehydrogenase	Pentose and glucuronate interconversions|Ascorbate and aldarate metabolism|Metabolic pathways	1.2.1.26		2	2	1	1	1804	1	1179		1325	1325	1325			ANIHLMIM_00617	MKNJJJNK_01384	++
group_3191		arCOG01252	98.643	C	PutA	Lactaldehyde dehydrogenase, Succinate semialdehyde dehydrogenase, a-ketoglutarate semialdehyde dehydrogenase or other NAD-dependent aldehyde dehydrogenase	D-glyceraldehyde dehydrogenase (NADP(+))	Pentose phosphate pathway|Metabolic pathways|Microbial metabolism in diverse environments	1.2.1.89	COG1012	2	2	1	1	689	1	1543		1550	1550	1550			ANIHLMIM_00853	MKNJJJNK_00282	++
group_3380		arCOG01252	99.371	C	PutA	Lactaldehyde dehydrogenase, Succinate semialdehyde dehydrogenase, a-ketoglutarate semialdehyde dehydrogenase or other NAD-dependent aldehyde dehydrogenase	D-glyceraldehyde dehydrogenase (NADP(+))	Pentose phosphate pathway|Metabolic pathways|Microbial metabolism in diverse environments	1.2.1.89	COG1012	2	2	1	1	1314	1	221		1433	1433	1433			ANIHLMIM_01078	MKNJJJNK_00999	++
group_2727	prpB	arCOG00583	98.848	C	AceA	Isocitrate lyase	2-methylisocitrate lyase	Propanoate metabolism|Metabolic pathways	4.1.3.30		2	2	1	1	1045	1	924		1304	1304	1304			ANIHLMIM_00330	MKNJJJNK_01274	++
maeA		arCOG00853	100	C	SfcA	Malic enzyme	NAD-dependent malic enzyme	Pyruvate metabolism	1.1.1.38		2	2	1	1	1736	1	1110		1334	1334	1334			ANIHLMIM_00670	MKNJJJNK_01450	++
dxs_1		arCOG01052	75	C	AcoB	Pyruvate/2-oxoglutarate/acetoin dehydrogenase complex, dehydrogenase (E1) component	1-deoxy-D-xylulose-5-phosphate synthase	Thiamine metabolism|Terpenoid backbone biosynthesis|Metabolic pathways|Biosynthesis of secondary metabolites	2.2.1.7		2	2	1	1	101	1	60		866	974	920			ANIHLMIM_00216	MKNJJJNK_01597	++
leuC		arCOG01697	98.884	C	AcnA	Aconitase A	3-isopropylmalate dehydratase large subunit	Valine, leucine and isoleucine biosynthesis|Metabolic pathways|Biosynthesis of secondary metabolites	4.2.1.33		2	2	1	1	2117	1	123		2690	2690	2690			ANIHLMIM_00958	MKNJJJNK_01694	++
gltA_1		arCOG04237	99.74	C	GltA	Citrate synthase	Citrate synthase		2.3.3.16	COG0372	2	2	1	1	1114	1	484		1157	1157	1157			ANIHLMIM_01344	MKNJJJNK_00624	++
gltA_2		arCOG04237	100	C	GltA	Citrate synthase	Citrate synthase		2.3.3.16	COG0372	2	2	1	1	928	1	810		1067	1067	1067			ANIHLMIM_01638	MKNJJJNK_01157	++
petB		arCOG01721	100	C	QcrB	Cytochrome b subunit of the bc complex	Cytochrome b6				2	2	1	1	572	1	1428		1685	1685	1685			ANIHLMIM_00543	MKNJJJNK_00162	++
coxA2		arCOG01237	100	C	CyoB	Heme/copper-type cytochrome/quinol oxidase, subunit 1 and 3	Cytochrome c oxidase polypeptide 1		1.9.3.1	COG0843	2	2	1	1	964	1	844		1676	1676	1676			ANIHLMIM_01103	MKNJJJNK_01193	++
fpoB		arCOG01554	100	C	NuoB	F420H2 dehydrogenase subunit, related to NADH:ubiquinone oxidoreductase 20 kD subunit	F(420)H(2) dehydrogenase subunit B		1.12.98.3	COG0377	2	2	1	1	1288	1	676		464	464	464			ANIHLMIM_01504	MKNJJJNK_01026	++
fpoD		arCOG01548	100	C	NuoD	NADH dehydrogenase subunit D	F(420)H(2) dehydrogenase subunit D		1.12.98.3	COG0649	2	2	1	1	1286	1	678		455	1121	788			ANIHLMIM_01135	MKNJJJNK_01028	++
fpoH		arCOG01546	99.422	C	NuoH	NADH dehydrogenase subunit H	F(420)H(2) dehydrogenase subunit H		1.12.98.3	COG1005	2	2	1	1	1285	1	679		1040	1040	1040			ANIHLMIM_01134	MKNJJJNK_01029	++
fpoK		arCOG03073	98.99	C	NuoK	NADH dehydrogenase subunit 4L (K,kappa)	F(420)H(2) dehydrogenase subunit K		1.12.98.3	COG0713	2	2	1	1	1281	1	683		299	299	299			ANIHLMIM_01130	MKNJJJNK_01033	++
fpoL		arCOG01539	99.841	C	NuoL	NADH dehydrogenase subunit L	F(420)H(2) dehydrogenase subunit L		1.12.98.3	COG1009	2	2	1	1	1280	1	684		1892	1892	1892			ANIHLMIM_01129	MKNJJJNK_01034	++
fpoM		arCOG01538	98.783	C	NuoM	NADH dehydrogenase subunit M	F(420)H(2) dehydrogenase subunit M		1.12.98.3	COG1008	2	2	1	1	1279	1	685		1481	1481	1481			ANIHLMIM_01128	MKNJJJNK_01035	++
fpoN		arCOG01540	100	C	NuoN	NADH dehydrogenase subunit N	F(420)H(2) dehydrogenase subunit N		1.12.98.3	COG1007	2	2	1	1	1278	1	686		1430	1430	1430			ANIHLMIM_01127	MKNJJJNK_01036	++
hmp		arCOG02200	43.86	C	Fpr	Flavodoxin reductase (ferredoxin-NADPH reductase) family 1	Flavohemoprotein		1.14.12.17		1	1	1	1	394	1	1255		695	695	695			ANIHLMIM_00565		+
group_2488		arCOG01537	99.509	C	NuoM	NADH:ubiquinone oxidoreductase subunit 4 (chain M)	hypothetical protein				2	2	1	1	1231	1	607		1835	1835	1835			ANIHLMIM_00035	MKNJJJNK_00752	++
group_2492		arCOG03626	100	C	HyfE	Hydrogenase-4 membrane subunit HyfE	hypothetical protein				2	2	1	1	1227	1	603		620	620	620			ANIHLMIM_00039	MKNJJJNK_00748	++
group_2493		arCOG01545	99.682	C	HyfC	Formate hydrogenlyase subunit 4	hypothetical protein				2	2	1	1	1226	1	602		944	944	944			ANIHLMIM_00040	MKNJJJNK_00747	++
group_317		arCOG02064	99.471	C	-	Peroxiredoxin family protein	hypothetical protein				2	2	1	1	1149	1	519		545	569	557			ANIHLMIM_00121	MKNJJJNK_00660	++
group_327		arCOG01252	96.61	C	PutA	Lactaldehyde dehydrogenase, Succinate semialdehyde dehydrogenase, a-ketoglutarate semialdehyde dehydrogenase or other NAD-dependent aldehyde dehydrogenase	hypothetical protein				2	2	1	1	120	1	79		1241	1241	1241			ANIHLMIM_00197	MKNJJJNK_01616	++
group_2636		arCOG01054	100	C	AcoA	Pyruvate/2-oxoglutarate/acetoin dehydrogenase complex, dehydrogenase (E1) component, eukaryotic type, alpha subunit	hypothetical protein				2	2	1	1	102	1	61		1013	1013	1013			ANIHLMIM_00215	MKNJJJNK_01598	++
group_332		arCOG01706	99.317	C	AceF	Pyruvate/2-oxoglutarate dehydrogenase complex, dihydrolipoamide acyltransferase (E2) component or related enzyme	hypothetical protein				2	2	1	1	100	1	59		1340	1346	1343			ANIHLMIM_00217	MKNJJJNK_01596	++
group_2653		arCOG02455	100	C	AtpK	Archaeal/vacuolar-type Na+/H+-ATPase, subunit K	hypothetical protein				2	2	1	1	75	1	40		236	236	236			ANIHLMIM_00239	MKNJJJNK_01578	++
group_2660		arCOG03363	98.131	C	NtpF	Archaeal/vacuolar-type H+-ATPase subunit H	hypothetical protein				2	2	1	1	67	1	32		323	323	323			ANIHLMIM_00247	MKNJJJNK_01570	++
group_2661		arCOG04138	99.382	C	NtpI	Archaeal/vacuolar-type H+-ATPase subunit I	hypothetical protein				2	2	1	1	66	1	31		1943	1943	1943			ANIHLMIM_00248	MKNJJJNK_01569	++
group_2677		arCOG03696	99.543	C	NapH	Polyferredoxin	hypothetical protein				2	2	1	1	1611	1	988		1973	1973	1973			ANIHLMIM_00271	MKNJJJNK_01359	++
group_2678		arCOG03697	99.331	C	NapH	Polyferredoxin	hypothetical protein				2	2	1	1	1610	1	987		899	899	899			ANIHLMIM_00272	MKNJJJNK_01358	++
group_4095		arCOG05498	99.81	C	AceB	Malate synthase	hypothetical protein				2	2	1	1	1046	1	925		1577	1592	1584			ANIHLMIM_00329	MKNJJJNK_01275	++
group_2793		arCOG01617	98.521	C	Tas	Aryl-alcohol dehydrogenase related enzyme	hypothetical protein				2	2	1	1	435	1	1290		1016	1016	1016			ANIHLMIM_00405	MKNJJJNK_00028	++
group_2917		arCOG03363	44	C	NtpF	Archaeal/vacuolar-type H+-ATPase subunit H	hypothetical protein				2	2	1	1	570	1	1426		134	134	134			ANIHLMIM_00541	MKNJJJNK_00160	++
group_2920		arCOG01720	100	C	QcrA	Rieske Fe-S protein	hypothetical protein				2	2	1	1	573	1	1429		758	758	758			ANIHLMIM_00544	MKNJJJNK_00163	++
group_2990		arCOG03626	100	C	HyfE	Hydrogenase-4 membrane subunit HyfE	hypothetical protein				2	2	1	1	1794	1	1171		620	620	620			ANIHLMIM_00625	MKNJJJNK_01393	++
group_3126		arCOG01337	100	C	SucC	Succinyl-CoA synthetase, beta subunit	hypothetical protein				2	2	1	1	721	1	1576		1052	1052	1052			ANIHLMIM_00773	MKNJJJNK_00314	++
group_3269		arCOG01364	98.224	C	-	Radical SAM superfamily enzyme	hypothetical protein				2	2	1	1	2135	1	141		1691	1691	1691			ANIHLMIM_00948	MKNJJJNK_01676	++
group_420		arCOG03700	97.97	C	SoxE	Sulfocyanin	hypothetical protein				2	2	1	1	965	1	845		593	593	593			ANIHLMIM_01102	MKNJJJNK_01194	++
group_3397		arCOG01235	100	C	CyoA	Heme/copper-type cytochrome/quinol oxidase, subunit 2	hypothetical protein				2	2	1	1	963	1	843		461	461	461			ANIHLMIM_01104	MKNJJJNK_01192	++
group_3421		arCOG05181	100	C	NuoJ	NADH dehydrogenase subunit J	hypothetical protein				2	2	1	1	1282	1	682		206	206	206			ANIHLMIM_01131	MKNJJJNK_01032	++
group_3422		arCOG04654	98.78	C	NuoJ	NADH dehydrogenase subunit J	hypothetical protein				2	2	1	1	1283	1	681		248	248	248			ANIHLMIM_01132	MKNJJJNK_01031	++
group_429		arCOG00984	97.941	C	EutG	Alcohol dehydrogenase, class IV	hypothetical protein				2	2	1	1	514	1	1370		1022	1022	1022			ANIHLMIM_01171	MKNJJJNK_00108	++
group_3524		arCOG01984	100	C	FixX	Ferredoxin-like protein	hypothetical protein				2	2	1	1	836	1	714		272	272	272			ANIHLMIM_01266	MKNJJJNK_01059	++
group_3644		arCOG01357	99.463	C	-	Radical SAM superfamily enzyme	hypothetical protein				2	2	1	1	2085	1	1908		1679	1679	1679			ANIHLMIM_01413	MKNJJJNK_00575	++
group_3885		arCOG00984	98.93	C	EutG	Alcohol dehydrogenase, class IV	hypothetical protein				2	2	1	1	2036	1	1858		1124	1124	1124			ANIHLMIM_01712	MKNJJJNK_00526	++
group_3897		arCOG00753	98.879	C	GlpA	Glycerol-3-phosphate dehydrogenase	hypothetical protein				2	2	1	1	2023	1	1846		1340	1340	1340			ANIHLMIM_01729	MKNJJJNK_00515	++
group_508		arCOG00337	99.644	C	GlcD	FAD/FMN-containing dehydrogenase	hypothetical protein				2	2	1	1	2024	1	1847		845	1508	1176			ANIHLMIM_01730	MKNJJJNK_00516	++
group_3899		arCOG01004	99.01	C	FmdA	Acetamidase/formamidase	hypothetical protein				2	2	1	1	429	1	1284		911	911	911			ANIHLMIM_01733	MKNJJJNK_00024	++
group_3906		arCOG01097	100	C	-	Rubrerythrin	hypothetical protein				2	2	1	1	1299	1	665		425	425	425			ANIHLMIM_01740	MKNJJJNK_01015	++
group_2466		arCOG02064	58.394	C	-	Peroxiredoxin family protein	hypothetical protein				1	1	1	1	1058	1	186		410	410	410			ANIHLMIM_00006		+
group_3038		arCOG01357	35.897	C	-	Radical SAM superfamily enzyme	hypothetical protein				1	1	1	1	1908	1	1733		164	164	164			ANIHLMIM_00683		+
group_3053		arCOG00335	26.923	C	LutB	L-lactate utilization protein LutB, contains ferredoxin domain	hypothetical protein				1	1	1	1	1893	1	1718		359	359	359			ANIHLMIM_00698		+
group_3491		arCOG00288	38	C	NfnB	Nitroreductase	hypothetical protein				1	1	1	3	1	4	1		242	242	242			ANIHLMIM_01218		+
group_3571		arCOG02009	32.203	C	NhaC	Na+/H+ antiporter	hypothetical protein				1	1	1	4	7	3	7		260	260	260			ANIHLMIM_01323		+
group_3573		arCOG02398	34.375	C	CcdA	Cytochrome c biogenesis protein	hypothetical protein				1	1	1	4	13	3	5		251	251	251			ANIHLMIM_01325		+
group_3671		arCOG02624	44	C	0	4-Hydroxybutyryl-CoA synthetase (AMP-forming)	hypothetical protein				1	1	1	6	7	6	1		176	176	176			ANIHLMIM_01444		+
group_3792		arCOG00062	91.765	C	YafV	Omega-amidase YafV/Nit2, hydrolyzes a-ketoglutaramate	hypothetical protein				1	1	1	1	1411	1	321		767	767	767			ANIHLMIM_01597		+
group_3904		arCOG02398	36.486	C	CcdA	Cytochrome c biogenesis protein	hypothetical protein				1	1	1	11	2	11	5		254	254	254			ANIHLMIM_01738		+
group_3911		arCOG00964	46.875	C	HdrC	Heterodisulfide reductase, subunit C	hypothetical protein				1	1	1	1	1623	1	1123		335	335	335			ANIHLMIM_01746		+
group_4061		arCOG00062	100	C	YafV	Omega-amidase YafV/Nit2, hydrolyzes a-ketoglutaramate	hypothetical protein				1	1	1	1	1415	1	325		767	767	767				MKNJJJNK_00906	+
group_61		arCOG01547	100	C	HycE	Ni,Fe-hydrogenase III large subunit and subunit G	hypothetical protein				1	1	1	1	1791	1	996		263	263	263				MKNJJJNK_01396	+
group_4259		arCOG03363	100	C	NtpF	Archaeal/vacuolar-type H+-ATPase subunit H	hypothetical protein				1	1	1	2	18	2	16		323	323	323				MKNJJJNK_01719	+
group_4260		arCOG04138	100	C	NtpI	Archaeal/vacuolar-type H+-ATPase subunit I	hypothetical protein				1	1	1	2	17	2	17		1943	1943	1943				MKNJJJNK_01720	+
group_4279		arCOG02721	100	C	CydA	Cytochrome bd-type quinol oxidase, subunit I	hypothetical protein				1	1	1	14	3	14	2		1361	1361	1361				MKNJJJNK_01742	+
group_4280		arCOG05350	100	C	CydB	Cytochrome bd-type quinol oxidase, subunit II	hypothetical protein				1	1	1	14	2	14	3		974	974	974				MKNJJJNK_01743	+
group_3128	iorA	arCOG01609	99.356	C	-	Indolepyruvate ferredoxin oxidoreductase, alpha and beta subunit	Indolepyruvate oxidoreductase subunit IorA		1.2.7.8	COG4231	2	2	1	1	1029	1	908		1865	1865	1865			ANIHLMIM_00777	MKNJJJNK_01258	++
iorB		arCOG01602	100	C	PorG	Pyruvate:ferredoxin oxidoreductase or related 2-oxoacid:ferredoxin oxidoreductase, gamma subunit	Indolepyruvate oxidoreductase subunit IorB		1.2.7.8	COG1014	2	2	1	1	1028	1	907		653	653	653			ANIHLMIM_00778	MKNJJJNK_01257	++
iscU2		arCOG02077	99.219	C	IscU	NifU homolog involved in Fe-S cluster formation	Iron-sulfur cluster assembly scaffold protein IscU 2			COG0822	2	2	1	1	1380	1	290		386	386	386			ANIHLMIM_00479	MKNJJJNK_00933	++
group_4008		arCOG01252	100	C	PutA	Lactaldehyde dehydrogenase, Succinate semialdehyde dehydrogenase, a-ketoglutarate semialdehyde dehydrogenase or other NAD-dependent aldehyde dehydrogenase	Lactaldehyde dehydrogenase				1	1	1	1	2037	1	1859		1484	1484	1484				MKNJJJNK_00527	+
lutA		arCOG05014	99.254	C	HdrE	CoB--CoM heterodisulfide reductase subunit E	Lactate utilization protein A				2	2	1	1	108	1	67		2012	2012	2012			ANIHLMIM_00209	MKNJJJNK_01604	++
mbhL		arCOG01547	99.492	C	HycE	Ni,Fe-hydrogenase III large subunit and subunit G	Membrane-bound hydrogenase subunit alpha		1.12.7.2	COG3261	2	2	1	1	1229	1	605		1184	1184	1184			ANIHLMIM_00037	MKNJJJNK_00750	++
ndhA		arCOG01545	100	C	HyfC	Formate hydrogenlyase subunit 4	NAD(P)H-quinone oxidoreductase subunit 1, chloroplastic		7.1.1.-		2	2	1	1	1795	1	1172		947	947	947			ANIHLMIM_00624	MKNJJJNK_01392	++
ndhB_1		arCOG01537	99.778	C	NuoM	NADH:ubiquinone oxidoreductase subunit 4 (chain M)	NAD(P)H-quinone oxidoreductase subunit 2, chloroplastic		7.1.1.-		2	2	1	1	1228	1	604		1355	1355	1355			ANIHLMIM_00038	MKNJJJNK_00749	++
ndhB_2		arCOG01537	100	C	NuoM	NADH:ubiquinone oxidoreductase subunit 4 (chain M)	NAD(P)H-quinone oxidoreductase subunit 2, chloroplastic		7.1.1.-		2	2	1	1	1793	1	1170		1355	1355	1355			ANIHLMIM_00626	MKNJJJNK_01394	++
ndhB_3		arCOG01537	96.785	C	NuoM	NADH:ubiquinone oxidoreductase subunit 4 (chain M)	NAD(P)H-quinone oxidoreductase subunit 2, chloroplastic		7.1.1.-		2	2	1	1	1789	1	1167		1868	1868	1868			ANIHLMIM_00629	MKNJJJNK_01398	++
ndhC		arCOG01557	99.31	C	NuoA	NADH dehydrogenase subunit A	NAD(P)H-quinone oxidoreductase subunit 3, chloroplastic		7.1.1.-		2	2	1	1	1289	1	675		437	437	437			ANIHLMIM_01505	MKNJJJNK_01025	++
ndhI		arCOG01543	100	C	NuoI	NADH dehydrogenase subunit I	NAD(P)H-quinone oxidoreductase subunit I, chloroplastic		7.1.1.-		2	2	1	1	1284	1	680		431	431	431			ANIHLMIM_01133	MKNJJJNK_01030	++
ndhK_1		arCOG01553	100	C	-	Ni,Fe-hydrogenase III small subunit	NAD(P)H-quinone oxidoreductase subunit K, chloroplastic		7.1.1.-		2	2	1	1	1230	1	606		632	632	632			ANIHLMIM_00036	MKNJJJNK_00751	++
ndhK_2		arCOG01553	97.101	C	-	Ni,Fe-hydrogenase III small subunit	NAD(P)H-quinone oxidoreductase subunit K, chloroplastic		7.1.1.-		2	2	1	1	1790	1	1168		629	629	629			ANIHLMIM_00628	MKNJJJNK_01397	++
nuoCD		arCOG01551	100	C	NuoC	NADH dehydrogenase subunit C	NADH-quinone oxidoreductase subunit C/D		7.1.1.-	COG0649	2	2	1	1	1287	1	677		458	458	458			ANIHLMIM_01503	MKNJJJNK_01027	++
ndhH		arCOG01547	96.863	C	HycE	Ni,Fe-hydrogenase III large subunit and subunit G	NADH-quinone oxidoreductase subunit C/D		7.1.1.-		2	2	1	1	1792	1	1169		842	1208	1025			ANIHLMIM_00627	MKNJJJNK_01395	++
namA		arCOG00615	98.007	C	NemA	NADH:flavin oxidoreductase, Old Yellow Enzyme family	NADPH dehydrogenase		1.6.99.1		2	2	1	1	85	1	47		1658	1658	1658			ANIHLMIM_00231	MKNJJJNK_01586	++
fixA_2		arCOG00446	99.595	C	FixA	Electron transfer flavoprotein, beta subunit	Protein FixA				2	2	1	1	110	1	69		743	743	743			ANIHLMIM_00207	MKNJJJNK_01606	++
group_3525	fixA_2	arCOG00446	99.618	C	FixA	Electron transfer flavoprotein, beta subunit	Protein FixA				2	2	1	1	837	1	715		788	788	788			ANIHLMIM_01267	MKNJJJNK_01060	++
fixB_3		arCOG00447	97.973	C	FixB	Electron transfer flavoprotein, alpha subunit	Protein FixB				2	2	1	1	109	1	68		890	890	890			ANIHLMIM_00208	MKNJJJNK_01605	++
fixB_2		arCOG00448	100	C	FixA	Electron transfer flavoprotein, alpha and beta subunits	Protein FixB				2	2	1	1	838	1	716		1043	1043	1043			ANIHLMIM_01268	MKNJJJNK_01061	++
group_3711	fixB_3	arCOG00446	99.476	C	FixA	Electron transfer flavoprotein, beta subunit	Protein FixB				2	2	1	1	1119	1	489		1718	1718	1718			ANIHLMIM_01490	MKNJJJNK_00629	++
group_3214		arCOG02017	99.398	C	RutF	NADH-FMN oxidoreductase RutF, flavin reductase (DIM6/NTAB) family	putative protein			COG1853	2	2	1	1	758	1	1611		500	500	500			ANIHLMIM_00881	MKNJJJNK_00347	++
sudA		arCOG01543	100	C	NuoI	NADH dehydrogenase subunit I	Sulfide dehydrogenase subunit alpha				2	2	1	1	1977	1	1800		218	1454	836			ANIHLMIM_01173	MKNJJJNK_00472	++
atpA_2		arCOG00868	100	C	NtpA	Archaeal/vacuolar-type H+-ATPase subunit A	V-type ATP synthase alpha chain				1	1	1	2	22	2	12		1754	1754	1754				MKNJJJNK_01715	+
atpB_1		arCOG00865	99.783	C	NtpB	Archaeal/vacuolar-type H+-ATPase subunit B	V-type ATP synthase beta chain			COG1156	2	2	1	1	70	1	35		1382	1382	1382			ANIHLMIM_00244	MKNJJJNK_01573	++
atpB_2		arCOG00865	100	C	NtpB	Archaeal/vacuolar-type H+-ATPase subunit B	V-type ATP synthase beta chain				1	1	1	2	21	2	13		1382	1382	1382				MKNJJJNK_01716	+
atpC		arCOG02459	99.153	C	NtpC	Archaeal/vacuolar-type H+-ATPase subunit C	V-type ATP synthase subunit C				2	2	1	1	73	1	38		1064	1064	1064			ANIHLMIM_00241	MKNJJJNK_01576	++
atpC_2		arCOG02459	100	C	NtpC	Archaeal/vacuolar-type H+-ATPase subunit C	V-type ATP synthase subunit C				1	1	1	2	24	2	10		1064	1064	1064				MKNJJJNK_01713	+
atpD_1		arCOG04101	99.526	C	NtpD	Archaeal/vacuolar-type H+-ATPase subunit D	V-type ATP synthase subunit D			COG1394	2	2	1	1	69	1	34		635	635	635			ANIHLMIM_00245	MKNJJJNK_01572	++
atpD_2		arCOG04101	100	C	NtpD	Archaeal/vacuolar-type H+-ATPase subunit D	V-type ATP synthase subunit D				1	1	1	2	20	2	14		635	635	635				MKNJJJNK_01717	+
atpF_1		arCOG04102	99.074	C	NtpG	Archaeal/vacuolar-type H+-ATPase subunit F	V-type ATP synthase subunit F				2	2	1	1	72	1	37		326	326	326			ANIHLMIM_00242	MKNJJJNK_01575	++
atpF_2		arCOG04102	100	C	NtpG	Archaeal/vacuolar-type H+-ATPase subunit F	V-type ATP synthase subunit F				1	1	1	2	23	2	11		326	326	326				MKNJJJNK_01714	+
atpE_1		arCOG00869	98.942	C	NtpE	Archaeal/vacuolar-type H+-ATPase subunit E	V-type proton ATPase subunit E				2	2	1	1	74	1	39		569	569	569			ANIHLMIM_00240	MKNJJJNK_01577	++
atpE_2		arCOG00869	100	C	NtpE	Archaeal/vacuolar-type H+-ATPase subunit E	V-type proton ATPase subunit E				1	1	1	2	25	2	9		557	557	557				MKNJJJNK_01712	+
zfx_2		arCOG04548	90.21	C	-	Ferredoxin	Zinc-containing ferredoxin			COG1146	2	2	1	1	1176	1	554		302	479	390			ANIHLMIM_00088	MKNJJJNK_00698	++
zfx_1		arCOG04548	100	C	-	Ferredoxin	Zinc-containing ferredoxin				1	1	1	1	1174	1	460		155	155	155				MKNJJJNK_00697	+
CSP5_RS09710		arCOG01163	37.838	C	LeuB	Isocitrate/isopropylmalate dehydrogenase	hypothetical protein				1	1	1						155	155	155		CSP5_RS09710.p01			-
CSP5_RS09500		arCOG02064	99.275	C	-	Peroxiredoxin family protein	peroxiredoxin				1	1	1						416	416	416		CSP5_RS09500.p01			-
CPM_RS09050		arCOG04237	99.479	C	GltA	Citrate synthase	citrate/2-methylcitrate synthase				2	2	1	1	215	1	3678		1154	1154	1154	CPM_RS09050.p01	CSP5_RS09335.p01			-
CSP5_RS09245		arCOG00446	99.598	C	FixA	Electron transfer flavoprotein, beta subunit	electron transfer flavoprotein subunit beta/FixA family protein				2	2	1	1	232	1	3695		749	749	749	CPM_RS08960.p01	CSP5_RS09245.p01			-
CPM_RS08955		arCOG00447	98.649	C	FixB	Electron transfer flavoprotein, alpha subunit	electron transfer flavoprotein subunit alpha/FixB family protein				2	2	1	1	233	1	3696		890	890	890	CPM_RS08955.p01	CSP5_RS09240.p01			-
CSP5_RS09195		arCOG05014	100	C	HdrE	CoB--CoM heterodisulfide reductase subunit E	4Fe-4S dicluster domain-containing protein				2	2	1	1	241	1	3704		1985	1985	1985	CPM_RS08915.p01	CSP5_RS09195.p01			-
CSP5_RS08995		arCOG03696	98.618	C	NapH	Polyferredoxin	hypothetical protein				2	2	1	1	279	1	3742		1970	1970	1970	CPM_RS08730.p01	CSP5_RS08995.p01			-
CSP5_RS08990		arCOG03697	99.222	C	NapH	Polyferredoxin	hypothetical protein				2	2	1	1	280	1	3743		899	899	899	CPM_RS08725.p01	CSP5_RS08990.p01			-
CSP5_RS08905		arCOG00615	98.516	C	NemA	NADH:flavin oxidoreductase, Old Yellow Enzyme family	NAD(P)-binding protein				2	2	1	1	297	1	3760		1619	1655	1637	CPM_RS08640.p01	CSP5_RS08905.p01			-
CSP5_RS08885		arCOG00762	58.883	C	-	Formylmethanofuran dehydrogenase subunit E	formylmethanofuran dehydrogenase subunit E family protein				2	2	1	1	300	1	3763		611	611	611	CPM_RS08620.p01	CSP5_RS08885.p01			-
CSP5_RS08855		arCOG01356	74.06	C	-	Radical SAM superfamily enzyme	B12-binding domain-containing radical SAM protein				2	2	1	1	306	1	3769		1604	1604	1604	CPM_RS08590.p01	CSP5_RS08855.p01			-
CSP5_RS08605		arCOG00337	43.966	C	GlcD	FAD/FMN-containing dehydrogenase	FAD-binding oxidoreductase				1	1	1						422	422	422		CSP5_RS08605.p01			-
CSP5_RS08600		arCOG00337	75.676	C	GlcD	FAD/FMN-containing dehydrogenase	FAD-binding protein				1	1	1						113	113	113		CSP5_RS08600.p01			-
CPM_RS08245		arCOG01357	100	C	-	Radical SAM superfamily enzyme	B12-binding domain-containing radical SAM protein				2	2	1	1	2216	1	3571		1682	1682	1682	CPM_RS08245.p01	CSP5_RS08370.p01			-
group_1925	ndhC	arCOG01557	100	C	NuoA	NADH dehydrogenase subunit A	NADH-quinone oxidoreductase subunit A				2	2	1	1	2228	1	3559		440	440	440	CPM_RS08185.p01	CSP5_RS08285.p01			-
nuoB		arCOG01554	100	C	NuoB	F420H2 dehydrogenase subunit, related to NADH:ubiquinone oxidoreductase 20 kD subunit	NADH-quinone oxidoreductase subunit NuoB				2	2	1	1	2229	1	3558		464	464	464	CPM_RS08180.p01	CSP5_RS08280.p01			-
CSP5_RS08275		arCOG01551	100	C	NuoC	NADH dehydrogenase subunit C	NADH-quinone oxidoreductase subunit C				2	2	1	1	2230	1	3557		458	458	458	CPM_RS08175.p01	CSP5_RS08275.p01			-
CPM_RS08170		arCOG01548	99.732	C	NuoD	NADH dehydrogenase subunit D	NADH-quinone oxidoreductase subunit D				2	2	1	1	2231	1	3556		1121	1121	1121	CPM_RS08170.p01	CSP5_RS08270.p01			-
nuoH		arCOG01546	100	C	NuoH	NADH dehydrogenase subunit H	NADH-quinone oxidoreductase subunit NuoH				2	2	1	1	2232	1	3555		1040	1040	1040	CPM_RS08165.p01	CSP5_RS08265.p01			-
nuoI		arCOG01543	99.315	C	NuoI	NADH dehydrogenase subunit I	NADH-quinone oxidoreductase subunit NuoI				2	2	1	1	2233	1	3554		440	440	440	CPM_RS08160.p01	CSP5_RS08260.p01			-
CSP5_RS08255		arCOG04654	97.561	C	NuoJ	NADH dehydrogenase subunit J	NADH-quinone oxidoreductase subunit J				2	2	1	1	2234	1	3553		248	248	248	CPM_RS08155.p01	CSP5_RS08255.p01			-
CSP5_RS08250		arCOG05181	96.429	C	NuoJ	NADH dehydrogenase subunit J	hypothetical protein				2	2	1	1	2235	1	3552		170	170	170	CPM_RS08150.p01	CSP5_RS08250.p01			-
nuoK		arCOG03073	98.571	C	NuoK	NADH dehydrogenase subunit 4L (K,kappa)	NADH-quinone oxidoreductase subunit NuoK				2	2	1	1	2236	1	3551		299	299	299	CPM_RS08145.p01	CSP5_RS08245.p01			-
CPM_RS08140		arCOG01539	64.818	C	NuoL	NADH dehydrogenase subunit L	NADH-quinone oxidoreductase subunit L				2	2	1	1	2237	1	3550		1892	1892	1892	CPM_RS08140.p01	CSP5_RS08240.p01			-
CSP5_RS08235		arCOG01538	61.426	C	NuoM	NADH dehydrogenase subunit M	NADH-quinone oxidoreductase subunit M				2	2	1	1	2238	1	3549		1487	1487	1487	CPM_RS08135.p01	CSP5_RS08235.p01			-
nuoN		arCOG01540	99.78	C	NuoN	NADH dehydrogenase subunit N	NADH-quinone oxidoreductase subunit NuoN				2	2	1	1	2239	1	3548		1439	1439	1439	CPM_RS08130.p01	CSP5_RS08230.p01			-
CSP5_RS08130		arCOG02304	99.462	C	Mct/CaiB	Succinyl-CoA:mesaconate CoA-transferase or predicted acyl-CoA transferase/carnitine dehydratase or	CoA transferase				2	2	1	1	2259	1	3528		1118	1118	1118	CPM_RS08030.p01	CSP5_RS08130.p01			-
CPM_RS07970		arCOG01617	69.162	C	Tas	Aryl-alcohol dehydrogenase related enzyme	aldo/keto reductase				2	2	1	1	2271	1	3516		1013	1013	1013	CPM_RS07970.p01	CSP5_RS08070.p01			-
CSP5_RS07895		arCOG00763	24.845	C	-	Formylmethanofuran dehydrogenase subunit E	hypothetical protein				1	1	1						719	719	719		CSP5_RS07895.p01			-
CPM_RS07770		arCOG01984	100	C	FixX	Ferredoxin-like protein	4Fe-4S dicluster domain-containing protein				2	2	1	1	2311	1	3476		275	275	275	CPM_RS07770.p01	CSP5_RS07880.p01			-
CPM_RS07765		arCOG00446	99.614	C	FixA	Electron transfer flavoprotein, beta subunit	electron transfer flavoprotein subunit beta/FixA family protein				2	2	1	1	2312	1	3475		779	779	779	CPM_RS07765.p01	CSP5_RS07875.p01			-
CPM_RS07760		arCOG00448	98.916	C	FixA	Electron transfer flavoprotein, alpha and beta subunits	electron transfer flavoprotein subunit alpha/FixB family protein				2	2	1	1	2313	1	3474		1109	1109	1109	CPM_RS07760.p01	CSP5_RS07870.p01			-
group_2349	merA	arCOG01068	64.632	C	Lpd	Pyruvate/2-oxoglutarate dehydrogenase complex, dihydrolipoamide dehydrogenase (E3) component or related enzyme	mercury(II) reductase				1	1	1						1433	1433	1433		CSP5_RS07715.p01			-
group_2343	merA	arCOG01068	78.914	C	Lpd	Pyruvate/2-oxoglutarate dehydrogenase complex, dihydrolipoamide dehydrogenase (E3) component or related enzyme	mercury(II) reductase				1	1	1						1439	1439	1439		CSP5_RS07685.p01			-
CPM_RS07525		arCOG00337	99.569	C	GlcD	FAD/FMN-containing dehydrogenase	FAD-binding oxidoreductase				2	2	1	1	2359	1	3428		1394	1394	1394	CPM_RS07525.p01	CSP5_RS07520.p01			-
CPM_RS07520		arCOG00333	98.588	C	HdrD	CoB--CoM heterodisulfide reductase subunit D, GlpC family	(Fe-S)-binding protein				2	2	1	1	2360	1	3427		1277	1277	1277	CPM_RS07520.p01	CSP5_RS07515.p01			-
CSP5_RS07260		arCOG00062	99.636	C	YafV	Omega-amidase YafV/Nit2, hydrolyzes a-ketoglutaramate	amidohydrolase				2	2	1	1	2405	1	3382		827	827	827	CPM_RS07295.p01	CSP5_RS07260.p01			-
CSP5_RS07085		arCOG01755	99.371	C	LdhA	Lactate dehydrogenase or related 2-hydroxyacid dehydrogenase	hypothetical protein				2	2	1	1	2437	1	3350		956	956	956	CPM_RS07120.p01	CSP5_RS07085.p01			-
CSP5_RS06945		arCOG01617	99.699	C	Tas	Aryl-alcohol dehydrogenase related enzyme	aldo/keto reductase				2	2	1	1	2464	1	3323		998	998	998	CPM_RS06980.p01	CSP5_RS06945.p01			-
CPM_RS06930		arCOG01720	100	C	QcrA	Rieske Fe-S protein	Rieske 2Fe-2S domain-containing protein				2	2	1	1	2474	1	3313		755	755	755	CPM_RS06930.p01	CSP5_RS06895.p01			-
CPM_RS06925		arCOG01721	100	C	QcrB	Cytochrome b subunit of the bc complex	cytochrome bc complex cytochrome b subunit				2	2	1	1	2475	1	3312		1679	1679	1679	CPM_RS06925.p01	CSP5_RS06890.p01			-
CPM_RS06580		arCOG01606	100	C	PorA	Pyruvate:ferredoxin oxidoreductase or related 2-oxoacid:ferredoxin oxidoreductase, alpha subunit and gamma	2-oxoacid:acceptor oxidoreductase subunit alpha				2	2	1	1	2542	1	3245		1904	1904	1904	CPM_RS06580.p01	CSP5_RS06510.p01			-
CPM_RS06575		arCOG01599	99.026	C	PorB	Pyruvate:ferredoxin oxidoreductase or related 2-oxoacid:ferredoxin oxidoreductase, beta subunit	2-oxoacid:ferredoxin oxidoreductase subunit beta				2	2	1	1	2543	1	3244		926	926	926	CPM_RS06575.p01	CSP5_RS06505.p01			-
sucC		arCOG01337	100	C	SucC	Succinyl-CoA synthetase, beta subunit	ADP-forming succinate--CoA ligase subunit beta				2	2	1	1	2561	1	3226		1106	1106	1106	CPM_RS06480.p01	CSP5_RS06410.p01			-
group_1641	sucD	arCOG01339	100	C	SucD	Succinyl-CoA synthetase, alpha subunit	succinate--CoA ligase subunit alpha				2	2	1	1	2562	1	3225		857	857	857	CPM_RS06475.p01	CSP5_RS06405.p01			-
CSP5_RS06310		arCOG05865	99.026	C	PepCK	Phosphoenolpyruvate carboxykinase, GTP-dependent	phosphoenolpyruvate carboxykinase (GTP)				2	2	1	1	2581	1	3206		1850	1850	1850	CPM_RS06380.p01	CSP5_RS06310.p01			-
CSP5_RS06300		arCOG01252	99.612	C	PutA	Lactaldehyde dehydrogenase, Succinate semialdehyde dehydrogenase, a-ketoglutarate semialdehyde dehydrogenase or other NAD-dependent aldehyde dehydrogenase	aldehyde dehydrogenase family protein				2	2	1	1	2583	1	3204		1550	1550	1550	CPM_RS06370.p01	CSP5_RS06300.p01			-
CSP5_RS06190		arCOG01235	100	C	CyoA	Heme/copper-type cytochrome/quinol oxidase, subunit 2	hypothetical protein				2	2	1	1	2605	1	3182		479	479	479	CPM_RS06260.p01	CSP5_RS06190.p01			-
CPM_RS06255		arCOG01237	97.906	C	CyoB	Heme/copper-type cytochrome/quinol oxidase, subunit 1 and 3	cbb3-type cytochrome c oxidase subunit I				2	2	1	1	2606	1	3181		1721	1721	1721	CPM_RS06255.p01	CSP5_RS06185.p01			-
CSP5_RS06180		arCOG03700	96.38	C	SoxE	Sulfocyanin	hypothetical protein				2	2	1	1	2607	1	3180		665	665	665	CPM_RS06250.p01	CSP5_RS06180.p01			-
CPM_RS06215		arCOG01252	99.795	C	PutA	Lactaldehyde dehydrogenase, Succinate semialdehyde dehydrogenase, a-ketoglutarate semialdehyde dehydrogenase or other NAD-dependent aldehyde dehydrogenase	aldehyde dehydrogenase family protein				2	2	1	1	2614	1	3173		1466	1466	1466	CPM_RS06215.p01	CSP5_RS06145.p01			-
CPM_RS05970		arCOG01462	100	C	NatB	ABC-type Na+ efflux pump, permease component	ABC transporter permease subunit				2	2	1	1	2663	1	3124		737	737	737	CPM_RS05970.p01	CSP5_RS05900.p01			-
CPM_RS05955		arCOG01364	99.643	C	-	Radical SAM superfamily enzyme	TIGR04190 family B12-binding domain/radical SAM domain protein				2	2	1	1	2666	1	3121		1682	1682	1682	CPM_RS05955.p01	CSP5_RS05885.p01			-
CSP5_RS05535		arCOG01545	99.684	C	HyfC	Formate hydrogenlyase subunit 4	respiratory chain complex I subunit 1 family protein				2	2	1	1	2736	1	3051		950	950	950	CPM_RS05600.p01	CSP5_RS05535.p01			-
CPM_RS05595		arCOG03626	99.517	C	HyfE	Hydrogenase-4 membrane subunit HyfE	hypothetical protein				2	2	1	1	2737	1	3050		623	623	623	CPM_RS05595.p01	CSP5_RS05530.p01			-
CSP5_RS05525		arCOG01537	98.891	C	NuoM	NADH:ubiquinone oxidoreductase subunit 4 (chain M)	hydrogenase 4 subunit F				2	2	1	1	2738	1	3049		1355	1355	1355	CPM_RS05590.p01	CSP5_RS05525.p01			-
CSP5_RS05520		arCOG01547	97.523	C	HycE	Ni,Fe-hydrogenase III large subunit and subunit G	hypothetical protein				2	2	1	1	2739	1	3048		1199	1199	1199	CPM_RS05585.p01	CSP5_RS05520.p01			-
CPM_RS05580		arCOG00958	94.258	C	NapF	Ferredoxin	NADH:ubiquinone oxidoreductase				2	2	1	1	2740	1	3047		629	629	629	CPM_RS05580.p01	CSP5_RS05515.p01			-
CPM_RS05575		arCOG01537	99.035	C	NuoM	NADH:ubiquinone oxidoreductase subunit 4 (chain M)	hypothetical protein				2	2	1	1	2741	1	3046		1868	1868	1868	CPM_RS05575.p01	CSP5_RS05510.p01			-
CSP5_RS05275		arCOG01617	100	C	Tas	Aryl-alcohol dehydrogenase related enzyme	aldo/keto reductase				2	2	1	1	2788	1	2999		1013	1013	1013	CPM_RS05340.p01	CSP5_RS05275.p01			-
CSP5_RS05020		arCOG02017	99.398	C	RutF	NADH-FMN oxidoreductase RutF, flavin reductase (DIM6/NTAB) family	flavin reductase family protein				2	2	1	1	2831	1	2956		500	500	500	CPM_RS05110.p01	CSP5_RS05020.p01			-
CPM_RS04255		arCOG01097	100	C	-	Rubrerythrin	rubrerythrin family protein				2	2	1	1	3007	1	2780		425	425	425	CPM_RS04255.p01	CSP5_RS04215.p01			-
CSP5_RS03950		arCOG00853	99.324	C	SfcA	Malic enzyme	NADP-dependent malic enzyme				2	2	1	1	3058	1	2729		1334	1334	1334	CPM_RS03990.p01	CSP5_RS03950.p01			-
CSP5_RS03760		arCOG00984	99.422	C	EutG	Alcohol dehydrogenase, class IV	iron-containing alcohol dehydrogenase				2	2	1	1	3098	1	2689		1049	1049	1049	CPM_RS03790.p01	CSP5_RS03760.p01			-
CSP5_RS03200		arCOG00335	75.405	C	LutB	L-lactate utilization protein LutB, contains ferredoxin domain	lactate utilization protein				1	1	1						1145	1145	1145		CSP5_RS03200.p01			-
CSP5_RS03195		arCOG00332	69.333	C	GlpC	Membrane associated Fe-S oxidoreductase subunit	(Fe-S)-binding protein				1	1	1						902	902	902		CSP5_RS03195.p01			-
CPM_RS03090		arCOG02077	99.225	C	IscU	NifU homolog involved in Fe-S cluster formation	iron-sulfur cluster assembly scaffold protein				2	2	1	1	3232	1	2555		389	389	389	CPM_RS03090.p01	CSP5_RS03130.p01			-
CPM_RS02985		arCOG01252	100	C	PutA	Lactaldehyde dehydrogenase, Succinate semialdehyde dehydrogenase, a-ketoglutarate semialdehyde dehydrogenase or other NAD-dependent aldehyde dehydrogenase	aldehyde dehydrogenase family protein				2	2	1	1	3252	1	2535		1541	1541	1541	CPM_RS02985.p01	CSP5_RS03025.p01			-
CSP5_RS03015		arCOG01004	54.984	C	FmdA	Acetamidase/formamidase	acetamidase/formamidase family protein				2	2	1	1	3254	1	2533		941	941	941	CPM_RS02975.p01	CSP5_RS03015.p01			-
CSP5_RS02865		arCOG05350	99.051	C	CydB	Cytochrome bd-type quinol oxidase, subunit II	hypothetical protein				2	2	1	1	3275	1	2512		950	950	950	CPM_RS02855.p01	CSP5_RS02865.p01			-
CPM_RS02850		arCOG02721	99.56	C	CydA	Cytochrome bd-type quinol oxidase, subunit I	cytochrome ubiquinol oxidase subunit I				2	2	1	1	3276	1	2511		1367	1367	1367	CPM_RS02850.p01	CSP5_RS02860.p01			-
merA		arCOG01068	100	C	Lpd	Pyruvate/2-oxoglutarate dehydrogenase complex, dihydrolipoamide dehydrogenase (E3) component or related enzyme	mercury(II) reductase				2	2	1	1	3285	1	2502		1430	1430	1430	CPM_RS02805.p01	CSP5_RS02815.p01			-
CSP5_RS02680		arCOG00959	100	C	-	Ferredoxin	4Fe-4S binding protein				2	2	1	1	3329	1	2458		308	308	308	CPM_RS02565.p01	CSP5_RS02680.p01			-
CPM_RS02520		arCOG05350	99.383	C	CydB	Cytochrome bd-type quinol oxidase, subunit II	hypothetical protein				2	2	1	1	3336	1	2451		587	974	780	CPM_RS02520.p01	CSP5_RS02640.p01			-
CSP5_RS02635		arCOG05350	100	C	CydB	Cytochrome bd-type quinol oxidase, subunit II	hypothetical protein				1	1	1						380	380	380		CSP5_RS02635.p01			-
CPM_RS02500		arCOG00062	98.81	C	YafV	Omega-amidase YafV/Nit2, hydrolyzes a-ketoglutaramate	carbon-nitrogen hydrolase family protein				2	2	1	1	3340	1	2447		758	758	758	CPM_RS02500.p01	CSP5_RS02615.p01			-
CSP5_RS02595		arCOG00753	96.667	C	GlpA	Glycerol-3-phosphate dehydrogenase	glycerol-3-phosphate dehydrogenase/oxidase				2	2	1	1	3344	1	2443		1364	1364	1364	CPM_RS02480.p01	CSP5_RS02595.p01			-
CSP5_RS02335		arCOG00962	99.6	C	FrdB	Succinate dehydrogenase/fumarate reductase, Fe-S protein subunit	succinate dehydrogenase/fumarate reductase iron-sulfur subunit				2	2	1	1	3398	1	2389		752	752	752	CPM_RS02200.p01	CSP5_RS02335.p01			-
CPM_RS02195		arCOG00571	99.127	C	SdhA	Succinate dehydrogenase/fumarate reductase, flavoprotein subunit	FAD-binding protein				2	2	1	1	3399	1	2388		1721	1721	1721	CPM_RS02195.p01	CSP5_RS02330.p01			-
CSP5_RS02260		arCOG01711	100	C	Ppa	Inorganic pyrophosphatase	inorganic diphosphatase				2	2	1	1	3412	1	2375		548	548	548	CPM_RS02125.p01	CSP5_RS02260.p01			-
mdh		arCOG00246	100	C	Mdh	Malate/lactate dehydrogenase	malate dehydrogenase				2	2	1	1	3451	1	2336		968	968	968	CPM_RS01920.p01	CSP5_RS02055.p01			-
CSP5_RS01810		arCOG01543	99.587	C	NuoI	NADH dehydrogenase subunit I	FAD-dependent oxidoreductase				2	2	1	1	3500	1	2287		1454	1454	1454	CPM_RS01675.p01	CSP5_RS01810.p01			-
CSP5_RS01770		arCOG01252	99.773	C	PutA	Lactaldehyde dehydrogenase, Succinate semialdehyde dehydrogenase, a-ketoglutarate semialdehyde dehydrogenase or other NAD-dependent aldehyde dehydrogenase	aldehyde dehydrogenase family protein				2	2	1	1	3508	1	2279		1325	1325	1325	CPM_RS01635.p01	CSP5_RS01770.p01			-
acnA		arCOG01697	99.777	C	AcnA	Aconitase A	aconitate hydratase AcnA				2	2	1	1	3572	1	2215		2687	2687	2687	CPM_RS01310.p01	CSP5_RS01445.p01			-
CPM_RS01290		arCOG04548	99.301	C	-	Ferredoxin	4Fe-4S dicluster domain-containing protein				2	2	1	1	3576	1	2211		431	431	431	CPM_RS01290.p01	CSP5_RS01425.p01			-
CSP5_RS01330		arCOG01599	100	C	PorB	Pyruvate:ferredoxin oxidoreductase or related 2-oxoacid:ferredoxin oxidoreductase, beta subunit	hypothetical protein				2	2	1	1	3594	1	2193		851	851	851	CPM_RS01190.p01	CSP5_RS01330.p01			-
CSP5_RS01325		arCOG01606	100	C	PorA	Pyruvate:ferredoxin oxidoreductase or related 2-oxoacid:ferredoxin oxidoreductase, alpha subunit and gamma	2-oxoacid:acceptor oxidoreductase subunit alpha				2	2	1	1	3595	1	2192		1736	1736	1736	CPM_RS01185.p01	CSP5_RS01325.p01			-
CSP5_RS01235		arCOG01458	100	C	Qor	NADPH:quinone reductase or related Zn-dependent oxidoreductase	zinc-binding dehydrogenase				2	2	1	1	3611	1	2176		974	974	974	CPM_RS01095.p01	CSP5_RS01235.p01			-
CPM_RS01040		arCOG01054	100	C	AcoA	Pyruvate/2-oxoglutarate/acetoin dehydrogenase complex, dehydrogenase (E1) component, eukaryotic type, alpha subunit	thiamine pyrophosphate-dependent dehydrogenase E1 component subunit alpha				2	2	1	1	3621	1	2166		1004	1004	1004	CPM_RS01040.p01	CSP5_RS01185.p01			-
CPM_RS01035		arCOG01052	100	C	AcoB	Pyruvate/2-oxoglutarate/acetoin dehydrogenase complex, dehydrogenase (E1) component	alpha-ketoacid dehydrogenase subunit beta				2	2	1	1	3622	1	2165		959	959	959	CPM_RS01035.p01	CSP5_RS01180.p01			-
CPM_RS01030		arCOG01706	99.567	C	AceF	Pyruvate/2-oxoglutarate dehydrogenase complex, dihydrolipoamide acyltransferase (E2) component or related enzyme	2-oxo acid dehydrogenase subunit E2				2	2	1	1	3623	1	2164		1388	1388	1388	CPM_RS01030.p01	CSP5_RS01175.p01			-
lpdA		arCOG01068	100	C	Lpd	Pyruvate/2-oxoglutarate dehydrogenase complex, dihydrolipoamide dehydrogenase (E3) component or related enzyme	dihydrolipoyl dehydrogenase				2	2	1	1	3624	1	2163		1322	1322	1322	CPM_RS01025.p01	CSP5_RS01170.p01			-
CSP5_RS01150		arCOG01252	99.756	C	PutA	Lactaldehyde dehydrogenase, Succinate semialdehyde dehydrogenase, a-ketoglutarate semialdehyde dehydrogenase or other NAD-dependent aldehyde dehydrogenase	hypothetical protein				2	2	1	1	3628	1	2159		1184	1229	1206	CPM_RS01005.p01	CSP5_RS01150.p01			-
group_701	icd	arCOG01164	100	C	Icd	Isocitrate dehydrogenase	isocitrate dehydrogenase (NADP(+))				2	2	1	1	3629	1	2158		1211	1211	1211	CPM_RS01000.p01	CSP5_RS01145.p01			-
CSP5_RS00960		arCOG04237	100	C	GltA	Citrate synthase	citrate synthase/methylcitrate synthase				2	2	1	1	3667	1	2120		1157	1157	1157	CPM_RS00815.p01	CSP5_RS00960.p01			-
CSP5_RS00890		arCOG00446	100	C	FixA	Electron transfer flavoprotein, beta subunit	FAD-binding protein				2	2	1	1	3681	1	2106		1724	1724	1724	CPM_RS00745.p01	CSP5_RS00890.p01			-
CSP5_RS00860		arCOG00982	100	C	GldA	Glycerol dehydrogenase or related enzyme	NAD(P)-dependent glycerol-1-phosphate dehydrogenase				2	2	1	1	3687	1	2100		1058	1058	1058	CPM_RS00715.p01	CSP5_RS00860.p01			-
CSP5_RS00695		arCOG01617	53.823	C	Tas	Aryl-alcohol dehydrogenase related enzyme	aldo/keto reductase				1	1	1						983	983	983		CSP5_RS00695.p01			-
CSP5_RS00650		arCOG00868	33.333	C	NtpA	Archaeal/vacuolar-type H+-ATPase subunit A	hypothetical protein				1	1	1						197	197	197		CSP5_RS00650.p01			-
iorA		arCOG01609	99.026	C	-	Indolepyruvate ferredoxin oxidoreductase, alpha and beta subunit	indolepyruvate ferredoxin oxidoreductase subunit alpha				2	2	1	1	3743	1	2044		1850	1850	1850	CPM_RS00445.p01	CSP5_RS00580.p01			-
CSP5_RS00575		arCOG01602	99.462	C	PorG	Pyruvate:ferredoxin oxidoreductase or related 2-oxoacid:ferredoxin oxidoreductase, gamma subunit	2-oxoacid:acceptor oxidoreductase family protein				2	2	1	1	3744	1	2043		560	560	560	CPM_RS00440.p01	CSP5_RS00575.p01			-
CPM_RS00385		arCOG01068	100	C	Lpd	Pyruvate/2-oxoglutarate dehydrogenase complex, dihydrolipoamide dehydrogenase (E3) component or related enzyme	dihydrolipoyl dehydrogenase				2	2	1	1	3756	1	2031		1367	1367	1367	CPM_RS00385.p01	CSP5_RS00520.p01			-
CSP5_RS00355		arCOG03700	75.5	C	SoxE	Sulfocyanin	rusticyanin				1	1	1						602	602	602		CSP5_RS00355.p01			-
group_2143	merA	arCOG01068	77.662	C	Lpd	Pyruvate/2-oxoglutarate dehydrogenase complex, dihydrolipoamide dehydrogenase (E3) component or related enzyme	mercury(II) reductase				1	1	1						1439	1439	1439		CSP5_RS00330.p01			-
CSP5_RS00210		arCOG04138	100	C	NtpI	Archaeal/vacuolar-type H+-ATPase subunit I	V-type ATP synthase subunit I				2	2	1	1	3790	1	1997		1928	1928	1928	CPM_RS00210.p01	CSP5_RS00210.p01			-
CPM_RS00205		arCOG03363	100	C	NtpF	Archaeal/vacuolar-type H+-ATPase subunit H	hypothetical protein				2	2	1	1	3791	1	1996		326	326	326	CPM_RS00205.p01	CSP5_RS00205.p01			-
CPM_RS00200		arCOG04101	99.548	C	NtpD	Archaeal/vacuolar-type H+-ATPase subunit D	V-type ATP synthase subunit D				2	2	1	1	3792	1	1995		665	665	665	CPM_RS00200.p01	CSP5_RS00200.p01			-
CSP5_RS00195		arCOG00865	100	C	NtpB	Archaeal/vacuolar-type H+-ATPase subunit B	V-type ATP synthase subunit B				2	2	1	1	3793	1	1994		1376	1376	1376	CPM_RS00195.p01	CSP5_RS00195.p01			-
CSP5_RS00190		arCOG00868	99.486	C	NtpA	Archaeal/vacuolar-type H+-ATPase subunit A	V-type ATP synthase subunit A				2	2	1	1	3794	1	1993		1754	1754	1754	CPM_RS00190.p01	CSP5_RS00190.p01			-
CPM_RS00185		arCOG04102	100	C	NtpG	Archaeal/vacuolar-type H+-ATPase subunit F	V-type ATP synthase subunit F				2	2	1	1	37	1	1992		329	329	329	CPM_RS00185.p01	CSP5_RS00185.p01			-
CSP5_RS00180		arCOG02459	100	C	NtpC	Archaeal/vacuolar-type H+-ATPase subunit C	V-type ATPase subunit				2	2	1	1	36	1	1991		1058	1058	1058	CPM_RS00180.p01	CSP5_RS00180.p01			-
CPM_RS00175		arCOG00869	99.471	C	NtpE	Archaeal/vacuolar-type H+-ATPase subunit E	clamp-binding protein CrfC				2	2	1	1	35	1	1990		569	569	569	CPM_RS00175.p01	CSP5_RS00175.p01			-
CSP5_RS00170		arCOG02455	100	C	AtpK	Archaeal/vacuolar-type Na+/H+-ATPase, subunit K	ATPase				2	2	1	1	34	1	1989		251	251	251	CPM_RS00170.p01	CSP5_RS00170.p01			-
CPM_RS09185		arCOG02064	89.13	C	-	Peroxiredoxin family protein	hypothetical protein				1	1	1	1	189	1	3652		416	416	416	CPM_RS09185.p01				-
CPM_RS02930		arCOG01697	38.298	C	AcnA	Aconitase A	hypothetical protein				1	1	1	1	3262	1	2525		188	188	188	CPM_RS02930.p01				-
CPM_RS02685		arCOG04461	36.585	C	FwdA	Formylmethanofuran dehydrogenase subunit A	hypothetical protein				1	1	1	1	3307	1	2480		284	284	284	CPM_RS02685.p01				-
CPM_RS02515		arCOG02721	98.977	C	CydA	Cytochrome bd-type quinol oxidase, subunit I	cytochrome ubiquinol oxidase subunit I				1	1	1	1	3337	1	2450		1349	1349	1349	CPM_RS02515.p01				-
CPM_RS01055		arCOG01340	99.393	C	-	Acyl-CoA synthetase (NDP forming)	acetate--CoA ligase				1	1	1	1	3619	1	2168		1979	1979	1979	CPM_RS01055.p01				-
CPM_RS00585		arCOG01617	52.28	C	Tas	Aryl-alcohol dehydrogenase related enzyme	aldo/keto reductase				1	1	1	1	3714	1	2073		983	983	983	CPM_RS00585.p01				-
group_3193		arCOG03062	100	D	MreB	Actin-like ATPase involved in cell morphogenesis	Archaeal actin			COG1077	2	2	1	1	691	1	1545		986	986	986			ANIHLMIM_00855	MKNJJJNK_00284	++
ftsZ		arCOG02201	100	D	FtsZ1_2	Cell division GTPase	Cell division protein FtsZ				2	2	1	1	1731	1	1105		1070	1070	1070			ANIHLMIM_00665	MKNJJJNK_01455	++
ftsZ1		arCOG02201	100	D	FtsZ1_2	Cell division GTPase	Cell division protein FtsZ 1			COG0206	2	2	1	1	127	1	86		1142	1142	1142			ANIHLMIM_00190	MKNJJJNK_01623	++
group_2827		arCOG02263	100	D	-	Predicted cell division protein, SepF homolog	hypothetical protein				2	2	1	1	1943	1	1766		365	365	365			ANIHLMIM_00442	MKNJJJNK_00436	++
group_3839		arCOG00452	43.75	D	ESCRTIII	Archaeal division protein CdvB, Snf7/Vps24/ESCRT-III family	hypothetical protein				1	1	1	13	2	12	4		176	176	176			ANIHLMIM_01656		+
group_100		arCOG00586	100	D	Soj	ATPase involved in chromosome partitioning, ParA family	hypothetical protein				1	1	1	2	31	2	3		239	239	239				MKNJJJNK_01706	+
group_102		arCOG00586	99.383	D	Soj	ATPase involved in chromosome partitioning, ParA family	hypothetical protein				1	1	1	2	28	2	6		488	488	488				MKNJJJNK_01709	+
nifH_1		arCOG00586	100	D	Soj	ATPase involved in chromosome partitioning, ParA family	Nitrogenase iron protein				1	1	1	1	335	1	1929		752	752	752				MKNJJJNK_00606	+
nifH_2		arCOG00586	100	D	Soj	ATPase involved in chromosome partitioning, ParA family	Nitrogenase iron protein				1	1	1	1	40	1	1954		755	755	755				MKNJJJNK_01738	+
mpa		arCOG01307	100	D	Vps4	Cell division ATPase of the AAA+ class, ESCRT system component	Proteasome-associated ATPase				1	1	1	1	2127	1	131		710	710	710				MKNJJJNK_01684	+
CPM_RS09110		arCOG02201	100	D	FtsZ1_2	Cell division GTPase	cell division FtsZ family protein				2	2	1	1	203	1	3666		1043	1043	1043	CPM_RS09110.p01	CSP5_RS09395.p01			-
CSP5_RS08520		arCOG00586	92	D	Soj	ATPase involved in chromosome partitioning, ParA family	ParA family protein				1	1	1						752	752	752		CSP5_RS08520.p01			-
CSP5_RS05470		arCOG01307	100	D	Vps4	Cell division ATPase of the AAA+ class, ESCRT system component	ATP-binding protein				2	2	1	1	2749	1	3038		1097	1097	1097	CPM_RS05535.p01	CSP5_RS05470.p01			-
CPM_RS05500		arCOG07402	100	D	-	Predicted cell division protein, ESCRT-III/Snf7 family	hypothetical protein				2	2	1	1	2756	1	3031		596	596	596	CPM_RS05500.p01	CSP5_RS05435.p01			-
CSP5_RS04405		arCOG01307	100	D	Vps4	Cell division ATPase of the AAA+ class, ESCRT system component	ATP-binding protein				2	2	1	1	2970	1	2817		1136	1136	1136	CPM_RS04435.p01	CSP5_RS04405.p01			-
CSP5_RS04390		arCOG01307	100	D	Vps4	Cell division ATPase of the AAA+ class, ESCRT system component	ATP-binding protein				2	2	1	1	2973	1	2814		1193	1193	1193	CPM_RS04420.p01	CSP5_RS04390.p01			-
CSP5_RS03980		arCOG02201	100	D	FtsZ1_2	Cell division GTPase	cell division FtsZ family protein				2	2	1	1	3052	1	2735		1070	1070	1070	CPM_RS04020.p01	CSP5_RS03980.p01			-
sepF		arCOG02263	98.78	D	-	Predicted cell division protein, SepF homolog	cell division protein SepF				2	2	1	1	3545	1	2242		332	332	332	CPM_RS01445.p01	CSP5_RS01580.p01			-
CSP5_RS00285		arCOG00586	91.2	D	Soj	ATPase involved in chromosome partitioning, ParA family	ParA family protein				1	1	1						752	752	752		CSP5_RS00285.p01			-
CPM_RS08415		arCOG00586	95.2	D	Soj	ATPase involved in chromosome partitioning, ParA family	ParA family protein				1	1	1	1	2182	1	3605		752	752	752	CPM_RS08415.p01				-
ala		arCOG01035	99.666	E	ProC	Alanine dehydrogenase/(1)-pyrroline-2-carboxylate reductase ProC	Alanine dehydrogenase	Alanine, aspartate and glutamate metabolism|Taurine and hypotaurine metabolism|Metabolic pathways	1.4.1.1	COG2423	2	2	1	1	2082	1	1905		899	899	899			ANIHLMIM_01410	MKNJJJNK_00572	++
pdaD		arCOG04490	100	E	PdaD	Pyruvoyl-dependent arginine decarboxylase (PvlArgDC)	Pyruvoyl-dependent arginine decarboxylase	Arginine and proline metabolism|Metabolic pathways	4.1.1.19		2	2	1	1	697	1	1552		545	545	545			ANIHLMIM_01776	MKNJJJNK_00290	++
aspC		arCOG01130	100	E	-	Aspartate/tyrosine/aromatic aminotransferase	Aspartate aminotransferase	Arginine biosynthesis|Alanine, aspartate and glutamate metabolism|Cysteine and methionine metabolism|Arginine and proline metabolism|Tyrosine metabolism|Phenylalanine metabolism|Phenylalanine, tyrosine and tryptophan biosynthesis|Novobiocin biosynthesis|Carbon fixation in photosynthetic organisms|Isoquinoline alkaloid biosynthesis|Tropane, piperidine and pyridine alkaloid biosynthesis|Metabolic p…	2.6.1.1	COG0436	2	2	1	1	1740	1	1114		1145	1145	1145			ANIHLMIM_00673	MKNJJJNK_01446	++
gdhA		arCOG01352	99.76	E	GdhA	Glutamate dehydrogenase/leucine dehydrogenase	Glutamate dehydrogenase	Arginine biosynthesis|Alanine, aspartate and glutamate metabolism|D-Glutamine and D-glutamate metabolism|Nitrogen metabolism|Metabolic pathways|Microbial metabolism in diverse environments	1.4.1.3		2	2	1	1	760	1	1613		1250	1250	1250			ANIHLMIM_00879	MKNJJJNK_00349	++
glnA		arCOG01909	100	E	GlnA	Glutamine synthetase	Glutamine synthetase	Arginine biosynthesis|Alanine, aspartate and glutamate metabolism|Glyoxylate and dicarboxylate metabolism|Nitrogen metabolism|Metabolic pathways|Microbial metabolism in diverse environments	6.3.1.2	COG0174	2	2	1	1	1110	1	480		1334	1334	1334			ANIHLMIM_01348	MKNJJJNK_00620	++
arcA		arCOG03108	100	E	ArcA	Arginine deiminase	Arginine deiminase	Arginine biosynthesis|Metabolic pathways|Biosynthesis of secondary metabolites	3.5.3.6		2	2	1	1	1814	1	1189		1268	1268	1268			ANIHLMIM_00607	MKNJJJNK_01375	++
group_3124	argF	arCOG00912	100	E	ArgF	Ornithine carbamoyltransferase	Ornithine carbamoyltransferase, anabolic	Arginine biosynthesis|Metabolic pathways|Biosynthesis of secondary metabolites	2.1.3.3	COG0078	2	2	1	1	719	1	1574		911	911	911			ANIHLMIM_00771	MKNJJJNK_00312	++
cpkA		arCOG00863	99.688	E	ArcC	Carbamate kinase	Carbamate kinase	Arginine biosynthesis|Purine metabolism|Nitrogen metabolism|Metabolic pathways|Microbial metabolism in diverse environments	2.7.2.2	COG0549	2	2	1	1	1482	1	394		962	962	962			ANIHLMIM_01045	MKNJJJNK_00840	++
fumC		arCOG01750	99.786	E	AspA	Aspartate ammonia-lyase	Fumarate hydratase class II	Citrate cycle (TCA cycle)|Pyruvate metabolism|Carbon fixation pathways in prokaryotes|Metabolic pathways|Biosynthesis of secondary metabolites|Microbial metabolism in diverse environments	4.2.1.2	COG0114	2	2	1	1	1222	1	598		1403	1403	1403			ANIHLMIM_00044	MKNJJJNK_00743	++
speH		arCOG00279	100	E	SpeD	S-adenosylmethionine decarboxylase/arginine decarboxylase	S-adenosylmethionine decarboxylase proenzyme	Cysteine and methionine metabolism|Arginine and proline metabolism|Metabolic pathways	4.1.1.50	COG1586	2	2	1	1	685	1	1539		392	392	392			ANIHLMIM_00849	MKNJJJNK_00278	++
group_3696		arCOG01123	99.702	E	MtnA	Methylthioribose-1-phosphate isomerase (methionine salvage pathway), a paralog of eIF-2B alpha subunit	Putative methylthioribose-1-phosphate isomerase	Cysteine and methionine metabolism|Metabolic pathways	5.3.1.23	COG0182	2	2	1	1	900	1	779		1016	1016	1016			ANIHLMIM_01470	MKNJJJNK_01126	++
metE		arCOG01876	99.71	E	MetE	Methionine synthase II (cobalamin-independent)	5-methyltetrahydropteroyltriglutamate--homocysteine methyltransferase	Cysteine and methionine metabolism|Selenocompound metabolism|Metabolic pathways|Biosynthesis of secondary metabolites	2.1.1.14		2	2	1	1	1609	1	986		1037	1037	1037			ANIHLMIM_00273	MKNJJJNK_01357	++
ilvE		arCOG02297	98.35	E	IlvE	Branched-chain amino acid aminotransferase/4-amino-4-deoxychorismate lyase	Putative branched-chain-amino-acid aminotransferase	Cysteine and methionine metabolism|Valine, leucine and isoleucine degradation|Valine, leucine and isoleucine biosynthesis|Pantothenate and CoA biosynthesis|Glucosinolate biosynthesis|Metabolic pathways|Biosynthesis of secondary metabolites	2.6.1.42	COG0115	2	2	1	1	104	1	63		911	917	914			ANIHLMIM_00213	MKNJJJNK_01600	++
cysO_1		arCOG01430	98.827	E	CysK	Cysteine synthase	Protein CysO	Glycine, serine and threonine metabolism|Cysteine and methionine metabolism|Metabolic pathways|Biosynthesis of secondary metabolites	4.2.1.22	COG0031	2	2	1	1	453	1	1309		1025	1025	1025			ANIHLMIM_00388	MKNJJJNK_00047	++
cysO_2		arCOG01430	99.701	E	CysK	Cysteine synthase	Protein CysO	Glycine, serine and threonine metabolism|Cysteine and methionine metabolism|Metabolic pathways|Biosynthesis of secondary metabolites	4.2.1.22	COG0031	2	2	1	1	787	1	1638		1007	1007	1007			ANIHLMIM_01192	MKNJJJNK_00378	++
dsdA		arCOG01431	100	E	IlvA	Threonine dehydratase	D-serine dehydratase	Glycine, serine and threonine metabolism|Metabolic pathways	4.3.1.18		2	2	1	1	1136	1	506		1232	1232	1232			ANIHLMIM_01146	MKNJJJNK_00647	++
group_3753	gcvPA	arCOG00077	98.643	E	GcvP	Glycine cleavage system protein P (pyridoxal-binding), N-terminal domain	glycine dehydrogenase (decarboxylating) subunit 1	Glycine, serine and threonine metabolism|Metabolic pathways|Biosynthesis of secondary metabolites	1.4.4.2		2	2	1	1	1341	1	249		1328	1328	1328			ANIHLMIM_01547	MKNJJJNK_00971	++
gcvPB		arCOG00076	98.729	E	GcvP	Glycine cleavage system protein P (pyridoxal-binding), C-terminal domain	glycine dehydrogenase (decarboxylating) subunit 2	Glycine, serine and threonine metabolism|Metabolic pathways|Biosynthesis of secondary metabolites	1.4.4.2		2	2	1	1	1342	1	251		1418	1418	1418			ANIHLMIM_01548	MKNJJJNK_00970	++
thrB_1		arCOG01027	100	E	ThrB	Homoserine kinase	Homoserine kinase	Glycine, serine and threonine metabolism|Metabolic pathways|Biosynthesis of secondary metabolites|Microbial metabolism in diverse environments	2.7.1.39	COG0083	2	2	1	1	1713	1	1087		944	944	944			ANIHLMIM_00647	MKNJJJNK_01473	++
thrB_2		arCOG01025	99.639	E	AroK2	Archaeal shikimate kinase	Homoserine kinase	Glycine, serine and threonine metabolism|Metabolic pathways|Biosynthesis of secondary metabolites|Microbial metabolism in diverse environments	2.7.1.39		2	2	1	1	2092	1	1915		833	833	833			ANIHLMIM_01481	MKNJJJNK_00582	++
asd		arCOG00494	100	E	Asd	Aspartate-semialdehyde dehydrogenase	Aspartate-semialdehyde dehydrogenase	Glycine, serine and threonine metabolism|Monobactam biosynthesis|Cysteine and methionine metabolism|Lysine biosynthesis|Metabolic pathways|Biosynthesis of secondary metabolites|Microbial metabolism in diverse environments	1.2.1.11	COG0136	2	2	1	1	1714	1	1088		1052	1052	1052			ANIHLMIM_00648	MKNJJJNK_01472	++
group_3272	gcvT	arCOG00756	99.427	E	GcvT	Glycine cleavage system T protein (aminomethyltransferase)	putative aminomethyltransferase	Glycine, serine and threonine metabolism|One carbon pool by folate|Metabolic pathways|Biosynthesis of secondary metabolites	2.1.2.10	COG0404	2	2	1	1	2123	1	129		1049	1049	1049			ANIHLMIM_00952	MKNJJJNK_01688	++
trpA		arCOG01086	99.593	E	TrpA	Tryptophan synthase alpha chain	Tryptophan synthase alpha chain	Glycine, serine and threonine metabolism|Phenylalanine, tyrosine and tryptophan biosynthesis|Metabolic pathways|Biosynthesis of secondary metabolites	4.2.1.20	COG0159	2	2	1	1	957	1	837		740	740	740			ANIHLMIM_01110	MKNJJJNK_01186	++
trpB1		arCOG01432	99.76	E	-	Tryptophan synthase beta-subunit	Tryptophan synthase beta chain 1	Glycine, serine and threonine metabolism|Phenylalanine, tyrosine and tryptophan biosynthesis|Metabolic pathways|Biosynthesis of secondary metabolites	4.2.1.20	COG1350	2	2	1	1	958	1	838		1253	1253	1253			ANIHLMIM_01109	MKNJJJNK_01187	++
hutH		arCOG04671	97.416	E	HutH	Histidine ammonia-lyase	Histidine ammonia-lyase	Histidine metabolism|Metabolic pathways	4.3.1.3		2	2	1	1	841	1	719		1511	1511	1511			ANIHLMIM_01271	MKNJJJNK_01064	++
hutU		arCOG04670	99.638	E	HutU	Urocanate hydratase	Urocanate hydratase	Histidine metabolism|Metabolic pathways	4.2.1.49		2	2	1	1	123	1	82		1661	1661	1661			ANIHLMIM_00194	MKNJJJNK_01619	++
hisB		arCOG07384	100	E	HisB	Histidinol phosphatase or related phosphatase	Histidine biosynthesis bifunctional protein HisB	Histidine metabolism|Metabolic pathways|Biosynthesis of secondary metabolites	3.1.3.15		2	2	1	1	481	1	1337		488	488	488			ANIHLMIM_00362	MKNJJJNK_00075	++
hisD		arCOG04352	100	E	HisD	Histidinol dehydrogenase	Histidinol dehydrogenase	Histidine metabolism|Metabolic pathways|Biosynthesis of secondary metabolites	1.1.1.23		2	2	1	1	598	1	1453		470	1295	882			ANIHLMIM_01630	MKNJJJNK_00189	++
group_3430		arCOG05394	99.666	E	-	Glutamate formiminotransferase	Glutamate formimidoyltransferase	Histidine metabolism|One carbon pool by folate|Metabolic pathways	2.1.2.5	COG3643	2	2	1	1	1134	1	504		899	899	899			ANIHLMIM_01144	MKNJJJNK_00645	++
iolD		arCOG02002	99.811	E	IlvB	Acetolactate synthase large subunit or other thiamine pyrophosphate-requiring enzyme	3D-(3,5/4)-trihydroxycyclohexane-1,2-dione hydrolase	Inositol phosphate metabolism|Metabolic pathways|Microbial metabolism in diverse environments	3.7.1.22		2	2	1	1	1805	1	1180		1592	1592	1592			ANIHLMIM_00616	MKNJJJNK_01383	++
kdsA		arCOG01049	100	E	AroA	3-deoxy-D-arabino-heptulosonate 7-phosphate (DAHP) synthase	2-dehydro-3-deoxyphosphooctonate aldolase	Lipopolysaccharide biosynthesis|Metabolic pathways	2.5.1.55		2	2	1	1	951	1	831		776	776	776			ANIHLMIM_01718	MKNJJJNK_01180	++
mfnC_1		arCOG04334	97.11	E	-	Aspartate/tyrosine/aromatic aminotransferase	(5-formylfuran-3-yl)methyl phosphate transaminase	Methane metabolism|Metabolic pathways	2.6.1.108	COG0436	2	2	1	1	64	1	29		1040	1040	1040			ANIHLMIM_00250	MKNJJJNK_01567	++
gdh2		arCOG01459	99.64	E	Tdh	Threonine dehydrogenase or related Zn-dependent dehydrogenase	Glucose/galactose 1-dehydrogenase	Pentose phosphate pathway|Galactose metabolism|Metabolic pathways|Biosynthesis of secondary metabolites	1.1.1.360	COG1063	2	2	1	1	1011	1	890		878	1097	987			ANIHLMIM_00795	MKNJJJNK_01240	++
aroD		arCOG02097	96.018	E	AroD	3-dehydroquinate dehydratase	3-dehydroquinate dehydratase	Phenylalanine, tyrosine and tryptophan biosynthesis|Metabolic pathways|Biosynthesis of secondary metabolites	4.2.1.10		2	2	1	1	1320	1	227		680	680	680			ANIHLMIM_01084	MKNJJJNK_00993	++
aroB		arCOG00983	98.726	E	AroB	3-dehydroquinate synthetase	3-dehydroquinate synthase	Phenylalanine, tyrosine and tryptophan biosynthesis|Metabolic pathways|Biosynthesis of secondary metabolites	4.2.3.4		2	2	1	1	2094	1	1917		473	1088	780			ANIHLMIM_01483	MKNJJJNK_00584	++
aroA		arCOG04134	98.575	E	AroA	5-enolpyruvylshikimate-3-phosphate synthase	3-phosphoshikimate 1-carboxyvinyltransferase	Phenylalanine, tyrosine and tryptophan biosynthesis|Metabolic pathways|Biosynthesis of secondary metabolites	2.5.1.19		2	2	1	1	2091	1	1914		1265	1265	1265			ANIHLMIM_01480	MKNJJJNK_00581	++
trpD		arCOG02012	99.11	E	TrpD	Anthranilate phosphoribosyltransferase	Anthranilate phosphoribosyltransferase	Phenylalanine, tyrosine and tryptophan biosynthesis|Metabolic pathways|Biosynthesis of secondary metabolites	2.4.2.18	COG0547	2	2	1	1	956	1	836		1013	1013	1013			ANIHLMIM_01111	MKNJJJNK_01185	++
aroC		arCOG04133	96.791	E	AroC	Chorismate synthase	Chorismate synthase	Phenylalanine, tyrosine and tryptophan biosynthesis|Metabolic pathways|Biosynthesis of secondary metabolites	4.2.3.5		2	2	1	1	1998	1	1820		563	1079	821			ANIHLMIM_01251	MKNJJJNK_00492	++
trpC		arCOG01088	98.833	E	TrpC	Indole-3-glycerol phosphate synthase	Indole-3-glycerol phosphate synthase	Phenylalanine, tyrosine and tryptophan biosynthesis|Metabolic pathways|Biosynthesis of secondary metabolites	4.1.1.48	COG0134	2	2	1	1	952	1	832		773	773	773			ANIHLMIM_01717	MKNJJJNK_01181	++
trpF		arCOG01983	99.043	E	TrpF	Phosphoribosylanthranilate isomerase	N-(5'-phosphoribosyl)anthranilate isomerase	Phenylalanine, tyrosine and tryptophan biosynthesis|Metabolic pathways|Biosynthesis of secondary metabolites	5.3.1.24		2	2	1	1	955	1	835		629	629	629			ANIHLMIM_01112	MKNJJJNK_01184	++
aroE		arCOG01033	99.634	E	AroE	Shikimate 5-dehydrogenase	Shikimate dehydrogenase (NADP(+))	Phenylalanine, tyrosine and tryptophan biosynthesis|Metabolic pathways|Biosynthesis of secondary metabolites	1.1.1.25	COG0169	2	2	1	1	2093	1	1916		821	821	821			ANIHLMIM_01482	MKNJJJNK_00583	++
trpE		arCOG02014	100	E	TrpE	Anthranilate/para-aminobenzoate synthase component I	Anthranilate synthase component 1	Phenylalanine, tyrosine and tryptophan biosynthesis|Phenazine biosynthesis|Metabolic pathways|Biosynthesis of secondary metabolites	4.1.3.27	COG0147	2	2	1	1	954	1	834		791	1145	968			ANIHLMIM_01715	MKNJJJNK_01183	++
trpG		arCOG00086	99.465	E	TrpG	Anthranilate/para-aminobenzoate synthase component II	Anthranilate synthase component 2	Phenylalanine, tyrosine and tryptophan biosynthesis|Phenazine biosynthesis|Metabolic pathways|Biosynthesis of secondary metabolites	4.1.3.27	COG0512	2	2	1	1	953	1	833		563	578	570			ANIHLMIM_01716	MKNJJJNK_01182	++
cysD		arCOG04586	56.015	E	CysH	3'-phosphoadenosine 5'-phosphosulfate sulfotransferase (PAPS reductase)/FAD synthetase or related enzyme	Sulfate adenylyltransferase subunit 2	Purine metabolism|Monobactam biosynthesis|Selenocompound metabolism|Sulfur metabolism|Metabolic pathways|Biosynthesis of secondary metabolites|Microbial metabolism in diverse environments	2.7.7.4		1	1	1	7	3	7	12		806	806	806			ANIHLMIM_01458		+
carA		arCOG00064	99.718	E	CarA	Carbamoylphosphate synthase small subunit	Carbamoyl-phosphate synthase small chain	Pyrimidine metabolism|Alanine, aspartate and glutamate metabolism|Metabolic pathways	6.3.5.5		2	2	1	1	1318	1	225		1067	1067	1067			ANIHLMIM_01082	MKNJJJNK_00995	++
cysH_1		arCOG00124	100	E	CysH	3'-phosphoadenosine 5'-phosphosulfate sulfotransferase (PAPS reductase)/FAD synthetase or related enzyme	Phosphoadenosine phosphosulfate reductase	Sulfur metabolism|Metabolic pathways|Microbial metabolism in diverse environments	1.8.4.8		2	2	1	1	1332	1	239		689	689	689			ANIHLMIM_01310	MKNJJJNK_00980	++
mfnC_2		arCOG04334	100	E	-	Aspartate/tyrosine/aromatic aminotransferase	(5-formylfuran-3-yl)methyl phosphate transaminase				1	1	1	2	4	2	19		1040	1040	1040				MKNJJJNK_01733	+
lysJ_2		arCOG00915	99.123	E	GabT	4-aminobutyrate aminotransferase or related aminotransferase	[LysW]-aminoadipate semialdehyde/glutamate semialdehyde transaminase		2.6.1.-	COG4992	2	2	1	1	137	1	96		1370	1370	1370			ANIHLMIM_00180	MKNJJJNK_01633	++
group_3821	lysJ_1	arCOG00915	100	E	GabT	4-aminobutyrate aminotransferase or related aminotransferase	[LysW]-aminoadipate semialdehyde/glutamate semialdehyde transaminase		2.6.1.-	COG4992	2	2	1	1	597	1	1452		1376	1376	1376			ANIHLMIM_01631	MKNJJJNK_00188	++
carB		arCOG01594	99.609	E	CarB	Carbamoylphosphate synthase large subunit	Carbamoyl-phosphate synthase large chain				2	2	1	1	1319	1	226		3077	3077	3077			ANIHLMIM_01083	MKNJJJNK_00994	++
pepA		arCOG04322	98.539	E	PepB	Leucyl aminopeptidase	cytosol aminopeptidase		3.4.11.10		2	2	1	1	1435	1	345		1439	1439	1439			ANIHLMIM_01570	MKNJJJNK_00885	++
glcV_3		arCOG00925	36.441	E	LivG	ABC-type branched-chain amino acid transport system, ATPase component	Glucose import ATP-binding protein GlcV		7.5.2.-	COG3839	1	1	1	1	1267	1	698		728	728	728			ANIHLMIM_01116		+
gatD		arCOG01924	99.024	E	AnsB	L-asparaginase/archaeal Glu-tRNAGln amidotransferase subunit D	Glutamyl-tRNA(Gln) amidotransferase subunit D		6.3.5.-	COG0252	2	2	1	1	1291	1	673		1232	1232	1232			ANIHLMIM_01507	MKNJJJNK_01023	++
gcvH		arCOG01303	100	E	GcvH	Glycine cleavage system H protein (lipoate-binding)	Glycine cleavage system H protein				2	2	1	1	1952	1	1775		374	374	374			ANIHLMIM_00433	MKNJJJNK_00445	++
group_2501		arCOG01533	99.789	E	DdpA	ABC-type transport system, periplasmic component	hypothetical protein				2	2	1	1	1218	1	594		2849	2849	2849			ANIHLMIM_00048	MKNJJJNK_00739	++
group_307		arCOG01534	32	E	DdpA	ABC-type transport system, periplasmic component	hypothetical protein				2	2	1	1	1213	1	589		161	185	173			ANIHLMIM_00053	MKNJJJNK_00733	++
group_2508		arCOG00748	100	E	DppC	ABC-type dipeptide/oligopeptide/nickel transport system, permease component	hypothetical protein				2	2	1	1	1208	1	585		977	977	977			ANIHLMIM_00057	MKNJJJNK_00729	++
group_2509		arCOG00751	98.892	E	DppB	ABC-type dipeptide/oligopeptide/nickel transport system, permease component	hypothetical protein				2	2	1	1	1207	1	584		1085	1085	1085			ANIHLMIM_00058	MKNJJJNK_00728	++
group_2623		arCOG03654	99.076	E	PotE	Amino acid transporter	hypothetical protein				2	2	1	1	119	1	78		1340	1340	1340			ANIHLMIM_00198	MKNJJJNK_01615	++
group_2680		arCOG01877	98.986	E	MetE	Methionine synthase II (cobalamin-independent)	hypothetical protein				2	2	1	1	1608	1	985		890	890	890			ANIHLMIM_00274	MKNJJJNK_01356	++
group_2681		arCOG00475	98.936	E	MetF	5,10-methylenetetrahydrofolate reductase	hypothetical protein				2	2	1	1	1607	1	984		848	848	848			ANIHLMIM_00275	MKNJJJNK_01355	++
group_2815		arCOG06005	100	E	-	Predicted metalloprotease, contains C-terminal PDZ domain	hypothetical protein				2	2	1	1	1956	1	1779		1766	1766	1766			ANIHLMIM_00429	MKNJJJNK_00449	++
group_2915		arCOG06964	100	E	-	Peptidase A4 family	hypothetical protein				2	2	1	1	568	1	1424		845	845	845			ANIHLMIM_00539	MKNJJJNK_00158	++
group_3008		arCOG00861	100	E	LysC	Aspartokinase	hypothetical protein				2	2	1	1	1715	1	1089		1328	1328	1328			ANIHLMIM_00649	MKNJJJNK_01471	++
group_3130		arCOG01947	100	E	LysE	Lysine efflux protein	hypothetical protein				2	2	1	1	1027	1	906		596	596	596			ANIHLMIM_00779	MKNJJJNK_01256	++
group_3156		arCOG00755	99.764	E	DadA	Glycine/D-amino acid oxidase (deaminating)	hypothetical protein				2	2	1	1	616	1	1471		1271	1271	1271			ANIHLMIM_00811	MKNJJJNK_00207	++
group_3159		arCOG03670	100	E	-	Thermopsin-like protease	hypothetical protein				2	2	1	1	610	1	1465		2867	2867	2867			ANIHLMIM_00817	MKNJJJNK_00200	++
group_3168		arCOG03651	100	E	PotE	Amino acid transporter	hypothetical protein				2	2	1	1	600	1	1455		1421	1421	1421			ANIHLMIM_00827	MKNJJJNK_00190	++
group_3231		arCOG04779	100	E	IaaA	Isoaspartyl peptidase or L-asparaginase, Ntn-hydrolase superfamily	hypothetical protein				2	2	1	1	1522	1	432		842	842	842			ANIHLMIM_00900	MKNJJJNK_00802	++
group_3255		arCOG05363	99.695	E	-	CAAX family protease, possibly associated with type IV pili like system	hypothetical protein				2	2	1	1	645	1	1499		986	986	986			ANIHLMIM_00931	MKNJJJNK_00235	++
group_3323		arCOG03650	99.612	E	PotE	Amino acid transporter	hypothetical protein				2	2	1	1	1467	1	379		1550	1550	1550			ANIHLMIM_01010	MKNJJJNK_00854	++
group_3344		arCOG03675	99.534	E	-	Thermopsin-like protease	hypothetical protein				2	2	1	1	2063	1	1886		3224	3224	3224			ANIHLMIM_01035	MKNJJJNK_00553	++
group_3375		arCOG01316	99.012	E	PutP	Na+/proline symporter	hypothetical protein				2	2	1	1	909	1	789		1520	1520	1520			ANIHLMIM_01071	MKNJJJNK_01137	++
group_3431		arCOG05395	100	E	FtcD	Formiminotetrahydrofolate cyclodeaminase	hypothetical protein				2	2	1	1	1135	1	505		620	620	620			ANIHLMIM_01145	MKNJJJNK_00646	++
group_3540		arCOG02706	100	E	GloA	Lactoylglutathione lyase or related enzyme	hypothetical protein				2	2	1	1	511	1	1367		1088	1088	1088			ANIHLMIM_01289	MKNJJJNK_00105	++
group_3771		arCOG00071	98.008	E	AsnB	Asparagine synthase (glutamine-hydrolyzing)	hypothetical protein				2	2	1	1	1438	1	348		755	755	755			ANIHLMIM_01568	MKNJJJNK_00883	++
group_488		arCOG00009	100	E	PotE	Amino acid transporter	hypothetical protein				2	2	1	1	727	1	1583		350	1460	905			ANIHLMIM_01621	MKNJJJNK_00320	++
group_3922		arCOG01351	100	E	ThrA	Homoserine dehydrogenase	hypothetical protein				2	2	1	1	731	1	1589		977	977	977			ANIHLMIM_01764	MKNJJJNK_00324	++
group_2587		arCOG01700	33.898	E	SpeB	Arginase family enzyme	hypothetical protein				1	1	1	1	159	1	3788		206	206	206			ANIHLMIM_00158		+
group_2927		arCOG01983	30	E	TrpF	Phosphoribosylanthranilate isomerase	hypothetical protein				1	1	1	1	369	1	1225		311	311	311			ANIHLMIM_00551		+
group_2984		arCOG03670	88.522	E	-	Thermopsin-like protease	hypothetical protein				1	1	1	1	1803	1	1178		1910	1910	1910			ANIHLMIM_00618		+
group_3058		arCOG01909	26.829	E	GlnA	Glutamine synthetase	hypothetical protein				1	1	1	1	1888	1	1713		818	818	818			ANIHLMIM_00703		+
group_3094		arCOG01535	36.364	E	DdpA	ABC-type transport system, periplasmic component	hypothetical protein				1	1	1	1	1852	1	1677		236	236	236			ANIHLMIM_00739		+
group_3101		arCOG00070	39.13	E	GlyA	Glycine/serine hydroxymethyltransferase	hypothetical protein				1	1	1	1	1845	1	1670		782	782	782			ANIHLMIM_00746		+
group_3311		arCOG01924	51.724	E	AnsB	L-asparaginase/archaeal Glu-tRNAGln amidotransferase subunit D	hypothetical protein				1	1	1	1	1255	1	369		263	263	263			ANIHLMIM_00997		+
group_3368		arCOG01876	30.088	E	MetE	Methionine synthase II (cobalamin-independent)	hypothetical protein				1	1	1	1	817	1	658		740	740	740			ANIHLMIM_01063		+
group_3370		arCOG01351	29.545	E	ThrA	Homoserine dehydrogenase	hypothetical protein				1	1	1	1	819	1	660		494	494	494			ANIHLMIM_01065		+
group_3495		arCOG00073	65.079	E	CysH/DndC	PAPS reductase related enzyme fused to RNA-binding PUA domain and ferredoxin domain	hypothetical protein				1	1	1	3	5	4	10		1013	1013	1013			ANIHLMIM_01222		+
group_3675		arCOG02969	31.818	E	PepN	Aminopeptidase N	hypothetical protein				1	1	1	5	4	5	6		251	251	251			ANIHLMIM_01448		+
group_3679		arCOG03675	31.148	E	-	Thermopsin-like protease	hypothetical protein				1	1	1	5	9	5	11		278	278	278			ANIHLMIM_01453		+
group_3706		arCOG04779	34.783	E	IaaA	Isoaspartyl peptidase or L-asparaginase, Ntn-hydrolase superfamily	hypothetical protein				1	1	1	1	1095	1	465		272	272	272			ANIHLMIM_01484		+
group_3745		arCOG01270	48.148	E	LivH	Branched-chain amino acid ABC-type transport system, permease component	hypothetical protein				1	1	1	1	347	1	1879		194	194	194			ANIHLMIM_01536		+
group_3755		arCOG03670	39.286	E	-	Thermopsin-like protease	hypothetical protein				1	1	1	1	1259	1	250		548	548	548			ANIHLMIM_01549		+
group_3769		arCOG07546	66.172	E	-	Zincin superfamily protease	hypothetical protein				1	1	1	9	6	9	1		1013	1013	1013			ANIHLMIM_01566		+
group_3893		arCOG01433	30.769	E	TrpB	Tryptophan synthase beta chain	hypothetical protein				1	1	1	16	1	18	3		122	122	122			ANIHLMIM_01724		+
group_3934		arCOG04133	40.909	E	AroC	Chorismate synthase	hypothetical protein				1	1	1	1	811	1	655		182	182	182			ANIHLMIM_01780		+
group_3951		arCOG01909	53.846	E	GlnA	Glutamine synthetase	hypothetical protein				1	1	1	17	2	15	3		128	128	128			ANIHLMIM_01803		+
group_3955		arCOG01698	38.298	E	LeuC	Homoaconitate hydratase/3-isopropylmalate dehydratase large subunit family protein	hypothetical protein				1	1	1	1	1621	1	1154		170	170	170			ANIHLMIM_01807		+
group_3989		arCOG06558	58.824	E	-	Bacillus germination protein YpeB homolog, contains PepSY domain, predicted peptidase inhibitor	hypothetical protein				1	1	1	1	1915	1	1740		101	101	101				MKNJJJNK_00408	+
group_4007		arCOG06964	99.79	E	-	Peptidase A4 family	hypothetical protein				1	1	1	1	2033	1	1855		1430	1430	1430				MKNJJJNK_00524	+
group_4067		arCOG03670	100	E	-	Thermopsin-like protease	hypothetical protein				1	1	1	1	1343	1	252		4028	4028	4028				MKNJJJNK_00969	+
group_4092		arCOG01459	100	E	Tdh	Threonine dehydrogenase or related Zn-dependent dehydrogenase	hypothetical protein				1	1	1	1	1009	1	650	Hypothetical protein with no hits to refseq/uniprot/clusters/cdd/tigrfams/pfam overlapping another protein with hits	272	272	272				MKNJJJNK_01239	+
group_4122		arCOG03670	100	E	-	Thermopsin-like protease	hypothetical protein				1	1	1	1	1618	1	995		1910	1910	1910				MKNJJJNK_01385	+
group_4123		arCOG03670	100	E	-	Thermopsin-like protease	hypothetical protein				1	1	1	1	1799	1	994		1892	1892	1892				MKNJJJNK_01386	+
kynB		arCOG02462	100	E	-	Kynurenine formamidase	Kynurenine formamidase			COG1878	2	2	1	1	1116	1	486		626	740	683			ANIHLMIM_01342	MKNJJJNK_00626	++
group_3259		arCOG01700	99.666	E	SpeB	Arginase family enzyme	N(1)-aminopropylagmatine ureohydrolase		3.5.3.24	COG0010	2	2	1	1	641	1	1495		899	899	899			ANIHLMIM_00935	MKNJJJNK_00231	++
metZ_3		arCOG00060	100	E	MetC	Cystathionine beta-lyase/cystathionine gamma-synthase	O-succinylhomoserine sulfhydrylase		2.5.1.-		2	2	1	1	1712	1	1086		1100	1100	1100			ANIHLMIM_00646	MKNJJJNK_01474	++
metZ_2		arCOG00060	99.488	E	MetC	Cystathionine beta-lyase/cystathionine gamma-synthase	O-succinylhomoserine sulfhydrylase		2.5.1.-		2	2	1	1	1130	1	500		1175	1175	1175			ANIHLMIM_01139	MKNJJJNK_00640	++
group_3472	metZ_1	arCOG00060	99.25	E	MetC	Cystathionine beta-lyase/cystathionine gamma-synthase	O-succinylhomoserine sulfhydrylase		2.5.1.-		2	2	1	1	786	1	1637		1202	1202	1202			ANIHLMIM_01193	MKNJJJNK_00377	++
cysH_2		arCOG00073	99.595	E	CysH/DndC	PAPS reductase related enzyme fused to RNA-binding PUA domain and ferredoxin domain	Phosphoadenosine phosphosulfate reductase				1	1	1	1	2125	1	133		791	791	791				MKNJJJNK_01686	+
group_4142		arCOG01158	100	E	SerB	Phosphoserine phosphatase	Phosphoserine phosphatase				1	1	1	1	1745	1	1119		677	677	677				MKNJJJNK_01441	+
speE		arCOG00050	99.634	E	SpeE	Spermidine synthase	Polyamine aminopropyltransferase		2.5.1.104	COG0421	2	2	1	1	834	1	712		821	821	821			ANIHLMIM_01392	MKNJJJNK_01057	++
group_3033		arCOG01107	100	E	ArgE	Acetylornithine deacetylase/Succinyl-diaminopimelate desuccinylase or related deacylase	putative metallohydrolase		3.-.-.-	COG0624	2	2	1	1	1743	1	1117		1202	1202	1202			ANIHLMIM_00676	MKNJJJNK_01443	++
group_3596		arCOG00009	99.549	E	PotE	Amino acid transporter	putative protein			COG0531	2	2	1	1	894	1	772		1331	1331	1331			ANIHLMIM_01356	MKNJJJNK_01120	++
glyA_1		arCOG00070	99.229	E	GlyA	Glycine/serine hydroxymethyltransferase	Serine hydroxymethyltransferase		2.1.2.-	COG0112	2	2	1	1	1361	1	271		1169	1169	1169			ANIHLMIM_00499	MKNJJJNK_00953	++
glyA_2		arCOG00070	98.118	E	GlyA	Glycine/serine hydroxymethyltransferase	Serine hydroxymethyltransferase		2.1.2.-	COG0112	2	2	1	1	2121	1	127		1289	1289	1289			ANIHLMIM_00954	MKNJJJNK_01690	++
trf2_1		arCOG02969	96.61	E	PepN	Aminopeptidase N	Tricorn protease-interacting factor F2		3.4.11.-	COG0308	2	2	1	1	1359	1	267		356	2384	1370			ANIHLMIM_00503	MKNJJJNK_00955	++
trf2_2		arCOG02969	98.067	E	PepN	Aminopeptidase N	Tricorn protease-interacting factor F2		3.4.11.-	COG0308	2	2	1	1	619	1	1474		2354	2384	2369			ANIHLMIM_00808	MKNJJJNK_00210	++
btuD_5		arCOG00184	100	E	AppF	ABC-type oligopeptide transport system, ATPase component	Vitamin B12 import ATP-binding protein BtuD		7.6.2.8		2	2	1	1	1210	1	587		1478	1478	1478			ANIHLMIM_00055	MKNJJJNK_00731	++
btuD_4		arCOG00181	99.618	E	DppD	ABC-type dipeptide/oligopeptide/nickel transport system, ATPase component	Vitamin B12 import ATP-binding protein BtuD		7.6.2.8		2	2	1	1	1209	1	586		1571	1571	1571			ANIHLMIM_00056	MKNJJJNK_00730	++
btuD_2		arCOG00177	99.684	E	PotA	ABC-type spermidine/putrescine transport system, ATPase component	Vitamin B12 import ATP-binding protein BtuD				1	1	1	1	2013	1	1835		962	962	962				MKNJJJNK_00506	+
group_4208	btuD_13	arCOG00177	99.689	E	PotA	ABC-type spermidine/putrescine transport system, ATPase component	Vitamin B12 import ATP-binding protein BtuD				1	1	1	1	1631	1	1007		980	980	980				MKNJJJNK_01552	+
pepQ		arCOG01000	99.721	E	PepP	Xaa-Pro aminopeptidase	Xaa-Pro dipeptidase		3.4.13.9	COG0006	2	2	1	1	1569	1	944		1079	1079	1079			ANIHLMIM_00312	MKNJJJNK_01314	++
CSP5_RS09745		arCOG01876	53.333	E	MetE	Methionine synthase II (cobalamin-independent)	hypothetical protein				2	2	1	1	2863	1	2924		170	170	170	CPM_RS09545.p01	CSP5_RS09745.p01			-
CSP5_RS09725		arCOG01534	48.276	E	DdpA	ABC-type transport system, periplasmic component	hypothetical protein				1	1	1						158	158	158		CSP5_RS09725.p01			-
CSP5_RS09650		arCOG01518	45.455	E	FrvX	Peptidase M42 family protein	hypothetical protein				2	2	1	1	3209	1	2578		173	173	173	CPM_RS09465.p01	CSP5_RS09650.p01			-
CSP5_RS09620		arCOG00070	100	E	GlyA	Glycine/serine hydroxymethyltransferase	serine hydroxymethyltransferase				2	2	1	1	164	1	3627		1289	1289	1289	CPM_RS09305.p01	CSP5_RS09620.p01			-
gcvT		arCOG00756	99.713	E	GcvT	Glycine cleavage system T protein (aminomethyltransferase)	glycine cleavage system aminomethyltransferase GcvT				2	2	1	1	166	1	3629		1049	1049	1049	CPM_RS09295.p01	CSP5_RS09610.p01			-
CSP5_RS09565		arCOG02969	99.371	E	PepN	Aminopeptidase N	M1 family metallopeptidase				2	2	1	1	176	1	3639		2387	2387	2387	CPM_RS09250.p01	CSP5_RS09565.p01			-
CPM_RS09235		arCOG00475	98.519	E	MetF	5,10-methylenetetrahydrofolate reductase	methylenetetrahydrofolate reductase				2	2	1	1	179	1	3642		812	812	812	CPM_RS09235.p01	CSP5_RS09550.p01			-
CPM_RS09230		arCOG01877	98.997	E	MetE	Methionine synthase II (cobalamin-independent)	hypothetical protein				2	2	1	1	180	1	3643		899	899	899	CPM_RS09230.p01	CSP5_RS09545.p01			-
CPM_RS09225		arCOG01876	99.125	E	MetE	Methionine synthase II (cobalamin-independent)	methionine synthase				2	2	1	1	181	1	3644		1031	1031	1031	CPM_RS09225.p01	CSP5_RS09540.p01			-
dapB		arCOG04393	97.753	E	DapB	4-hydroxy-tetrahydrodipicolinate reductase	4-hydroxy-tetrahydrodipicolinate reductase				2	2	1	1	185	1	3648		803	803	803	CPM_RS09205.p01	CSP5_RS09520.p01			-
aroF		arCOG01049	98.675	E	AroA	3-deoxy-D-arabino-heptulosonate 7-phosphate (DAHP) synthase	3-deoxy-7-phosphoheptulonate synthase				2	2	1	1	192	1	3655		908	908	908	CPM_RS09170.p01	CSP5_RS09485.p01			-
CPM_RS09165		arCOG00256	95.964	E	TyrA	Prephenate dehydrogenase	hypothetical protein				2	2	1	1	193	1	3656		671	671	671	CPM_RS09165.p01	CSP5_RS09480.p01			-
CPM_RS09160		arCOG02098	98.446	E	PheA	Chorismate mutase	hypothetical protein				2	2	1	1	194	1	3657		581	581	581	CPM_RS09160.p01	CSP5_RS09475.p01			-
CSP5_RS09425		arCOG01646	95.402	E	DAP2	Dipeptidyl aminopeptidase/acylaminoacyl-peptidase	S9 family peptidase				1	1	1						1832	1832	1832		CSP5_RS09425.p01			-
group_2094	hutU	arCOG04670	100	E	HutU	Urocanate hydratase	urocanate hydratase				2	2	1	1	199	1	3662		1673	1673	1673	CPM_RS09130.p01	CSP5_RS09415.p01			-
group_2082	glnA	arCOG01909	100	E	GlnA	Glutamine synthetase	type I glutamate--ammonia ligase				2	2	1	1	211	1	3674		1331	1331	1331	CPM_RS09070.p01	CSP5_RS09355.p01			-
CPM_RS08940		arCOG02297	99.669	E	IlvE	Branched-chain amino acid aminotransferase/4-amino-4-deoxychorismate lyase	branched-chain amino acid transaminase				2	2	1	1	236	1	3699		908	908	908	CPM_RS08940.p01	CSP5_RS09225.p01			-
CSP5_RS09190		arCOG01035	100	E	ProC	Alanine dehydrogenase/(1)-pyrroline-2-carboxylate reductase ProC	ornithine cyclodeaminase				2	2	1	1	242	1	3705		902	902	902	CPM_RS08910.p01	CSP5_RS09190.p01			-
CSP5_RS09150		arCOG00755	97.5	E	DadA	Glycine/D-amino acid oxidase (deaminating)	FAD-binding oxidoreductase				2	2	1	1	249	1	3712		1202	1202	1202	CPM_RS08880.p01	CSP5_RS09150.p01			-
CPM_RS08845		arCOG02969	99.119	E	PepN	Aminopeptidase N	M1 family metallopeptidase				2	2	1	1	256	1	3719		2387	2387	2387	CPM_RS08845.p01	CSP5_RS09110.p01			-
CSP5_RS09045		arCOG01750	100	E	AspA	Aspartate ammonia-lyase	aspartate ammonia-lyase				2	2	1	1	269	1	3732		1364	1364	1364	CPM_RS08780.p01	CSP5_RS09045.p01			-
CSP5_RS08985		arCOG00184	100	E	AppF	ABC-type oligopeptide transport system, ATPase component	ATP-binding cassette domain-containing protein				2	2	1	1	281	1	3744		1451	1451	1451	CPM_RS08720.p01	CSP5_RS08985.p01			-
CSP5_RS08980		arCOG00181	99.805	E	DppD	ABC-type dipeptide/oligopeptide/nickel transport system, ATPase component	ABC transporter ATP-binding protein				2	2	1	1	282	1	3745		1541	1541	1541	CPM_RS08715.p01	CSP5_RS08980.p01			-
CSP5_RS08975		arCOG00748	100	E	DppC	ABC-type dipeptide/oligopeptide/nickel transport system, permease component	ABC transporter permease				2	2	1	1	283	1	3746		1019	1019	1019	CPM_RS08710.p01	CSP5_RS08975.p01			-
CSP5_RS08970		arCOG00751	99.7	E	DppB	ABC-type dipeptide/oligopeptide/nickel transport system, permease component	ABC transporter permease				2	2	1	1	284	1	3747		1001	1001	1001	CPM_RS08705.p01	CSP5_RS08970.p01			-
CSP5_RS08860		arCOG03654	69.802	E	PotE	Amino acid transporter	amino acid permease				2	2	1	1	305	1	3768		1820	1820	1820	CPM_RS08595.p01	CSP5_RS08860.p01			-
CSP5_RS08825		arCOG01000	50.643	E	PepP	Xaa-Pro aminopeptidase	Xaa-Pro peptidase family protein				2	2	1	1	312	1	3775		1193	1193	1193	CPM_RS08560.p01	CSP5_RS08825.p01			-
CPM_RS08325		arCOG05363	100	E	-	CAAX family protease, possibly associated with type IV pili like system	CPBP family intramembrane metalloprotease				2	2	1	1	2199	1	3588		959	959	959	CPM_RS08325.p01	CSP5_RS08450.p01			-
CSP5_RS08410		arCOG04134	97.129	E	AroA	5-enolpyruvylshikimate-3-phosphate synthase	hypothetical protein				2	2	1	1	2208	1	3579		1256	1256	1256	CPM_RS08285.p01	CSP5_RS08410.p01			-
CPM_RS08280		arCOG01025	100	E	AroK2	Archaeal shikimate kinase	shikimate kinase				2	2	1	1	2209	1	3578		839	839	839	CPM_RS08280.p01	CSP5_RS08405.p01			-
CSP5_RS08400		arCOG01033	98.54	E	AroE	Shikimate 5-dehydrogenase	hypothetical protein				2	2	1	1	2210	1	3577		827	827	827	CPM_RS08275.p01	CSP5_RS08400.p01			-
CPM_RS08270		arCOG00983	98.291	E	AroB	3-dehydroquinate synthetase	3-dehydroquinate synthase				2	2	1	1	2211	1	3576		1055	1055	1055	CPM_RS08270.p01	CSP5_RS08395.p01			-
CSP5_RS08340		arCOG00863	100	E	ArcC	Carbamate kinase	carbamate kinase				2	2	1	1	2222	1	3565		929	929	929	CPM_RS08215.p01	CSP5_RS08340.p01			-
CSP5_RS08310		arCOG01130	34.483	E	-	Aspartate/tyrosine/aromatic aminotransferase	hypothetical protein				1	1	1						575	575	575		CSP5_RS08310.p01			-
group_281	gatD	arCOG01924	95.652	E	AnsB	L-asparaginase/archaeal Glu-tRNAGln amidotransferase subunit D	Glu-tRNA(Gln) amidotransferase subunit GatD				2	2	1	1	2226	1	3561		1244	1244	1244	CPM_RS08195.p01	CSP5_RS08295.p01			-
CPM_RS08035		arCOG02092	100	E	LeuA	Isopropylmalate/homocitrate/citramalate synthase	2-isopropylmalate synthase				2	2	1	1	2258	1	3529		1043	1043	1043	CPM_RS08035.p01	CSP5_RS08135.p01			-
CSP5_RS08125		arCOG02230	99.359	E	LeuD	3-isopropylmalate dehydratase small subunit	hypothetical protein				2	2	1	1	2260	1	3527		470	470	470	CPM_RS08025.p01	CSP5_RS08125.p01			-
CPM_RS08020		arCOG01698	100	E	LeuC	Homoaconitate hydratase/3-isopropylmalate dehydratase large subunit family protein	3-isopropylmalate dehydratase large subunit				2	2	1	1	2261	1	3526		1223	1238	1230	CPM_RS08020.p01	CSP5_RS08120.p01			-
group_1891	speE	arCOG00050	100	E	SpeE	Spermidine synthase	polyamine aminopropyltransferase				2	2	1	1	2268	1	3519		824	824	824	CPM_RS07985.p01	CSP5_RS08085.p01			-
CSP5_RS08055		arCOG01107	52.688	E	ArgE	Acetylornithine deacetylase/Succinyl-diaminopimelate desuccinylase or related deacylase	M20 family metallopeptidase				2	2	1	1	2274	1	3513		1121	1121	1121	CPM_RS07955.p01	CSP5_RS08055.p01			-
CSP5_RS08025		arCOG01536	43.75	E	DdpA	ABC-type transport system, periplasmic component	hypothetical protein				1	1	1						3269	3269	3269		CSP5_RS08025.p01			-
lysA		arCOG02268	45.185	E	LysA	Diaminopimelate decarboxylase	diaminopimelate decarboxylase				2	2	1	1	2289	1	3498		1295	1295	1295	CPM_RS07880.p01	CSP5_RS08005.p01			-
CSP5_RS07960		arCOG00177	62.108	E	PotA	ABC-type spermidine/putrescine transport system, ATPase component	ABC transporter ATP-binding protein				2	2	1	1	2298	1	3489		1061	1061	1061	CPM_RS07835.p01	CSP5_RS07960.p01			-
CSP5_RS07920		arCOG00771	98.361	E	-	CubicO group peptidase, beta-lactamase class C family	serine hydrolase				2	2	1	1	2306	1	3481		1100	1100	1100	CPM_RS07795.p01	CSP5_RS07920.p01			-
CPM_RS07720		arCOG00177	99.196	E	PotA	ABC-type spermidine/putrescine transport system, ATPase component	ABC transporter ATP-binding protein				2	2	1	1	2321	1	3466		1121	1121	1121	CPM_RS07720.p01	CSP5_RS07830.p01			-
CPM_RS07645		arCOG02969	98.235	E	PepN	Aminopeptidase N	M1 family metallopeptidase				2	2	1	1	2337	1	3450		2381	2381	2381	CPM_RS07645.p01	CSP5_RS07640.p01			-
group_1835	hutH	arCOG04671	97.395	E	HutH	Histidine ammonia-lyase	histidine ammonia-lyase				2	2	1	1	2347	1	3440		1499	1499	1499	CPM_RS07595.p01	CSP5_RS07590.p01			-
CSP5_RS07235		arCOG01316	99.804	E	PutP	Na+/proline symporter	sodium:solute symporter				2	2	1	1	2409	1	3378		1535	1535	1535	CPM_RS07270.p01	CSP5_RS07235.p01			-
CPM_RS07265		arCOG01123	99.709	E	MtnA	Methylthioribose-1-phosphate isomerase (methionine salvage pathway), a paralog of eIF-2B alpha subunit	S-methyl-5-thioribose-1-phosphate isomerase				2	2	1	1	2410	1	3377		1034	1034	1034	CPM_RS07265.p01	CSP5_RS07230.p01			-
CPM_RS07140		arCOG01876	100	E	MetE	Methionine synthase II (cobalamin-independent)	hypothetical protein				2	2	1	1	2433	1	3354		1172	1172	1172	CPM_RS07140.p01	CSP5_RS07105.p01			-
CSP5_RS07060		arCOG01432	100	E	-	Tryptophan synthase beta-subunit	TrpB-like pyridoxal phosphate-dependent enzyme				2	2	1	1	2442	1	3345		1241	1241	1241	CPM_RS07095.p01	CSP5_RS07060.p01			-
CPM_RS07090		arCOG01086	100	E	TrpA	Tryptophan synthase alpha chain	tryptophan synthase subunit alpha				2	2	1	1	2443	1	3344		734	734	734	CPM_RS07090.p01	CSP5_RS07055.p01			-
group_1747	trpD	arCOG02012	100	E	TrpD	Anthranilate phosphoribosyltransferase	anthranilate phosphoribosyltransferase				2	2	1	1	2444	1	3343		1019	1019	1019	CPM_RS07085.p01	CSP5_RS07050.p01			-
CSP5_RS07045		arCOG01983	100	E	TrpF	Phosphoribosylanthranilate isomerase	phosphoribosylanthranilate isomerase				2	2	1	1	2445	1	3342		581	581	581	CPM_RS07080.p01	CSP5_RS07045.p01			-
CSP5_RS07040		arCOG02014	100	E	TrpE	Anthranilate/para-aminobenzoate synthase component I	anthranilate synthase component I family protein				2	2	1	1	2446	1	3341		1142	1142	1142	CPM_RS07075.p01	CSP5_RS07040.p01			-
CSP5_RS07035		arCOG00086	100	E	TrpG	Anthranilate/para-aminobenzoate synthase component II	aminodeoxychorismate/anthranilate synthase component II				2	2	1	1	2447	1	3340		560	560	560	CPM_RS07070.p01	CSP5_RS07035.p01			-
CPM_RS07065		arCOG01088	99.6	E	TrpC	Indole-3-glycerol phosphate synthase	indole-3-glycerol-phosphate synthase				2	2	1	1	2448	1	3339		752	752	752	CPM_RS07065.p01	CSP5_RS07030.p01			-
group_1743	aroF	arCOG01049	100	E	AroA	3-deoxy-D-arabino-heptulosonate 7-phosphate (DAHP) synthase	3-deoxy-7-phosphoheptulonate synthase				2	2	1	1	2449	1	3338		770	770	770	CPM_RS07060.p01	CSP5_RS07025.p01			-
CPM_RS06905		arCOG01947	99.505	E	LysE	Lysine efflux protein	LysE family transporter				2	2	1	1	2479	1	3308		608	608	608	CPM_RS06905.p01	CSP5_RS06870.p01			-
CSP5_RS06845		arCOG05363	96.783	E	-	CAAX family protease, possibly associated with type IV pili like system	transposase				2	2	1	1	2484	1	3303		1121	1121	1121	CPM_RS06880.p01	CSP5_RS06845.p01			-
speB		arCOG01700	98.013	E	SpeB	Arginase family enzyme	agmatinase				2	2	1	1	2488	1	3299		908	908	908	CPM_RS06860.p01	CSP5_RS06820.p01			-
CPM_RS06795		arCOG01646	96.599	E	DAP2	Dipeptidyl aminopeptidase/acylaminoacyl-peptidase	S9 family peptidase				2	2	1	1	2500	1	3287		1766	1766	1766	CPM_RS06795.p01	CSP5_RS06725.p01			-
CPM_RS06780		arCOG00027	99.777	E	MfnA	L-tyrosine decarboxylase, PLP-dependent protein	glutamate decarboxylase				2	2	1	1	2503	1	3284		1349	1349	1349	CPM_RS06780.p01	CSP5_RS06710.p01			-
CSP5_RS06650		arCOG00071	97.107	E	AsnB	Asparagine synthase (glutamine-hydrolyzing)	hypothetical protein				2	2	1	1	2515	1	3272		728	728	728	CPM_RS06720.p01	CSP5_RS06650.p01			-
CSP5_RS06445		arCOG00177	99.701	E	PotA	ABC-type spermidine/putrescine transport system, ATPase component	ABC transporter ATP-binding protein				2	2	1	1	2554	1	3233		1004	1004	1004	CPM_RS06515.p01	CSP5_RS06445.p01			-
argF		arCOG00912	99.344	E	ArgF	Ornithine carbamoyltransferase	ornithine carbamoyltransferase				2	2	1	1	2563	1	3224		917	917	917	CPM_RS06470.p01	CSP5_RS06400.p01			-
CPM_RS06390		arCOG00279	99.237	E	SpeD	S-adenosylmethionine decarboxylase/arginine decarboxylase	adenosylmethionine decarboxylase				2	2	1	1	2579	1	3208		395	395	395	CPM_RS06390.p01	CSP5_RS06320.p01			-
CPM_RS06335		arCOG04490	100	E	PdaD	Pyruvoyl-dependent arginine decarboxylase (PvlArgDC)	arginine decarboxylase, pyruvoyl-dependent				2	2	1	1	2590	1	3197		548	548	548	CPM_RS06335.p01	CSP5_RS06265.p01			-
CPM_RS06235		arCOG00009	97.69	E	PotE	Amino acid transporter	APC family permease				2	2	1	1	2610	1	3177		1820	1820	1820	CPM_RS06235.p01	CSP5_RS06165.p01			-
CSP5_RS06025		arCOG03675	99.371	E	-	Thermopsin-like protease	thermopsin				2	2	1	1	2638	1	3149		3341	3341	3341	CPM_RS06095.p01	CSP5_RS06025.p01			-
CPM_RS05935		arCOG00177	99.738	E	PotA	ABC-type spermidine/putrescine transport system, ATPase component	ABC transporter ATP-binding protein				2	2	1	1	2670	1	3117		1145	1145	1145	CPM_RS05935.p01	CSP5_RS05865.p01			-
CSP5_RS05695		arCOG01352	99.038	E	GdhA	Glutamate dehydrogenase/leucine dehydrogenase	Glu/Leu/Phe/Val dehydrogenase				2	2	1	1	2705	1	3082		1250	1250	1250	CPM_RS05760.p01	CSP5_RS05695.p01			-
CPM_RS05190		arCOG04273	96.542	E	HisC	Histidinol-phosphate/aromatic aminotransferase or cobyric acid decarboxylase	aminotransferase class I/II-fold pyridoxal phosphate-dependent enzyme				2	2	1	1	2817	1	2970		1043	1043	1043	CPM_RS05190.p01	CSP5_RS05125.p01			-
CSP5_RS05050		arCOG00751	73.761	E	DppB	ABC-type dipeptide/oligopeptide/nickel transport system, permease component	ABC transporter permease				1	1	1						1031	1031	1031		CSP5_RS05050.p01			-
CSP5_RS05045		arCOG00748	68.139	E	DppC	ABC-type dipeptide/oligopeptide/nickel transport system, permease component	ABC transporter permease				1	1	1						953	953	953		CSP5_RS05045.p01			-
CSP5_RS05040		arCOG00181	67.081	E	DppD	ABC-type dipeptide/oligopeptide/nickel transport system, ATPase component	ABC transporter ATP-binding protein				1	1	1						968	968	968		CSP5_RS05040.p01			-
CSP5_RS05035		arCOG00184	65.397	E	AppF	ABC-type oligopeptide transport system, ATPase component	ABC transporter ATP-binding protein				1	1	1						953	953	953		CSP5_RS05035.p01			-
CSP5_RS04900		arCOG03675	42.508	E	-	Thermopsin-like protease	hypothetical protein				2	2	1	1	2853	1	2934		359	3926	2142	CPM_RS04995.p01	CSP5_RS04900.p01			-
CSP5_RS04890		arCOG03675	44.074	E	-	Thermopsin-like protease	thermopsin family protease				1	1	1						3536	3536	3536		CSP5_RS04890.p01			-
CPM_RS04990		arCOG00475	57.143	E	MetF	5,10-methylenetetrahydrofolate reductase	methylenetetrahydrofolate reductase				2	2	1	1	2854	1	2933		953	962	957	CPM_RS04990.p01	CSP5_RS04885.p01			-
CSP5_RS04825		arCOG01876	64.474	E	MetE	Methionine synthase II (cobalamin-independent)	hypothetical protein				2	2	1	1	2865	1	2922		1148	1148	1148	CPM_RS04940.p01	CSP5_RS04825.p01			-
CPM_RS04845		arCOG07384	56.944	E	HisB	Histidinol phosphatase or related phosphatase	HAD family hydrolase				2	2	1	1	2885	1	2902		446	446	446	CPM_RS04845.p01	CSP5_RS04735.p01			-
CSP5_RS04630		arCOG01130	29.167	E	-	Aspartate/tyrosine/aromatic aminotransferase	hypothetical protein				1	1	1						563	563	563		CSP5_RS04630.p01			-
CSP5_RS04435		arCOG00181	100	E	DppD	ABC-type dipeptide/oligopeptide/nickel transport system, ATPase component	ABC transporter ATP-binding protein				2	2	1	1	2964	1	2823		977	977	977	CPM_RS04465.p01	CSP5_RS04435.p01			-
CPM_RS04460		arCOG00184	66.031	E	AppF	ABC-type oligopeptide transport system, ATPase component	ATP-binding cassette domain-containing protein				2	2	1	1	2965	1	2822		797	797	797	CPM_RS04460.p01	CSP5_RS04430.p01			-
CSP5_RS04425		arCOG00748	99.675	E	DppC	ABC-type dipeptide/oligopeptide/nickel transport system, permease component	ABC transporter permease				2	2	1	1	2966	1	2821		926	926	926	CPM_RS04455.p01	CSP5_RS04425.p01			-
CSP5_RS04420		arCOG00751	100	E	DppB	ABC-type dipeptide/oligopeptide/nickel transport system, permease component	ABC transporter permease				2	2	1	1	2967	1	2820		1019	1019	1019	CPM_RS04450.p01	CSP5_RS04420.p01			-
CPM_RS04445		arCOG01534	97.671	E	DdpA	ABC-type transport system, periplasmic component	ABC transporter substrate-binding protein				2	2	1	1	2968	1	2819		1805	1805	1805	CPM_RS04445.p01	CSP5_RS04415.p01			-
CSP5_RS04050		arCOG01430	100	E	CysK	Cysteine synthase	cysteine synthase family protein				2	2	1	1	3038	1	2749		1010	1010	1010	CPM_RS04090.p01	CSP5_RS04050.p01			-
CSP5_RS04020		arCOG03650	100	E	PotE	Amino acid transporter	APC family permease				2	2	1	1	3044	1	2743		1559	1559	1559	CPM_RS04060.p01	CSP5_RS04020.p01			-
CSP5_RS04005		arCOG00177	100	E	PotA	ABC-type spermidine/putrescine transport system, ATPase component	ABC transporter ATP-binding protein				2	2	1	1	3047	1	2740		1022	1022	1022	CPM_RS04045.p01	CSP5_RS04005.p01			-
CSP5_RS03990		arCOG00009	98.623	E	PotE	Amino acid transporter	APC family permease				2	2	1	1	3050	1	2737		1745	1745	1745	CPM_RS04030.p01	CSP5_RS03990.p01			-
CSP5_RS03845		arCOG01158	100	E	SerB	Phosphoserine phosphatase	HAD-IB family phosphatase				2	2	1	1	3079	1	2708		695	695	695	CPM_RS03885.p01	CSP5_RS03845.p01			-
CSP5_RS03835		arCOG01107	100	E	ArgE	Acetylornithine deacetylase/Succinyl-diaminopimelate desuccinylase or related deacylase	M20 family metallo-hydrolase				2	2	1	1	3081	1	2706		1196	1196	1196	CPM_RS03875.p01	CSP5_RS03835.p01			-
CSP5_RS03820		arCOG01130	100	E	-	Aspartate/tyrosine/aromatic aminotransferase	pyridoxal phosphate-dependent aminotransferase				2	2	1	1	3084	1	2703		1151	1151	1151	CPM_RS03860.p01	CSP5_RS03820.p01			-
hppD		arCOG02706	98.061	E	GloA	Lactoylglutathione lyase or related enzyme	4-hydroxyphenylpyruvate dioxygenase				2	2	1	1	3095	1	2692		1085	1085	1085	CPM_RS03805.p01	CSP5_RS03775.p01			-
CSP5_RS03460		arCOG01000	96.1	E	PepP	Xaa-Pro aminopeptidase	aminopeptidase P family protein				2	2	1	1	3159	1	2628		1079	1079	1079	CPM_RS03485.p01	CSP5_RS03460.p01			-
CSP5_RS03455		arCOG04053	97.868	E	Ggt	Gamma-glutamyltransferase	gamma-glutamyltransferase family protein				1	1	1						1550	1550	1550		CSP5_RS03455.p01			-
CSP5_RS03390		arCOG01000	100	E	PepP	Xaa-Pro aminopeptidase	Xaa-Pro peptidase family protein				1	1	1						1094	1094	1094		CSP5_RS03390.p01			-
CSP5_RS03320		arCOG01459	96.953	E	Tdh	Threonine dehydrogenase or related Zn-dependent dehydrogenase	glucose 1-dehydrogenase				1	1	1						1085	1085	1085		CSP5_RS03320.p01			-
CSP5_RS03280		arCOG01027	78.105	E	ThrB	Homoserine kinase	homoserine kinase				1	1	1						920	920	920		CSP5_RS03280.p01			-
CSP5_RS03275		arCOG00060	90.566	E	MetC	Cystathionine beta-lyase/cystathionine gamma-synthase	aminotransferase class I/II-fold pyridoxal phosphate-dependent enzyme				1	1	1						1115	1115	1115		CSP5_RS03275.p01			-
CSP5_RS03270		arCOG01511	81.846	E	HyuA	N-methylhydantoinase A/acetone carboxylase, beta subunit	hydantoinase/oxoprolinase family protein				1	1	1						1967	1967	1967		CSP5_RS03270.p01			-
CSP5_RS03265		arCOG01512	85.019	E	HyuB	N-methylhydantoinase B/acetone carboxylase, alpha subunit	hydantoinase B/oxoprolinase family protein				1	1	1						1553	1553	1553		CSP5_RS03265.p01			-
CSP5_RS03080		arCOG03108	100	E	ArcA	Arginine deiminase	hypothetical protein				2	2	1	1	3242	1	2545		1256	1256	1256	CPM_RS03040.p01	CSP5_RS03080.p01			-
CSP5_RS03020		arCOG03651	99.593	E	PotE	Amino acid transporter	APC family permease				2	2	1	1	3253	1	2534		1475	1475	1475	CPM_RS02980.p01	CSP5_RS03020.p01			-
CPM_RS02955		arCOG03654	65.116	E	PotE	Amino acid transporter	APC family permease				2	2	1	1	3258	1	2529		1307	1307	1307	CPM_RS02955.p01	CSP5_RS02995.p01			-
CSP5_RS02990		arCOG03654	42.06	E	PotE	Amino acid transporter	APC family permease				2	2	1	1	3259	1	2528		1382	1382	1382	CPM_RS02950.p01	CSP5_RS02990.p01			-
CPM_RS02825		arCOG01351	99.349	E	ThrA	Homoserine dehydrogenase	hypothetical protein				2	2	1	1	3281	1	2506		923	923	923	CPM_RS02825.p01	CSP5_RS02835.p01			-
CSP5_RS02745		arCOG01588	100	E	LysW	Lysine biosynthesis protein LysW	hypothetical protein				2	2	1	1	3316	1	2471		173	173	173	CPM_RS02635.p01	CSP5_RS02745.p01			-
CSP5_RS02740		arCOG00495	99.714	E	ArgC	Acetylglutamate semialdehyde dehydrogenase	N-acetyl-gamma-glutamyl-phosphate reductase				2	2	1	1	3317	1	2470		1052	1052	1052	CPM_RS02630.p01	CSP5_RS02740.p01			-
CPM_RS02625		arCOG00862	99.625	E	ArgB	Acetylglutamate kinase	[LysW]-aminoadipate/[LysW]-glutamate kinase				2	2	1	1	3318	1	2469		803	803	803	CPM_RS02625.p01	CSP5_RS02735.p01			-
CPM_RS02620		arCOG00914	99.752	E	ArgD	Ornithine/acetylornithine aminotransferase	aspartate aminotransferase family protein				2	2	1	1	3319	1	2468		1211	1211	1211	CPM_RS02620.p01	CSP5_RS02730.p01			-
CSP5_RS02720		arCOG01107	100	E	ArgE	Acetylornithine deacetylase/Succinyl-diaminopimelate desuccinylase or related deacylase	M20/M25/M40 family metallo-hydrolase				2	2	1	1	3321	1	2466		1082	1082	1082	CPM_RS02610.p01	CSP5_RS02720.p01			-
CSP5_RS02710		arCOG00112	100	E	ArgG	Argininosuccinate synthase	argininosuccinate synthase				2	2	1	1	3323	1	2464		1217	1217	1217	CPM_RS02600.p01	CSP5_RS02710.p01			-
CPM_RS02595		arCOG01748	100	E	ArgH	Argininosuccinate lyase	argininosuccinate lyase				2	2	1	1	3324	1	2463		1343	1343	1343	CPM_RS02595.p01	CSP5_RS02705.p01			-
CSP5_RS02415		arCOG00070	100	E	GlyA	Glycine/serine hydroxymethyltransferase	DegT/DnrJ/EryC1/StrS family aminotransferase				2	2	1	1	3381	1	2406		1181	1181	1181	CPM_RS02285.p01	CSP5_RS02415.p01			-
CPM_RS02265		arCOG02969	98.106	E	PepN	Aminopeptidase N	M1 family metallopeptidase				2	2	1	1	3385	1	2402		2378	2378	2378	CPM_RS02265.p01	CSP5_RS02395.p01			-
CSP5_RS02170		arCOG06322	100	E	PutA	Proline dehydrogenase	proline dehydrogenase family protein				2	2	1	1	3429	1	2358		851	860	855	CPM_RS02035.p01	CSP5_RS02170.p01			-
group_866	gcvPB	arCOG00076	100	E	GcvP	Glycine cleavage system protein P (pyridoxal-binding), C-terminal domain	aminomethyl-transferring glycine dehydrogenase subunit GcvPB				2	2	1	1	3444	1	2343		1418	1418	1418	CPM_RS01960.p01	CSP5_RS02095.p01			-
gcvPA		arCOG00077	99.773	E	GcvP	Glycine cleavage system protein P (pyridoxal-binding), N-terminal domain	aminomethyl-transferring glycine dehydrogenase subunit GcvPA				2	2	1	1	3445	1	2342		1322	1322	1322	CPM_RS01955.p01	CSP5_RS02090.p01			-
CSP5_RS02040		arCOG06005	100	E	-	Predicted metalloprotease, contains C-terminal PDZ domain	PDZ domain-containing protein				2	2	1	1	3454	1	2333		1760	1760	1760	CPM_RS01905.p01	CSP5_RS02040.p01			-
group_853	gcvH	arCOG01303	100	E	GcvH	Glycine cleavage system H protein (lipoate-binding)	glycine cleavage system protein GcvH				2	2	1	1	3458	1	2329		374	374	374	CPM_RS01885.p01	CSP5_RS02020.p01			-
CSP5_RS02010		arCOG02097	99.552	E	AroD	3-dehydroquinate dehydratase	type I 3-dehydroquinate dehydratase				2	2	1	1	3460	1	2327		671	671	671	CPM_RS01875.p01	CSP5_RS02010.p01			-
group_841	asd	arCOG00494	100	E	Asd	Aspartate-semialdehyde dehydrogenase	aspartate-semialdehyde dehydrogenase				2	2	1	1	3470	1	2317		1022	1022	1022	CPM_RS01825.p01	CSP5_RS01960.p01			-
CSP5_RS01955		arCOG00861	100	E	LysC	Aspartokinase	hypothetical protein				2	2	1	1	3471	1	2316		896	896	896	CPM_RS01820.p01	CSP5_RS01955.p01			-
group_838	aroC	arCOG04133	100	E	AroC	Chorismate synthase	chorismate synthase				2	2	1	1	3473	1	2314		1124	1124	1124	CPM_RS01810.p01	CSP5_RS01945.p01			-
CPM_RS01680		arCOG01047	97.849	E	AroK	Shikimate kinase	AAA family ATPase				2	2	1	1	3499	1	2288		560	560	560	CPM_RS01680.p01	CSP5_RS01815.p01			-
CSP5_RS01775		arCOG02002	99.81	E	IlvB	Acetolactate synthase large subunit or other thiamine pyrophosphate-requiring enzyme	acetolactate synthase large subunit				2	2	1	1	3507	1	2280		1577	1577	1577	CPM_RS01640.p01	CSP5_RS01775.p01			-
CPM_RS01535		arCOG02708	96.61	E	GloA	Lactoylglutathione lyase or related enzyme	VOC family protein				2	2	1	1	3528	1	2259		356	356	356	CPM_RS01535.p01	CSP5_RS01670.p01			-
CSP5_RS01605		arCOG00181	99.162	E	DppD	ABC-type dipeptide/oligopeptide/nickel transport system, ATPase component	ABC transporter ATP-binding protein				1	1	1						2507	2507	2507		CSP5_RS01605.p01			-
CSP5_RS01600		arCOG00750	99.073	E	DppC	ABC-type dipeptide/oligopeptide/nickel transport system, permease component	ABC transporter permease				2	2	1	1	3541	1	2246		2264	2267	2265	CPM_RS01465.p01	CSP5_RS01600.p01			-
CSP5_RS01595		arCOG00751	99.697	E	DppB	ABC-type dipeptide/oligopeptide/nickel transport system, permease component	ABC transporter permease				2	2	1	1	3542	1	2245		992	992	992	CPM_RS01460.p01	CSP5_RS01595.p01			-
CSP5_RS01590		arCOG01536	94.529	E	DdpA	ABC-type transport system, periplasmic component	ABC transporter substrate-binding protein				1	1	1						2579	2579	2579		CSP5_RS01590.p01			-
group_766	carB	arCOG01594	99.499	E	CarB	Carbamoylphosphate synthase large subunit	carbamoyl-phosphate synthase (glutamine-hydrolyzing) large subunit				2	2	1	1	3555	1	2232		2996	2996	2996	CPM_RS01395.p01	CSP5_RS01530.p01			-
group_765	carA	arCOG00064	99.713	E	CarA	Carbamoylphosphate synthase small subunit	glutamine-hydrolyzing carbamoyl-phosphate synthase small subunit				2	2	1	1	3556	1	2231		1046	1046	1046	CPM_RS01390.p01	CSP5_RS01525.p01			-
CSP5_RS01450		arCOG03384	99.02	E	-	Tricorn protease fused to N-terminal TolB-like repeats	S41 family peptidase				2	2	1	1	3571	1	2216		3062	3062	3062	CPM_RS01315.p01	CSP5_RS01450.p01			-
CPM_RS01195		arCOG03654	100	E	PotE	Amino acid transporter	APC family permease				2	2	1	1	3593	1	2194		1307	1307	1307	CPM_RS01195.p01	CSP5_RS01335.p01			-
CSP5_RS01205		arCOG01647	98.805	E	-	Serine protease of the peptidase family S9A	prolyl oligopeptidase family serine peptidase				2	2	1	1	3617	1	2170		1760	1760	1760	CPM_RS01065.p01	CSP5_RS01205.p01			-
ilvA		arCOG01431	100	E	IlvA	Threonine dehydratase	threonine ammonia-lyase				2	2	1	1	3633	1	2154		1226	1226	1226	CPM_RS00980.p01	CSP5_RS01125.p01			-
CPM_RS00975		arCOG05395	100	E	FtcD	Formiminotetrahydrofolate cyclodeaminase	cyclodeaminase/cyclohydrolase family protein				2	2	1	1	3634	1	2153		632	632	632	CPM_RS00975.p01	CSP5_RS01120.p01			-
ftcD		arCOG05394	100	E	-	Glutamate formiminotransferase	glutamate formimidoyltransferase				2	2	1	1	3635	1	2152		896	896	896	CPM_RS00970.p01	CSP5_RS01115.p01			-
CSP5_RS01010		arCOG00009	99.837	E	PotE	Amino acid transporter	APC family permease				2	2	1	1	3655	1	2132		1844	1946	1895	CPM_RS00865.p01	CSP5_RS01010.p01			-
CPM_RS00780		arCOG00009	100	E	PotE	Amino acid transporter	APC family permease				2	2	1	1	3674	1	2113		1307	1307	1307	CPM_RS00780.p01	CSP5_RS00925.p01			-
CSP5_RS00920		arCOG00060	100	E	MetC	Cystathionine beta-lyase/cystathionine gamma-synthase	aminotransferase class I/II-fold pyridoxal phosphate-dependent enzyme				2	2	1	1	3675	1	2112		1172	1172	1172	CPM_RS00775.p01	CSP5_RS00920.p01			-
CSP5_RS00855		arCOG04779	100	E	IaaA	Isoaspartyl peptidase or L-asparaginase, Ntn-hydrolase superfamily	isoaspartyl peptidase/L-asparaginase				2	2	1	1	3688	1	2099		845	845	845	CPM_RS00710.p01	CSP5_RS00855.p01			-
CSP5_RS00755		arCOG00755	96.117	E	DadA	Glycine/D-amino acid oxidase (deaminating)	FAD-binding oxidoreductase				2	2	1	1	3708	1	2079		1238	1238	1238	CPM_RS00615.p01	CSP5_RS00755.p01			-
CSP5_RS00735		arCOG01534	71.947	E	DdpA	ABC-type transport system, periplasmic component	ABC transporter substrate-binding protein				1	1	1						1883	1883	1883		CSP5_RS00735.p01			-
CSP5_RS00730		arCOG00751	67.584	E	DppB	ABC-type dipeptide/oligopeptide/nickel transport system, permease component	ABC transporter permease				1	1	1						995	995	995		CSP5_RS00730.p01			-
CSP5_RS00725		arCOG00748	69.435	E	DppC	ABC-type dipeptide/oligopeptide/nickel transport system, permease component	ABC transporter permease				1	1	1						926	926	926		CSP5_RS00725.p01			-
CSP5_RS00720		arCOG00181	59.164	E	DppD	ABC-type dipeptide/oligopeptide/nickel transport system, ATPase component	ABC transporter ATP-binding protein				1	1	1						959	959	959		CSP5_RS00720.p01			-
CSP5_RS00715		arCOG00184	57.854	E	AppF	ABC-type oligopeptide transport system, ATPase component	ATP-binding cassette domain-containing protein				1	1	1						788	788	788		CSP5_RS00715.p01			-
CSP5_RS00620		arCOG02486	100	E	-	Transglutaminase-like cysteine protease	hypothetical protein				2	2	1	1	3735	1	2052		1934	1934	1934	CPM_RS00485.p01	CSP5_RS00620.p01			-
CPM_RS00480		arCOG01000	99.164	E	PepP	Xaa-Pro aminopeptidase	Xaa-Pro peptidase family protein				2	2	1	1	3736	1	2051		1079	1079	1079	CPM_RS00480.p01	CSP5_RS00615.p01			-
CPM_RS00220		arCOG04334	95.918	E	-	Aspartate/tyrosine/aromatic aminotransferase	pyridoxal phosphate-dependent aminotransferase				2	2	1	1	3788	1	1999		1031	1031	1031	CPM_RS00220.p01	CSP5_RS00220.p01			-
CSP5_RS00090		arCOG00915	100	E	GabT	4-aminobutyrate aminotransferase or related aminotransferase	acetyl ornithine aminotransferase family protein				2	2	1	1	18	1	1973		1331	1331	1331	CPM_RS00090.p01	CSP5_RS00090.p01			-
CPM_RS00015		arCOG03384	99.13	E	-	Tricorn protease fused to N-terminal TolB-like repeats	S41 family peptidase				2	2	1	1	3	1	1958		3107	3107	3107	CPM_RS00015.p01	CSP5_RS00015.p01			-
CPM_RS09430		arCOG01518	45.455	E	FrvX	Peptidase M42 family protein	hypothetical protein				1	1	1	1	3694	1	2093		173	173	173	CPM_RS09430.p01				-
CPM_RS09140		arCOG01646	98.197	E	DAP2	Dipeptidyl aminopeptidase/acylaminoacyl-peptidase	S9 family peptidase				1	1	1	1	197	1	3660		1832	1832	1832	CPM_RS09140.p01				-
CPM_RS07925		arCOG01536	47.775	E	DdpA	ABC-type transport system, periplasmic component	hypothetical protein				1	1	1	1	2280	1	3507		3269	3269	3269	CPM_RS07925.p01				-
CPM_RS03480		arCOG04053	91.86	E	Ggt	Gamma-glutamyltransferase	gamma-glutamyltransferase family protein				1	1	1	1	3160	1	2627		1550	1550	1550	CPM_RS03480.p01				-
CPM_RS03425		arCOG01000	85.165	E	PepP	Xaa-Pro aminopeptidase	Xaa-Pro peptidase family protein				1	1	1	1	3168	1	2619		1094	1094	1094	CPM_RS03425.p01				-
CPM_RS03355		arCOG01459	91.413	E	Tdh	Threonine dehydrogenase or related Zn-dependent dehydrogenase	glucose 1-dehydrogenase				1	1	1	1	3181	1	2606		1085	1085	1085	CPM_RS03355.p01				-
CPM_RS03315		arCOG01027	73.529	E	ThrB	Homoserine kinase	homoserine kinase				1	1	1	1	3188	1	2599		926	926	926	CPM_RS03315.p01				-
CPM_RS03310		arCOG00060	86.253	E	MetC	Cystathionine beta-lyase/cystathionine gamma-synthase	aminotransferase class I/II-fold pyridoxal phosphate-dependent enzyme				1	1	1	1	3189	1	2598		1115	1115	1115	CPM_RS03310.p01				-
CPM_RS03305		arCOG01511	79.084	E	HyuA	N-methylhydantoinase A/acetone carboxylase, beta subunit	hydantoinase/oxoprolinase family protein				1	1	1	1	3190	1	2597		1967	1967	1967	CPM_RS03305.p01				-
CPM_RS03300		arCOG01512	82.101	E	HyuB	N-methylhydantoinase B/acetone carboxylase, alpha subunit	hydantoinase B/oxoprolinase family protein				1	1	1	1	3191	1	2596		1553	1553	1553	CPM_RS03300.p01				-
CPM_RS01470		arCOG00181	93.174	E	DppD	ABC-type dipeptide/oligopeptide/nickel transport system, ATPase component	ABC transporter ATP-binding protein				1	1	1	1	3540	1	2247		2507	2507	2507	CPM_RS01470.p01				-
CPM_RS01455		arCOG01536	94.761	E	DdpA	ABC-type transport system, periplasmic component	ABC transporter substrate-binding protein				1	1	1	1	3543	1	2244		2579	2579	2579	CPM_RS01455.p01				-
CPM_RS00580		arCOG00184	41.115	E	AppF	ABC-type oligopeptide transport system, ATPase component	ABC transporter ATP-binding protein				1	1	1	1	3715	1	2072		860	860	860	CPM_RS00580.p01				-
CPM_RS00575		arCOG00181	45.882	E	DppD	ABC-type dipeptide/oligopeptide/nickel transport system, ATPase component	ABC transporter ATP-binding protein				1	1	1	1	3716	1	2071		800	800	800	CPM_RS00575.p01				-
CPM_RS00570		arCOG00748	34.118	E	DppC	ABC-type dipeptide/oligopeptide/nickel transport system, permease component	ABC transporter permease				1	1	1	1	3717	1	2070		878	878	878	CPM_RS00570.p01				-
CPM_RS00565		arCOG00751	34.535	E	DppB	ABC-type dipeptide/oligopeptide/nickel transport system, permease component	ABC transporter permease				1	1	1	1	3718	1	2069		998	998	998	CPM_RS00565.p01				-
CPM_RS00560		arCOG01534	25.275	E	DdpA	ABC-type transport system, periplasmic component	hypothetical protein				1	1	1	1	3719	1	2068		1904	1904	1904	CPM_RS00560.p01				-
CPM_RS04555		arCOG00082	100	EF	PucG	Serine-pyruvate aminotransferase/archaeal aspartate aminotransferase	aminotransferase class V-fold PLP-dependent enzyme				2	2	1	1	2946	1	2841		1070	1070	1070	CPM_RS04555.p01	CSP5_RS04525.p01			-
group_3180		arCOG04172	100	EM	DapA	4-hydroxy-tetrahydrodipicolinate synthase/N-acetylneuraminate lyase	2-dehydro-3-deoxy-D-gluconate/2-dehydro-3-deoxy-phosphogluconate aldolase	Pentose phosphate pathway|Metabolic pathways|Microbial metabolism in diverse environments	4.1.2.14	COG0329	2	2	1	1	678	1	1532		893	893	893			ANIHLMIM_00842	MKNJJJNK_00271	++
CSP5_RS06355		arCOG04172	99.662	EM	DapA	4-hydroxy-tetrahydrodipicolinate synthase/N-acetylneuraminate lyase	dihydrodipicolinate synthase family protein				2	2	1	1	2572	1	3215		890	890	890	CPM_RS06425.p01	CSP5_RS06355.p01			-
group_3835	purQ	arCOG00102	100	F	PurL	Phosphoribosylformylglycinamidine (FGAM) synthase, glutamine amidotransferase domain	Phosphoribosylformylglycinamidine synthase subunit PurQ	Arginine biosynthesis|Alanine, aspartate and glutamate metabolism|D-Glutamine and D-glutamate metabolism|Metabolic pathways	3.5.1.2		2	2	1	1	627	1	1481		788	788	788			ANIHLMIM_01651	MKNJJJNK_00217	++
argH		arCOG01747	100	F	PurB	Adenylosuccinate lyase	Argininosuccinate lyase	Arginine biosynthesis|Alanine, aspartate and glutamate metabolism|Metabolic pathways|Biosynthesis of secondary metabolites	4.3.2.1		2	2	1	1	1724	1	1098		1343	1343	1343			ANIHLMIM_00658	MKNJJJNK_01462	++
mtnP		arCOG01327	99.605	F	Pnp	Purine nucleoside phosphorylase	S-methyl-5'-thioadenosine phosphorylase	Cysteine and methionine metabolism|Metabolic pathways	2.4.2.28	COG0005	2	2	1	1	1347	1	256		761	761	761			ANIHLMIM_01303	MKNJJJNK_00966	++
fhs		arCOG04541	98.899	F	MIS1	Formyltetrahydrofolate synthetase	Formate--tetrahydrofolate ligase	One carbon pool by folate|Carbon fixation pathways in prokaryotes|Metabolic pathways|Microbial metabolism in diverse environments	6.3.4.3		2	2	1	1	2058	1	1881		1637	1637	1637			ANIHLMIM_01534	MKNJJJNK_00548	++
coaA		arCOG05133	99.683	F	Udk	Uridine kinase	Pantothenate kinase	Pantothenate and CoA biosynthesis|Metabolic pathways	2.7.1.33		2	2	1	1	2134	1	140		947	947	947			ANIHLMIM_00949	MKNJJJNK_01677	++
group_2648	prs	arCOG00067	98.246	F	PrsA	Phosphoribosylpyrophosphate synthetase	Ribose-phosphate pyrophosphokinase	Pentose phosphate pathway|Purine metabolism|Metabolic pathways|Biosynthesis of secondary metabolites|Microbial metabolism in diverse environments	2.7.6.1	COG0462	2	2	1	1	83	1	45		857	857	857			ANIHLMIM_00233	MKNJJJNK_01584	++
purA		arCOG04387	99.767	F	PurA	Adenylosuccinate synthase	Adenylosuccinate synthetase	Purine metabolism|Alanine, aspartate and glutamate metabolism|Metabolic pathways	6.3.4.4	COG0104	2	2	1	1	122	1	81		1292	1292	1292			ANIHLMIM_00195	MKNJJJNK_01618	++
purF		arCOG00093	99.793	F	PurF	Glutamine phosphoribosylpyrophosphate amidotransferase	Amidophosphoribosyltransferase	Purine metabolism|Alanine, aspartate and glutamate metabolism|Metabolic pathways|Biosynthesis of secondary metabolites	2.4.2.14		2	2	1	1	639	1	1493		1451	1451	1451			ANIHLMIM_00937	MKNJJJNK_00229	++
guaAA		arCOG00087	99.476	F	GuaA	GMP synthase - Glutamine amidotransferase domain	GMP synthase [glutamine-hydrolyzing] subunit A	Purine metabolism|Drug metabolism - other enzymes|Metabolic pathways	6.3.5.2	COG0518	2	2	1	1	744	1	1599		575	575	575			ANIHLMIM_01377	MKNJJJNK_00334	++
guaAB		arCOG00085	98.976	F	GuaA	GMP synthase, PP-ATPase domain/subunit	GMP synthase [glutamine-hydrolyzing] subunit B	Purine metabolism|Drug metabolism - other enzymes|Metabolic pathways	6.3.5.2	COG0519	2	2	1	1	2076	1	1899		881	881	881			ANIHLMIM_01022	MKNJJJNK_00566	++
guaB		arCOG00612	99.793	F	GuaB	IMP dehydrogenase/GMP reductase	Inosine-5'-monophosphate dehydrogenase	Purine metabolism|Drug metabolism - other enzymes|Metabolic pathways|Biosynthesis of secondary metabolites	1.1.1.205	COG0516	2	2	1	1	2064	1	1887		1454	1454	1454			ANIHLMIM_01034	MKNJJJNK_00554	++
group_3628		arCOG04184	98.343	F	RdgB	Inosine/xanthosine triphosphate pyrophosphatase, all-alpha NTP-PPase family	dITP/XTP pyrophosphatase	Purine metabolism|Metabolic pathways	3.6.1.66	COG0127	2	2	1	1	832	1	710		545	545	545			ANIHLMIM_01394	MKNJJJNK_01055	++
group_315	purH	arCOG02824	97.368	F	PurH	AICAR transformylase/IMP cyclohydrolase PurH	Bifunctional purine biosynthesis protein PurH	Purine metabolism|Metabolic pathways|Biosynthesis of secondary metabolites	3.5.4.10		2	2	1	1	1162	1	533		1484	1484	1484			ANIHLMIM_00103	MKNJJJNK_00674	++
group_3657	purE	arCOG02464	99.359	F	PurE	Phosphoribosylcarboxyaminoimidazole (NCAIR) mutase	N5-carboxyaminoimidazole ribonucleotide mutase	Purine metabolism|Metabolic pathways|Biosynthesis of secondary metabolites	5.4.99.18	COG0041	2	2	1	1	1356	1	265		470	470	470			ANIHLMIM_01430	MKNJJJNK_00957	++
group_2744	purD	arCOG04415	100	F	PurD	Phosphoribosylamine-glycine ligase	Phosphoribosylamine--glycine ligase	Purine metabolism|Metabolic pathways|Biosynthesis of secondary metabolites	6.3.4.13		2	2	1	1	494	1	1350		1304	1304	1304			ANIHLMIM_00348	MKNJJJNK_00089	++
purC		arCOG04421	100	F	PurC	Phosphoribosylaminoimidazolesuccinocarboxamide (SAICAR) synthase	Phosphoribosylaminoimidazole-succinocarboxamide synthase	Purine metabolism|Metabolic pathways|Biosynthesis of secondary metabolites	6.3.2.6	COG0152	2	2	1	1	1558	1	933		890	890	890			ANIHLMIM_00323	MKNJJJNK_01303	++
purM		arCOG00639	100	F	PurM	Phosphoribosylaminoimidazole (AIR) synthetase	Phosphoribosylformylglycinamidine cyclo-ligase	Purine metabolism|Metabolic pathways|Biosynthesis of secondary metabolites	6.3.3.1		2	2	1	1	1177	1	555		1031	1031	1031			ANIHLMIM_00087	MKNJJJNK_00699	++
group_2910	purL	arCOG00641	100	F	PurL	Phosphoribosylformylglycinamidine (FGAM) synthase, synthetase domain	Phosphoribosylformylglycinamidine synthase subunit PurL	Purine metabolism|Metabolic pathways|Biosynthesis of secondary metabolites	6.3.5.3		2	2	1	1	563	1	1419		2297	2297	2297			ANIHLMIM_00534	MKNJJJNK_00153	++
group_2909	purS	arCOG04462	100	F	PurS	Phosphoribosylformylglycinamidine (FGAM) synthase, PurS component	Phosphoribosylformylglycinamidine synthase subunit PurS	Purine metabolism|Metabolic pathways|Biosynthesis of secondary metabolites	6.3.5.3		2	2	1	1	562	1	1418		251	251	251			ANIHLMIM_00533	MKNJJJNK_00152	++
group_2564	purN	arCOG02825	100	F	PurN	Folate-dependent phosphoribosylglycinamide formyltransferase PurN	Phosphoribosylglycinamide formyltransferase	Purine metabolism|One carbon pool by folate|Metabolic pathways|Biosynthesis of secondary metabolites	2.1.2.2		2	2	1	1	2102	1	1927		602	602	602			ANIHLMIM_00129	MKNJJJNK_00594	++
ndk_1		arCOG04313	100	F	Ndk	Nucleoside diphosphate kinase	Nucleoside diphosphate kinase	Purine metabolism|Pyrimidine metabolism|Drug metabolism - other enzymes|Metabolic pathways|Biosynthesis of secondary metabolites	2.7.4.6	COG0105	2	2	1	1	682	1	1536		446	446	446			ANIHLMIM_00846	MKNJJJNK_00275	++
ndk_2		arCOG04313	51.095	F	Ndk	Nucleoside diphosphate kinase	Nucleoside diphosphate kinase	Purine metabolism|Pyrimidine metabolism|Drug metabolism - other enzymes|Metabolic pathways|Biosynthesis of secondary metabolites	2.7.4.6	COG0105	1	1	1	1	1265	1	696		434	434	434			ANIHLMIM_01114		+
group_3429		arCOG03713	99.87	F	NrdA	Ribonucleotide reductase associated ATP-cone domain	Vitamin B12-dependent ribonucleoside-diphosphate reductase	Purine metabolism|Pyrimidine metabolism|Glutathione metabolism|Drug metabolism - other enzymes|Metabolic pathways	1.17.4.1	COG0209	2	2	1	1	1133	1	503		2327	2327	2327			ANIHLMIM_01143	MKNJJJNK_00644	++
adkA		arCOG01039	100	F	AdkA	Archaeal adenylate kinase	Adenylate kinase	Purine metabolism|Thiamine metabolism|Metabolic pathways|Biosynthesis of secondary metabolites	2.7.4.3	COG2019	2	2	1	1	877	1	755		545	545	545			ANIHLMIM_00974	MKNJJJNK_01102	++
group_3464		arCOG01038	100	F	Fap7	Broad-specificity NMP kinase	Putative adenylate kinase	Purine metabolism|Thiamine metabolism|Metabolic pathways|Biosynthesis of secondary metabolites	2.7.4.3	COG1936	2	2	1	1	1989	1	1811		452	452	452			ANIHLMIM_01184	MKNJJJNK_00484	++
pyrB		arCOG00911	100	F	PyrB	Aspartate carbamoyltransferase, catalytic chain	Aspartate carbamoyltransferase	Pyrimidine metabolism|Alanine, aspartate and glutamate metabolism|Metabolic pathways	2.1.3.2	COG0540	2	2	1	1	450	1	1306		920	920	920			ANIHLMIM_00390	MKNJJJNK_00044	++
pyrE_2		arCOG00029	100	F	PyrE	Orotate phosphoribosyltransferase	Orotate phosphoribosyltransferase	Pyrimidine metabolism|Drug metabolism - other enzymes|Metabolic pathways	2.4.2.10	COG0461	2	2	1	1	128	1	87		503	503	503			ANIHLMIM_00189	MKNJJJNK_01624	++
pyrE_1		arCOG00028	100	F	-	Orotate phosphoribosyltransferase homolog	Orotate phosphoribosyltransferase	Pyrimidine metabolism|Drug metabolism - other enzymes|Metabolic pathways	2.4.2.10		2	2	1	1	1185	1	562		596	596	596			ANIHLMIM_00080	MKNJJJNK_00706	++
pyrG		arCOG00063	99.814	F	PyrG	CTP synthase (UTP-ammonia lyase)	CTP synthase	Pyrimidine metabolism|Metabolic pathways	6.3.4.2	COG0504	2	2	1	1	2111	1	117		1619	1619	1619			ANIHLMIM_01688	MKNJJJNK_01700	++
cmk		arCOG01037	98.286	F	Cmk	Cytidylate kinase	Cytidylate kinase	Pyrimidine metabolism|Metabolic pathways	2.7.4.25		2	2	1	1	879	1	757		527	527	527			ANIHLMIM_00972	MKNJJJNK_01104	++
dcd		arCOG04048	98.742	F	Dcd	Deoxycytidine deaminase	dCTP deaminase, dUMP-forming	Pyrimidine metabolism|Metabolic pathways	3.5.4.13		2	2	1	1	497	1	1353		479	479	479			ANIHLMIM_00345	MKNJJJNK_00092	++
pyrF		arCOG00081	99.078	F	PyrF	Orotidine-5'-phosphate decarboxylase	Orotidine 5'-phosphate decarboxylase	Pyrimidine metabolism|Metabolic pathways	4.1.1.23	COG0284	2	2	1	1	126	1	85		653	653	653			ANIHLMIM_00191	MKNJJJNK_01622	++
group_3425	tmk	arCOG01891	100	F	Tmk	Thymidylate kinase	Thymidylate kinase	Pyrimidine metabolism|Metabolic pathways	2.7.4.9		2	2	1	1	1129	1	499		620	620	620			ANIHLMIM_01138	MKNJJJNK_00639	++
group_381	pyrH	arCOG00858	97.778	F	PyrH	Uridylate kinase	Uridylate kinase	Pyrimidine metabolism|Metabolic pathways	2.7.4.22	COG0528	2	2	1	1	622	1	1477		677	677	677			ANIHLMIM_00805	MKNJJJNK_00213	++
thyX		arCOG01884	100	F	THY1	Thymidylate synthase, domain duplication	Flavin-dependent thymidylate synthase	Pyrimidine metabolism|One carbon pool by folate|Metabolic pathways	2.1.1.148		2	2	1	1	724	1	1580		1547	1547	1547			ANIHLMIM_01618	MKNJJJNK_00317	++
dadD		arCOG00695	100	F	SsnA	Cytosine deaminase or related metal-dependent hydrolase	5'-deoxyadenosine deaminase		3.5.4.41	COG0402	2	2	1	1	1003	1	883		1295	1295	1295			ANIHLMIM_00802	MKNJJJNK_01232	++
pyrI		arCOG04229	98.734	F	PyrI	Aspartate carbamoyltransferase, regulatory subunit	Aspartate carbamoyltransferase regulatory chain			COG1781	2	2	1	1	449	1	1305		476	476	476			ANIHLMIM_00391	MKNJJJNK_00043	++
CARKD		arCOG00018	99.364	F	Nnr2	NAD(P)H-hydrate repair enzyme Nnr, NAD(P)H-hydrate dehydratase domain	ATP-dependent (S)-NAD(P)H-hydrate dehydratase		4.2.1.136		2	2	1	1	1112	1	482		1418	1418	1418			ANIHLMIM_01346	MKNJJJNK_00622	++
pyrC		arCOG00689	100	F	AllB	Dihydroorotase or related cyclic amidohydrolase	Dihydroorotase				2	2	1	1	661	1	1515		806	1280	1043			ANIHLMIM_00915	MKNJJJNK_00252	++
pyrC_2		arCOG00689	100	F	AllB	Dihydroorotase or related cyclic amidohydrolase	Dihydroorotase				1	1	1	1	366	1	1220		503	503	503				MKNJJJNK_00253	+
pyrD		arCOG00603	100	F	PyrD	Dihydroorotate dehydrogenase	Dihydroorotate dehydrogenase		1.3.-.-		2	2	1	1	664	1	1518		908	908	908			ANIHLMIM_01709	MKNJJJNK_00256	++
purT		arCOG01597	98.889	F	PurK	Phosphoribosylaminoimidazole carboxylase (NCAIR synthetase)	Formate-dependent phosphoribosylglycinamide formyltransferase		2.1.2.-	COG0027	2	2	1	1	1355	1	264		1082	1082	1082			ANIHLMIM_01429	MKNJJJNK_00958	++
group_2742		arCOG03447	99.785	F	CodB	Purine-cytosine permease or related protein	hypothetical protein				2	2	1	1	496	1	1352		1400	1400	1400			ANIHLMIM_00346	MKNJJJNK_00091	++
group_2905		arCOG01034	100	F	THEP1	Nucleoside-triphosphatase THEP1	hypothetical protein				2	2	1	1	558	1	1414		542	542	542			ANIHLMIM_00529	MKNJJJNK_00148	++
group_2980		arCOG03713	99.887	F	NrdA	Ribonucleotide reductase associated ATP-cone domain	hypothetical protein				2	2	1	1	1807	1	1182		2651	2651	2651			ANIHLMIM_00614	MKNJJJNK_01381	++
group_2981		arCOG03658	100	F	NrdF	Ribonucleotide reductase, beta subunit (ferritin domain)	hypothetical protein				2	2	1	1	1806	1	1181		1070	1070	1070			ANIHLMIM_00615	MKNJJJNK_01382	++
group_3513		arCOG01350	98.592	F	-	Predicted inorganic polyphosphate/ATP-NAD kinase	hypothetical protein				2	2	1	1	2000	1	1822		1067	1067	1067			ANIHLMIM_01249	MKNJJJNK_00494	++
group_450		arCOG02431	97.11	F	PpnN	Nucleotide monophosphate nucleosidase PpnN	hypothetical protein				2	2	1	1	508	1	1364		521	521	521			ANIHLMIM_01292	MKNJJJNK_00102	++
group_3740		arCOG00692	98.507	F	SsnA	Cytosine deaminase or related metal-dependent hydrolase	hypothetical protein				2	2	1	1	2097	1	1922		1007	1007	1007			ANIHLMIM_01530	MKNJJJNK_00589	++
group_3039		arCOG05138	33.929	F	GppA	Exopolyphosphatase	hypothetical protein				1	1	1	1	1907	1	1732		254	254	254			ANIHLMIM_00684		+
group_3522		arCOG00093	34	F	PurF	Glutamine phosphoribosylpyrophosphate amidotransferase	hypothetical protein				1	1	1	8	4	8	4		380	380	380			ANIHLMIM_01260		+
group_3659		arCOG02431	36.364	F	PpnN	Nucleotide monophosphate nucleosidase PpnN	hypothetical protein				1	1	1	1	1357	1	205		167	167	167			ANIHLMIM_01432		+
group_3660		arCOG03714	31.667	F	-	ATP cone domain containing protein	hypothetical protein				1	1	1	6	1	6	12		245	245	245			ANIHLMIM_01433		+
group_3879		arCOG02701	43.182	F	LarC	CTP-dependent cyclometallase, nickel-pincer nucleotide (NPN) cofactor biosynthesis enzyme	hypothetical protein				1	1	1	18	2	16	2		218	218	218			ANIHLMIM_01706		+
tadA		arCOG01487	100	F	ComEB	Deoxycytidylate deaminase	tRNA-specific adenosine deaminase		3.5.4.33		2	2	1	1	988	1	868		512	512	512			ANIHLMIM_01494	MKNJJJNK_01217	++
CSP5_RS09605		arCOG03713	100	F	NrdA	Ribonucleotide reductase associated ATP-cone domain	adenosylcobalamin-dependent ribonucleoside-diphosphate reductase				2	2	1	1	168	1	3631		2351	2351	2351	CPM_RS09290.p01	CSP5_RS09605.p01			-
group_2091	pyrF	arCOG00081	100	F	PyrF	Orotidine-5'-phosphate decarboxylase	orotidine-5'-phosphate decarboxylase				2	2	1	1	202	1	3665		626	626	626	CPM_RS09115.p01	CSP5_RS09400.p01			-
CPM_RS09100		arCOG00029	100	F	PyrE	Orotate phosphoribosyltransferase	orotate phosphoribosyltransferase				2	2	1	1	205	1	3668		503	503	503	CPM_RS09100.p01	CSP5_RS09385.p01			-
CPM_RS09065		arCOG00018	99.574	F	Nnr2	NAD(P)H-hydrate repair enzyme Nnr, NAD(P)H-hydrate dehydratase domain	NAD(P)H-hydrate dehydratase				2	2	1	1	212	1	3675		1412	1412	1412	CPM_RS09065.p01	CSP5_RS09350.p01			-
CSP5_RS08965		arCOG05133	100	F	Udk	Uridine kinase	type I pantothenate kinase				2	2	1	1	285	1	3748		950	950	950	CPM_RS08700.p01	CSP5_RS08965.p01			-
prs		arCOG00067	100	F	PrsA	Phosphoribosylpyrophosphate synthetase	ribose-phosphate diphosphokinase				2	2	1	1	295	1	3758		854	854	854	CPM_RS08650.p01	CSP5_RS08915.p01			-
purN		arCOG02825	99.495	F	PurN	Folate-dependent phosphoribosylglycinamide formyltransferase PurN	phosphoribosylglycinamide formyltransferase				2	2	1	1	2198	1	3589		596	596	596	CPM_RS08330.p01	CSP5_RS08455.p01			-
CSP5_RS08425		arCOG00692	100	F	SsnA	Cytosine deaminase or related metal-dependent hydrolase	amidohydrolase family protein				2	2	1	1	2204	1	3583		1007	1007	1007	CPM_RS08300.p01	CSP5_RS08425.p01			-
CSP5_RS08095		arCOG04184	99.454	F	RdgB	Inosine/xanthosine triphosphate pyrophosphatase, all-alpha NTP-PPase family	XTP/dITP diphosphatase				2	2	1	1	2266	1	3521		551	551	551	CPM_RS07995.p01	CSP5_RS08095.p01			-
CPM_RS07975		arCOG02431	100	F	PpnN	Nucleotide monophosphate nucleosidase PpnN	DNA processing protein DprA				2	2	1	1	2270	1	3517		701	740	720	CPM_RS07975.p01	CSP5_RS08075.p01			-
CSP5_RS07370		arCOG01039	99.451	F	AdkA	Archaeal adenylate kinase	adenylate kinase				2	2	1	1	2389	1	3398		548	548	548	CPM_RS07375.p01	CSP5_RS07370.p01			-
CPM_RS07365		arCOG01037	100	F	Cmk	Cytidylate kinase	cytidylate kinase family protein				2	2	1	1	2391	1	3396		527	527	527	CPM_RS07365.p01	CSP5_RS07360.p01			-
group_1792	purF	arCOG00093	100	F	PurF	Glutamine phosphoribosylpyrophosphate amidotransferase	amidophosphoribosyltransferase				2	2	1	1	2394	1	3393		1475	1475	1475	CPM_RS07350.p01	CSP5_RS07345.p01			-
CPM_RS06610		arCOG01487	100	F	ComEB	Deoxycytidylate deaminase	cytidine/deoxycytidylate deaminase family protein				2	2	1	1	2536	1	3251		458	458	458	CPM_RS06610.p01	CSP5_RS06540.p01			-
purQ		arCOG00102	98.394	F	PurL	Phosphoribosylformylglycinamidine (FGAM) synthase, glutamine amidotransferase domain	phosphoribosylformylglycinamidine synthase subunit PurQ				2	2	1	1	2540	1	3247		785	785	785	CPM_RS06590.p01	CSP5_RS06520.p01			-
pyrH		arCOG00858	100	F	PyrH	Uridylate kinase	UMP kinase				2	2	1	1	2544	1	3243		680	680	680	CPM_RS06570.p01	CSP5_RS06500.p01			-
CSP5_RS06420		arCOG01884	98.994	F	THY1	Thymidylate synthase, domain duplication	FAD-dependent thymidylate synthase				2	2	1	1	2559	1	3228		1493	1493	1493	CPM_RS06490.p01	CSP5_RS06420.p01			-
ndk		arCOG04313	100	F	Ndk	Nucleoside diphosphate kinase	nucleoside-diphosphate kinase				2	2	1	1	2576	1	3211		449	449	449	CPM_RS06405.p01	CSP5_RS06335.p01			-
CSP5_RS05935		arCOG02431	98.844	F	PpnN	Nucleotide monophosphate nucleosidase PpnN	TIGR00725 family protein				2	2	1	1	2655	1	3132		521	521	521	CPM_RS06010.p01	CSP5_RS05935.p01			-
CSP5_RS05730		arCOG00063	32.759	F	PyrG	CTP synthase (UTP-ammonia lyase)	hypothetical protein				1	1	1						317	317	317		CSP5_RS05730.p01			-
CSP5_RS05605		arCOG01034	100	F	THEP1	Nucleoside-triphosphatase THEP1	NTPase				2	2	1	1	2722	1	3065		542	542	542	CPM_RS05670.p01	CSP5_RS05605.p01			-
purS		arCOG04462	100	F	PurS	Phosphoribosylformylglycinamidine (FGAM) synthase, PurS component	phosphoribosylformylglycinamidine synthase subunit PurS				2	2	1	1	2726	1	3061		245	245	245	CPM_RS05650.p01	CSP5_RS05585.p01			-
purL		arCOG00641	99.197	F	PurL	Phosphoribosylformylglycinamidine (FGAM) synthase, synthetase domain	phosphoribosylformylglycinamidine synthase subunit PurL				2	2	1	1	2727	1	3060		2243	2243	2243	CPM_RS05645.p01	CSP5_RS05580.p01			-
CPM_RS05430		arCOG04421	99.324	F	PurC	Phosphoribosylaminoimidazolesuccinocarboxamide (SAICAR) synthase	phosphoribosylaminoimidazolesuccinocarboxamide synthase				2	2	1	1	2770	1	3017		890	890	890	CPM_RS05430.p01	CSP5_RS05365.p01			-
group_1437	pyrB	arCOG00911	100	F	PyrB	Aspartate carbamoyltransferase, catalytic chain	aspartate carbamoyltransferase				2	2	1	1	2797	1	2990		929	929	929	CPM_RS05295.p01	CSP5_RS05230.p01			-
CPM_RS05290		arCOG04229	100	F	PyrI	Aspartate carbamoyltransferase, regulatory subunit	aspartate carbamoyltransferase regulatory subunit				2	2	1	1	2798	1	2989		476	476	476	CPM_RS05290.p01	CSP5_RS05225.p01			-
CSP5_RS04950		arCOG04541	99.145	F	MIS1	Formyltetrahydrofolate synthetase	formate--tetrahydrofolate ligase				2	2	1	1	2842	1	2945		1598	1598	1598	CPM_RS05050.p01	CSP5_RS04950.p01			-
CPM_RS04275		arCOG04298	98.758	F	-	Adenosine/AMP kinase	adenosine-specific kinase				2	2	1	1	3004	1	2783		485	485	485	CPM_RS04275.p01	CSP5_RS04235.p01			-
purB		arCOG01747	100	F	PurB	Adenylosuccinate lyase	adenylosuccinate lyase				2	2	1	1	3015	1	2772		1349	1349	1349	CPM_RS04210.p01	CSP5_RS04170.p01			-
CPM_RS04145		arCOG00087	100	F	GuaA	GMP synthase - Glutamine amidotransferase domain	GMP synthase subunit A				2	2	1	1	3027	1	2760		566	566	566	CPM_RS04145.p01	CSP5_RS04105.p01			-
purD		arCOG04415	99.773	F	PurD	Phosphoribosylamine-glycine ligase	phosphoribosylamine--glycine ligase				2	2	1	1	3067	1	2720		1322	1322	1322	CPM_RS03945.p01	CSP5_RS03905.p01			-
CSP5_RS03895		arCOG03447	100	F	CodB	Purine-cytosine permease or related protein	cytosine permease				2	2	1	1	3069	1	2718		1394	1394	1394	CPM_RS03935.p01	CSP5_RS03895.p01			-
CSP5_RS03595		arCOG00603	99	F	PyrD	Dihydroorotate dehydrogenase	dihydroorotate dehydrogenase				2	2	1	1	3132	1	2655		902	902	902	CPM_RS03625.p01	CSP5_RS03595.p01			-
CPM_RS03610		arCOG00689	99.76	F	AllB	Dihydroorotase or related cyclic amidohydrolase	dihydroorotase				2	2	1	1	3135	1	2652		1250	1250	1250	CPM_RS03610.p01	CSP5_RS03580.p01			-
CPM_RS03565		arCOG00695	49.1	F	SsnA	Cytosine deaminase or related metal-dependent hydrolase	amidohydrolase family protein				2	2	1	1	3143	1	2644		1274	1274	1274	CPM_RS03565.p01	CSP5_RS03540.p01			-
CPM_RS03275		arCOG00639	33.333	F	PurM	Phosphoribosylaminoimidazole (AIR) synthetase	hypothetical protein				2	2	1	1	3197	1	2590		341	341	341	CPM_RS03275.p01	CSP5_RS03245.p01			-
group_954	guaB	arCOG00612	99.38	F	GuaB	IMP dehydrogenase/GMP reductase	IMP dehydrogenase				2	2	1	1	3350	1	2437		1454	1454	1454	CPM_RS02450.p01	CSP5_RS02565.p01			-
guaA		arCOG00085	100	F	GuaA	GMP synthase, PP-ATPase domain/subunit	glutamine-hydrolyzing GMP synthase				2	2	1	1	3363	1	2424		929	929	929	CPM_RS02385.p01	CSP5_RS02500.p01			-
CSP5_RS02375		arCOG01597	96	F	PurK	Phosphoribosylaminoimidazole carboxylase (NCAIR synthetase)	5-(carboxyamino)imidazole ribonucleotide synthase				2	2	1	1	3389	1	2398		1052	1052	1052	CPM_RS02245.p01	CSP5_RS02375.p01			-
purE		arCOG02464	99.333	F	PurE	Phosphoribosylcarboxyaminoimidazole (NCAIR) mutase	5-(carboxyamino)imidazole ribonucleotide mutase				2	2	1	1	3390	1	2397		452	452	452	CPM_RS02240.p01	CSP5_RS02370.p01			-
CSP5_RS02110		arCOG01327	99.213	F	Pnp	Purine nucleoside phosphorylase	S-methyl-5'-thioadenosine phosphorylase				2	2	1	1	3441	1	2346		764	764	764	CPM_RS01975.p01	CSP5_RS02110.p01			-
CSP5_RS01935		arCOG01350	100	F	-	Predicted inorganic polyphosphate/ATP-NAD kinase	ATP-NAD kinase family protein				2	2	1	1	3475	1	2312		1055	1055	1055	CPM_RS01800.p01	CSP5_RS01935.p01			-
CSP5_RS01845		arCOG01038	100	F	Fap7	Broad-specificity NMP kinase	adenylate kinase family protein				2	2	1	1	3493	1	2294		473	473	473	CPM_RS01710.p01	CSP5_RS01845.p01			-
CPM_RS01295		arCOG00639	100	F	PurM	Phosphoribosylaminoimidazole (AIR) synthetase	phosphoribosylformylglycinamidine cyclo-ligase				2	2	1	1	3575	1	2212		1016	1016	1016	CPM_RS01295.p01	CSP5_RS01430.p01			-
CSP5_RS01135		arCOG04387	100	F	PurA	Adenylosuccinate synthase	adenylosuccinate synthase				2	2	1	1	3631	1	2156		1274	1274	1274	CPM_RS00990.p01	CSP5_RS01135.p01			-
CSP5_RS00985		arCOG00028	100	F	-	Orotate phosphoribosyltransferase homolog	orotate phosphoribosyltransferase-like protein				2	2	1	1	3661	1	2126		596	596	596	CPM_RS00840.p01	CSP5_RS00985.p01			-
tmk		arCOG01891	100	F	Tmk	Thymidylate kinase	dTMP kinase				2	2	1	1	3676	1	2111		623	623	623	CPM_RS00770.p01	CSP5_RS00915.p01			-
group_550	pyrG	arCOG00063	100	F	PyrG	CTP synthase (UTP-ammonia lyase)	CTP synthase (glutamine hydrolyzing)				2	2	1	1	24	1	1979		1613	1613	1613	CPM_RS00120.p01	CSP5_RS00120.p01			-
purH		arCOG02824	100	F	PurH	AICAR transformylase/IMP cyclohydrolase PurH	bifunctional phosphoribosylaminoimidazolecarboxamide formyltransferase/IMP cyclohydrolase				2	2	1	1	5	1	1960		1469	1469	1469	CPM_RS00025.p01	CSP5_RS00025.p01			-
group_2530		arCOG00419	99.27	FR	HinT	Purine nucleoside phosphoramidase/Ap4A hydrolase, histidine triade (HIT) family	hypothetical protein				2	2	1	1	1184	1	561		446	446	446			ANIHLMIM_00081	MKNJJJNK_00705	++
CSP5_RS04595		arCOG00419	31.148	FR	HinT	Purine nucleoside phosphoramidase/Ap4A hydrolase, histidine triade (HIT) family	hypothetical protein				1	1	1						512	512	512		CSP5_RS04595.p01			-
CSP5_RS00980		arCOG00419	99.291	FR	HinT	Purine nucleoside phosphoramidase/Ap4A hydrolase, histidine triade (HIT) family	HIT domain-containing protein				2	2	1	1	3662	1	2125		425	425	425	CPM_RS00835.p01	CSP5_RS00980.p01			-
group_3652		arCOG07490	99.378	G	Ble	Uncharacterized protein, probably involved in trehalose biosynthesis	Glucosamine kinase	Amino sugar and nucleotide sugar metabolism|Metabolic pathways	2.7.1.8		2	2	1	1	754	1	1607		1448	1448	1448			ANIHLMIM_01422	MKNJJJNK_00343	++
malA		arCOG03663	100	G	-	Alpha-glucosidase, family 31 of glycosyl hydrolase	Alpha-glucosidase	Galactose metabolism|Starch and sucrose metabolism|Metabolic pathways|Biosynthesis of secondary metabolites	3.2.1.20	COG1501	2	2	1	1	1510	1	421		2006	2006	2006			ANIHLMIM_00911	MKNJJJNK_00814	++
gap		arCOG00493	98.817	G	GapA	Glyceraldehyde-3-phosphate dehydrogenase/erythrose-4-phosphate dehydrogenase	Glyceraldehyde-3-phosphate dehydrogenase	Glycolysis / Gluconeogenesis|Carbon fixation in photosynthetic organisms|Metabolic pathways|Biosynthesis of secondary metabolites|Microbial metabolism in diverse environments	1.2.1.59		2	2	1	1	1940	1	1763		1016	1016	1016			ANIHLMIM_00445	MKNJJJNK_00433	++
group_3330	pgk	arCOG00496	99.762	G	Pgk	3-phosphoglycerate kinase	Phosphoglycerate kinase	Glycolysis / Gluconeogenesis|Carbon fixation in photosynthetic organisms|Metabolic pathways|Biosynthesis of secondary metabolites|Microbial metabolism in diverse environments	2.7.2.3		2	2	1	1	1474	1	386		1265	1265	1265			ANIHLMIM_01017	MKNJJJNK_00847	++
tpiA		arCOG01087	99.535	G	TpiA	Triosephosphate isomerase	Triosephosphate isomerase	Glycolysis / Gluconeogenesis|Fructose and mannose metabolism|Inositol phosphate metabolism|Carbon fixation in photosynthetic organisms|Metabolic pathways|Biosynthesis of secondary metabolites|Microbial metabolism in diverse environments	5.3.1.1	COG0149	2	2	1	1	844	1	722		647	647	647			ANIHLMIM_01275	MKNJJJNK_01068	++
apgM		arCOG01696	98.02	G	ApgM	2,3-bisphosphoglycerate-independent phosphoglycerate mutase	2,3-bisphosphoglycerate-independent phosphoglycerate mutase	Glycolysis / Gluconeogenesis|Glycine, serine and threonine metabolism|Methane metabolism|Metabolic pathways|Biosynthesis of secondary metabolites|Microbial metabolism in diverse environments	5.4.2.12	COG3635	2	2	1	1	1980	1	1803		1214	1220	1217			ANIHLMIM_01176	MKNJJJNK_00475	++
eno		arCOG01169	99.752	G	Eno	Enolase	Enolase	Glycolysis / Gluconeogenesis|Methane metabolism|Metabolic pathways|Biosynthesis of secondary metabolites|Microbial metabolism in diverse environments	4.2.1.11	COG0148	2	2	1	1	466	1	1322		1214	1214	1214			ANIHLMIM_00377	MKNJJJNK_00060	++
suhB		arCOG01349	99.609	G	SuhB	Archaeal fructose-1,6-bisphosphatase or related enzyme of inositol monophosphatase family	Fructose-1,6-bisphosphatase/inositol-1-monophosphatase	Glycolysis / Gluconeogenesis|Pentose phosphate pathway|Fructose and mannose metabolism|Methane metabolism|Carbon fixation in photosynthetic organisms|Metabolic pathways|Biosynthesis of secondary metabolites|Microbial metabolism in diverse environments	3.1.3.11	COG0483	2	2	1	1	925	1	807		770	770	770			ANIHLMIM_01641	MKNJJJNK_01154	++
fbp		arCOG04180	100	G	-	Bifunctional fructose-1,6-bisphosphate aldolase/phosphatase FBPA/FBPase	Fructose-1,6-bisphosphate aldolase/phosphatase	Glycolysis / Gluconeogenesis|Pentose phosphate pathway|Fructose and mannose metabolism|Methane metabolism|Carbon fixation in photosynthetic organisms|Metabolic pathways|Biosynthesis of secondary metabolites|Microbial metabolism in diverse environments	3.1.3.11	COG1980	2	2	1	1	989	1	869		1166	1166	1166			ANIHLMIM_01495	MKNJJJNK_01218	++
group_432		arCOG00767	100	G	{ManB}	Phosphomannomutase	Phosphoglucomutase/phosphomannomutase	Glycolysis / Gluconeogenesis|Pentose phosphate pathway|Galactose metabolism|Purine metabolism|Starch and sucrose metabolism|Amino sugar and nucleotide sugar metabolism|Streptomycin biosynthesis|Metabolic pathways|Biosynthesis of secondary metabolites|Microbial metabolism in diverse environments	5.4.2.2	COG1109	2	2	1	1	1991	1	1813		659	1346	1002			ANIHLMIM_01186	MKNJJJNK_00486	++
group_3392		arCOG00052	98.052	G	Pgi	Glucose-6-phosphate isomerase	Bifunctional phosphoglucose/phosphomannose isomerase	Glycolysis / Gluconeogenesis|Pentose phosphate pathway|Starch and sucrose metabolism|Amino sugar and nucleotide sugar metabolism|Metabolic pathways|Biosynthesis of secondary metabolites|Microbial metabolism in diverse environments	5.3.1.9	COG0166	2	2	1	1	971	1	851		926	926	926			ANIHLMIM_01096	MKNJJJNK_01200	++
group_86		arCOG04120	98.775	G	PykF	Pyruvate kinase	Pyruvate kinase	Glycolysis / Gluconeogenesis|Purine metabolism|Pyruvate metabolism|Metabolic pathways|Biosynthesis of secondary metabolites|Microbial metabolism in diverse environments	2.7.1.40	COG0469	2	2	1	1	944	1	825		1283	1676	1479			ANIHLMIM_01518	MKNJJJNK_01173	++
ppsA		arCOG01111	99.324	G	PpsA	Phosphoenolpyruvate synthase/pyruvate phosphate dikinase	Phosphoenolpyruvate synthase	Glycolysis / Gluconeogenesis|Pyruvate metabolism|Methane metabolism|Carbon fixation pathways in prokaryotes|Metabolic pathways|Biosynthesis of secondary metabolites|Microbial metabolism in diverse environments	2.7.9.2	COG0574	2	2	1	1	1417	1	327		2666	2669	2667			ANIHLMIM_01362	MKNJJJNK_00904	++
aceA		arCOG00581	100	G	PrpB	PEP phosphonomutase or related enzyme	Isocitrate lyase	Glyoxylate and dicarboxylate metabolism|Metabolic pathways|Biosynthesis of secondary metabolites|Microbial metabolism in diverse environments	4.1.3.1	COG2513	2	2	1	1	929	1	811		680	887	783			ANIHLMIM_01637	MKNJJJNK_01158	++
gmhA		arCOG05355	100	G	GmhA	Phosphoheptose isomerase	Phosphoheptose isomerase	Lipopolysaccharide biosynthesis|Metabolic pathways	5.3.1.28		2	2	1	1	1776	1	1150		557	557	557			ANIHLMIM_01585	MKNJJJNK_01411	++
rpiA		arCOG01122	99.567	G	RpiA	Ribose 5-phosphate isomerase	Ribose-5-phosphate isomerase A	Pentose phosphate pathway|Fructose and mannose metabolism|Carbon fixation in photosynthetic organisms|Metabolic pathways|Biosynthesis of secondary metabolites|Microbial metabolism in diverse environments	5.3.1.6	COG0120	2	2	1	1	550	1	1406		695	695	695			ANIHLMIM_00521	MKNJJJNK_00140	++
gck		arCOG04170	99.766	G	GckA	Glycerate kinase	Glycerate 2-kinase	Pentose phosphate pathway|Glycine, serine and threonine metabolism|Glycerolipid metabolism|Glyoxylate and dicarboxylate metabolism|Methane metabolism|Metabolic pathways|Biosynthesis of secondary metabolites|Microbial metabolism in diverse environments	2.7.1.165	COG2379	2	2	1	1	473	1	1329		1286	1286	1286			ANIHLMIM_00370	MKNJJJNK_00067	++
tal		arCOG05061	100	G	TalA	Transaldolase	putative transaldolase	Pentose phosphate pathway|Metabolic pathways|Biosynthesis of secondary metabolites|Microbial metabolism in diverse environments	2.2.1.2	COG0176	2	2	1	1	1728	1	1102		671	671	671			ANIHLMIM_00662	MKNJJJNK_01458	++
group_2768		arCOG00014	100	G	RbsK	Sugar kinase, ribokinase family	Nucleoside kinase	Purine metabolism|Metabolic pathways	2.7.1.20	COG0524	2	2	1	1	468	1	1324		911	911	911			ANIHLMIM_00375	MKNJJJNK_00062	++
glgE		arCOG02948	98.864	G	AmyA	Glycosidase	Alpha-1,4-glucan:maltose-1-phosphate maltosyltransferase	Starch and sucrose metabolism|Metabolic pathways	2.4.99.16		2	2	1	1	756	1	1609		266	1922	1094			ANIHLMIM_01424	MKNJJJNK_00345	++
glgB_2		arCOG02951	99.312	G	GlgB	1,4-alpha-glucan branching enzyme	1,4-alpha-glucan branching enzyme GlgB	Starch and sucrose metabolism|Metabolic pathways|Biosynthesis of secondary metabolites	2.4.1.18		2	2	1	1	757	1	1610		2183	2183	2183			ANIHLMIM_00882	MKNJJJNK_00346	++
glgB_1		arCOG02948	99.819	G	AmyA	Glycosidase	1,4-alpha-glucan branching enzyme GlgB	Starch and sucrose metabolism|Metabolic pathways|Biosynthesis of secondary metabolites	2.4.1.18		2	2	1	1	755	1	1608		1655	1655	1655			ANIHLMIM_01423	MKNJJJNK_00344	++
group_3377		arCOG01216	100	G	OtsB	Trehalose-6-phosphatase	Trehalose-6-phosphate phosphatase-related protein	Starch and sucrose metabolism|Metabolic pathways|Biosynthesis of secondary metabolites	3.1.3.12	COG1877	2	2	1	1	916	1	798		734	734	734			ANIHLMIM_01075	MKNJJJNK_01145	++
group_385		arCOG01967	99.49	G	Pgk2	2-phosphoglycerate kinase	Mevalonate-3-phosphate 5-kinase	Terpenoid backbone biosynthesis|Metabolic pathways	2.7.1.186	COG2074	2	2	1	1	604	1	1459		605	635	620			ANIHLMIM_00823	MKNJJJNK_00194	++
dxs_2		arCOG01051	100	G	TktA2	Transketolase, C-terminal subunit	1-deoxy-D-xylulose-5-phosphate synthase	Thiamine metabolism|Terpenoid backbone biosynthesis|Metabolic pathways|Biosynthesis of secondary metabolites	2.2.1.7		2	2	1	1	1729	1	1103		941	941	941			ANIHLMIM_00663	MKNJJJNK_01457	++
group_3022	dxs_1	arCOG01053	99.638	G	TktA1	Transketolase, N-terminal subunit	1-deoxy-D-xylulose-5-phosphate synthase	Thiamine metabolism|Terpenoid backbone biosynthesis|Metabolic pathways|Biosynthesis of secondary metabolites	2.2.1.7		2	2	1	1	1730	1	1104		830	830	830			ANIHLMIM_00664	MKNJJJNK_01456	++
aqpM_1		arCOG04431	99.27	G	GlpF	Glycerol uptake facilitator or related permease (Major Intrinsic Protein Family)	Aquaporin AqpM			COG0580	2	2	1	1	575	1	1431		413	413	413			ANIHLMIM_01691	MKNJJJNK_00166	++
aqpM_2		arCOG04431	100	G	GlpF	Glycerol uptake facilitator or related permease (Major Intrinsic Protein Family)	Aquaporin AqpM			COG0580	2	2	1	1	576	1	1432		302	302	302			ANIHLMIM_01692	MKNJJJNK_00167	++
tpsp_2		arCOG02831	55.76	G	OtsA	Trehalose-6-phosphate synthase	Bifunctional trehalose-6-phosphate synthase/phosphatase			COG0380	2	2	1	1	915	1	797		614	1337	975			ANIHLMIM_01074	MKNJJJNK_01144	++
tpsp_1		arCOG02831	100	G	OtsA	Trehalose-6-phosphate synthase	Bifunctional trehalose-6-phosphate synthase/phosphatase				1	1	1	1	813	1	793		599	599	599				MKNJJJNK_01143	+
group_3651	glgX	arCOG02949	99.716	G	PulA	Bifunctional 4-alpha-glucanotransferase/ amylo-alpha-1,6-glucosidase	Glycogen debranching enzyme		3.2.1.196		2	2	1	1	753	1	1606		2117	2117	2117			ANIHLMIM_01421	MKNJJJNK_00342	++
group_2599		arCOG03660	99.743	G	-	MFS family permease	hypothetical protein				2	2	1	1	145	1	104		1169	1169	1169			ANIHLMIM_00172	MKNJJJNK_01641	++
group_2605		arCOG00132	99.265	G	-	MFS family permease	hypothetical protein				2	2	1	1	139	1	98		1226	1226	1226			ANIHLMIM_00178	MKNJJJNK_01635	++
group_335		arCOG00132	97.555	G	-	MFS family permease	hypothetical protein				2	2	1	1	92	1	51		1229	1229	1229			ANIHLMIM_00230	MKNJJJNK_01587	++
group_2692		arCOG00130	99.233	G	-	MFS family permease	hypothetical protein				2	2	1	1	1596	1	973		1175	1175	1175			ANIHLMIM_00286	MKNJJJNK_01344	++
group_2725		arCOG00132	98.025	G	-	MFS family permease	hypothetical protein				2	2	1	1	1049	1	928		1217	1217	1217			ANIHLMIM_00326	MKNJJJNK_01278	++
group_2761		arCOG00130	99.507	G	-	MFS family permease	hypothetical protein				2	2	1	1	475	1	1331		1220	1220	1220			ANIHLMIM_00368	MKNJJJNK_00069	++
group_2767		arCOG03286	99.669	G	SGA1	Glycosyl hydrolase family 15	hypothetical protein				2	2	1	1	469	1	1325		1817	1817	1817			ANIHLMIM_00374	MKNJJJNK_00063	++
group_2791		arCOG04285	98.876	G	PrpD	2-methylcitrate dehydratase PrpD	hypothetical protein				2	2	1	1	438	1	1293		1337	1337	1337			ANIHLMIM_00402	MKNJJJNK_00031	++
group_2853		arCOG05046	99.533	G	Rpe	Pentose-5-phosphate-3-epimerase	hypothetical protein				2	2	1	1	1387	1	297		644	644	644			ANIHLMIM_00472	MKNJJJNK_00926	++
group_2868		arCOG00271	100	G	RhaT	Permease of the drug/metabolite transporter (DMT) superfamily	hypothetical protein				2	2	1	1	1372	1	282		896	896	896			ANIHLMIM_00488	MKNJJJNK_00942	++
group_3134		arCOG05361	99.638	G	GalM	Galactose mutarotase or related enzyme	hypothetical protein				2	2	1	1	1023	1	902		830	830	830			ANIHLMIM_00783	MKNJJJNK_01252	++
group_3160		arCOG00138	100	G	-	MFS family permease	hypothetical protein				2	2	1	1	609	1	1464		1205	1205	1205			ANIHLMIM_00818	MKNJJJNK_00199	++
group_3256		arCOG00130	100	G	-	MFS family permease	hypothetical protein				2	2	1	1	644	1	1498		1106	1106	1106			ANIHLMIM_00932	MKNJJJNK_00234	++
group_408		arCOG00271	100	G	RhaT	Permease of the drug/metabolite transporter (DMT) superfamily	hypothetical protein				2	2	1	1	2061	1	1884		860	884	872			ANIHLMIM_01037	MKNJJJNK_00551	++
nanT_5		arCOG02682	78.723	G	-	MFS family permease	hypothetical protein				2	2	1	1	1128	1	498		1130	1445	1287			ANIHLMIM_01137	MKNJJJNK_00638	++
group_3490		arCOG00132	99.27	G	-	MFS family permease	hypothetical protein				2	2	1	1	1440	1	350		1235	1235	1235			ANIHLMIM_01216	MKNJJJNK_00881	++
group_435		arCOG00130	98.805	G	-	MFS family permease	hypothetical protein				2	2	1	1	1439	1	349		755	1157	956			ANIHLMIM_01217	MKNJJJNK_00882	++
group_448		arCOG02682	97.156	G	-	MFS family permease	hypothetical protein				2	2	1	1	1309	1	216		1268	1268	1268			ANIHLMIM_01286	MKNJJJNK_01004	++
group_3603		arCOG00138	100	G	-	MFS family permease	hypothetical protein				2	2	1	1	1421	1	331		1265	1265	1265			ANIHLMIM_01366	MKNJJJNK_00900	++
group_3638		arCOG03285	99.257	G	SGA1	Glycosyl hydrolase family 15	hypothetical protein				2	2	1	1	2079	1	1902		2426	2426	2426			ANIHLMIM_01407	MKNJJJNK_00569	++
group_3655		arCOG00131	99.326	G	-	MFS family permease	hypothetical protein				2	2	1	1	1354	1	263		1337	1337	1337			ANIHLMIM_01428	MKNJJJNK_00959	++
group_3802		arCOG04285	100	G	PrpD	2-methylcitrate dehydratase PrpD	hypothetical protein				2	2	1	1	930	1	812		1328	1328	1328			ANIHLMIM_01609	MKNJJJNK_01159	++
group_3847		arCOG04226	99.845	G	AraD	Ribulose-5-phosphate 4-epimerase/Fuculose-1-phosphate aldolase	hypothetical protein				2	2	1	1	695	1	1549		1940	1940	1940			ANIHLMIM_01664	MKNJJJNK_00288	++
group_3857		arCOG00132	98.25	G	-	MFS family permease	hypothetical protein				2	2	1	1	1455	1	365		1202	1202	1202			ANIHLMIM_01676	MKNJJJNK_00865	++
group_3892		arCOG00132	100	G	-	MFS family permease	hypothetical protein				2	2	1	1	775	1	1626		1148	1148	1148			ANIHLMIM_01723	MKNJJJNK_00364	++
group_2462		arCOG00130	84.069	G	-	MFS family permease	hypothetical protein				1	1	1	1	1054	1	182		1226	1226	1226			ANIHLMIM_00002		+
group_2879		arCOG03284	24.658	G	-	Glycosyl hydrolase family 57	hypothetical protein				1	1	1	1	1257	1	269		1022	1022	1022			ANIHLMIM_00501		+
group_2937		arCOG03003	33.846	G	-	Cupin domain containing protein	hypothetical protein				1	1	1	1	390	1	1251		410	410	410			ANIHLMIM_00561		+
group_3090		arCOG00767	35.385	G	{ManB}	Phosphomannomutase	hypothetical protein				1	1	1	1	1856	1	1681		434	434	434			ANIHLMIM_00735		+
group_3100		arCOG00175	44.444	G	MalK	ABC-type sugar transport system, ATPase component	hypothetical protein				1	1	1	1	1846	1	1671		311	311	311			ANIHLMIM_00745		+
group_3565		arCOG07581	54.167	G	-	Glycosyl hydrolase family 18, contains cellulose binding domain	hypothetical protein				1	1	1	4	1	3	9		98	98	98			ANIHLMIM_01317		+
group_3738		arCOG00135	64.269	G	-	MFS family permease	hypothetical protein				1	1	1	1	1756	1	1130		1259	1259	1259			ANIHLMIM_01528		+
group_3761		arCOG00151	27.869	G	UgpB	ABC-type sugar transport system, periplasmic component	hypothetical protein				1	1	1	9	2	9	4		311	311	311			ANIHLMIM_01558		+
group_77		arCOG02682	100	G	-	MFS family permease	hypothetical protein				1	1	1	1	1127	1	496		281	281	281				MKNJJJNK_00637	+
group_4131		arCOG00135	100	G	-	MFS family permease	hypothetical protein				1	1	1	1	1768	1	1142		1178	1178	1178				MKNJJJNK_01419	+
lhgD		arCOG00754	99.774	G	LhgO	L-2-hydroxyglutarate oxidase LhgO	L-2-hydroxyglutarate dehydrogenase		1.1.5.-		2	2	1	1	483	1	1339		1331	1331	1331			ANIHLMIM_00360	MKNJJJNK_00077	++
mdtH		arCOG00132	100	G	-	MFS family permease	Multidrug resistance protein MdtH				2	2	1	1	908	1	787		1271	1271	1271			ANIHLMIM_01070	MKNJJJNK_01135	++
group_2631	mdtD_1	arCOG00144	99.379	G	-	MFS family permease	Putative multidrug resistance protein MdtD				2	2	1	1	111	1	70		1451	1451	1451			ANIHLMIM_00206	MKNJJJNK_01607	++
mdtD_2		arCOG00144	99.443	G	-	MFS family permease	Putative multidrug resistance protein MdtD				2	2	1	1	1528	1	438		1331	1631	1481			ANIHLMIM_00893	MKNJJJNK_00795	++
mdtD_3		arCOG00144	98.82	G	-	MFS family permease	Putative multidrug resistance protein MdtD				2	2	1	1	1326	1	233		1808	1808	1808			ANIHLMIM_01090	MKNJJJNK_00987	++
mdtD_4		arCOG00144	99.584	G	-	MFS family permease	Putative multidrug resistance protein MdtD				2	2	1	1	1418	1	328		1445	1451	1448			ANIHLMIM_01363	MKNJJJNK_00903	++
nanT_2		arCOG02682	100	G	-	MFS family permease	Sialic acid transporter NanT				2	2	1	1	1970	1	1793		1310	1310	1310			ANIHLMIM_00414	MKNJJJNK_00464	++
nanT_3		arCOG02691	96.444	G	-	MFS family permease	Sialic acid transporter NanT				2	2	1	1	2133	1	139		1352	1352	1352			ANIHLMIM_00950	MKNJJJNK_01678	++
group_3350	nanT_2	arCOG00144	99.802	G	-	MFS family permease	Sialic acid transporter NanT				2	2	1	1	1480	1	392		1514	1514	1514			ANIHLMIM_01043	MKNJJJNK_00842	++
nanT_1		arCOG02682	98.441	G	-	MFS family permease	Sialic acid transporter NanT				1	1	1	1	55	1	22		1562	1562	1562			ANIHLMIM_00257		+
yfcJ		arCOG00130	37.845	G	-	MFS family permease	putative MFS-type transporter YfcJ				2	2	1	1	1094	1	461		1241	1253	1247		CSP5_RS09435.p01	ANIHLMIM_00113		-
CPM_RS09210		arCOG00147	100	G	-	MFS family permease	OFA family MFS transporter				2	2	1	1	184	1	3647		1142	1142	1142	CPM_RS09210.p01	CSP5_RS09525.p01			-
glgB		arCOG02951	99.857	G	GlgB	1,4-alpha-glucan branching enzyme	1,4-alpha-glucan branching protein GlgB				2	2	1	1	223	1	3686		2105	2105	2105	CPM_RS09005.p01	CSP5_RS09290.p01			-
CSP5_RS09285		arCOG02948	100	G	AmyA	Glycosidase	DUF3416 domain-containing protein				2	2	1	1	224	1	3687		1919	1919	1919	CPM_RS09000.p01	CSP5_RS09285.p01			-
treS		arCOG02948	76.095	G	AmyA	Glycosidase	maltose alpha-D-glucosyltransferase				2	2	1	1	225	1	3688		1652	1652	1652	CPM_RS08995.p01	CSP5_RS09280.p01			-
CSP5_RS09275		arCOG07490	99.095	G	Ble	Uncharacterized protein, probably involved in trehalose biosynthesis	hypothetical protein				2	2	1	1	226	1	3689		1328	1328	1328	CPM_RS08990.p01	CSP5_RS09275.p01			-
CSP5_RS09170		arCOG00135	94.212	G	-	MFS family permease	MFS transporter				1	1	1						926	926	926		CSP5_RS09170.p01			-
CSP5_RS09165		arCOG00135	93.506	G	-	MFS family permease	MFS transporter				1	1	1						233	233	233		CSP5_RS09165.p01			-
CSP5_RS08940		arCOG02691	100	G	-	MFS family permease	MFS transporter				2	2	1	1	290	1	3753		1301	1301	1301	CPM_RS08675.p01	CSP5_RS08940.p01			-
CSP5_RS08900		arCOG00132	54.22	G	-	MFS family permease	MFS transporter				2	2	1	1	298	1	3761		1229	1229	1229	CPM_RS08635.p01	CSP5_RS08900.p01			-
CPM_RS08550		arCOG03003	56.354	G	-	Cupin domain containing protein	cupin domain-containing protein				2	2	1	1	314	1	3777		572	572	572	CPM_RS08550.p01	CSP5_RS08815.p01			-
mtnB		arCOG04226	48.705	G	AraD	Ribulose-5-phosphate 4-epimerase/Fuculose-1-phosphate aldolase	methylthioribulose 1-phosphate dehydratase				2	2	1	1	315	1	3778		656	656	656	CPM_RS08545.p01	CSP5_RS08810.p01			-
CSP5_RS08655		arCOG00143	45.038	G	-	MFS family permease	MFS transporter				1	1	1						1226	1226	1226		CSP5_RS08655.p01			-
CPM_RS08235		arCOG00144	99.647	G	-	MFS family permease	MFS transporter				2	2	1	1	2218	1	3569		1754	1754	1754	CPM_RS08235.p01	CSP5_RS08360.p01			-
CSP5_RS08140		arCOG02688	100	G	-	MFS family permease	MFS transporter				2	2	1	1	2257	1	3530		1367	1367	1367	CPM_RS08040.p01	CSP5_RS08140.p01			-
CPM_RS07855		arCOG04634	38.669	G	BglX	Bifunctional b-D-xylosidase/a-L-arabinosidase or related glycosidase	glycoside hydrolase family 3 protein				2	2	1	1	2294	1	3493		1409	1409	1409	CPM_RS07855.p01	CSP5_RS07980.p01			-
CPM_RS07850		arCOG00151	68.736	G	UgpB	ABC-type sugar transport system, periplasmic component	extracellular solute-binding protein				2	2	1	1	2295	1	3492		1559	1559	1559	CPM_RS07850.p01	CSP5_RS07975.p01			-
CPM_RS07845		arCOG00157	61.873	G	UgpA	ABC-type sugar transport system, permease component	sugar ABC transporter permease				2	2	1	1	2296	1	3491		902	902	902	CPM_RS07845.p01	CSP5_RS07970.p01			-
CPM_RS07840		arCOG00159	64.504	G	UgpE	ABC-type sugar transport system, permease component	carbohydrate ABC transporter permease				2	2	1	1	2297	1	3490		803	803	803	CPM_RS07840.p01	CSP5_RS07965.p01			-
CSP5_RS07955		arCOG03663	50.088	G	-	Alpha-glucosidase, family 31 of glycosyl hydrolase	hypothetical protein				2	2	1	1	2299	1	3488		1829	1895	1862	CPM_RS07830.p01	CSP5_RS07955.p01			-
CSP5_RS07945		arCOG03659	42.353	G	BadF	BadF-type ATPase, related to human N-acetylglucosamine kinase	hypothetical protein				2	2	1	1	2301	1	3486		1004	1004	1004	CPM_RS07820.p01	CSP5_RS07945.p01			-
CPM_RS07810		arCOG05355	99.429	G	GmhA	Phosphoheptose isomerase	N-acetylmuramic acid 6-phosphate etherase				2	2	1	1	2303	1	3484		824	824	824	CPM_RS07810.p01	CSP5_RS07935.p01			-
nagA		arCOG00699	94.981	G	NagA	N-acetylglucosamine-6-phosphate deacetylase	N-acetylglucosamine-6-phosphate deacetylase				2	2	1	1	2304	1	3483		1151	1157	1154	CPM_RS07805.p01	CSP5_RS07930.p01			-
CPM_RS07790		arCOG03659	99.705	G	BadF	BadF-type ATPase, related to human N-acetylglucosamine kinase	hypothetical protein				2	2	1	1	2307	1	3480		1019	1019	1019	CPM_RS07790.p01	CSP5_RS07915.p01			-
CPM_RS07745		arCOG05412	97.505	G	BglB	Beta-glucosidase/6-phospho-beta-glucosidase/beta-galactosidase	glycoside hydrolase family 1 protein				2	2	1	1	2316	1	3471		1445	1445	1445	CPM_RS07745.p01	CSP5_RS07855.p01			-
CPM_RS07740		arCOG00141	99.286	G	-	MFS family permease	MFS transporter				2	2	1	1	2317	1	3470		1262	1280	1271	CPM_RS07740.p01	CSP5_RS07850.p01			-
CPM_RS07735		arCOG00154	99.752	G	MalE	Maltose-binding periplasmic protein	hypothetical protein				2	2	1	1	2318	1	3469		1496	1496	1496	CPM_RS07735.p01	CSP5_RS07845.p01			-
CSP5_RS07840		arCOG00157	99.668	G	UgpA	ABC-type sugar transport system, permease component	sugar ABC transporter permease				2	2	1	1	2319	1	3468		905	905	905	CPM_RS07730.p01	CSP5_RS07840.p01			-
CSP5_RS07835		arCOG00160	99.016	G	MalG	ABC-type maltose transport system, permease component	sugar ABC transporter permease				2	2	1	1	2320	1	3467		884	917	900	CPM_RS07725.p01	CSP5_RS07835.p01			-
CSP5_RS07825		arCOG02948	94.805	G	AmyA	Glycosidase	hypothetical protein				1	1	1						1850	1850	1850		CSP5_RS07825.p01			-
CPM_RS07710		arCOG03663	98.265	G	-	Alpha-glucosidase, family 31 of glycosyl hydrolase	hypothetical protein				2	2	1	1	2323	1	3464		1904	1904	1904	CPM_RS07710.p01	CSP5_RS07820.p01			-
CSP5_RS07665		arCOG05341	50.909	G	-	MFS family permease	MFS transporter				1	1	1						1241	1241	1241		CSP5_RS07665.p01			-
CSP5_RS07535		arCOG01087	99.535	G	TpiA	Triosephosphate isomerase	triose-phosphate isomerase				2	2	1	1	2357	1	3430		647	647	647	CPM_RS07540.p01	CSP5_RS07535.p01			-
otsB		arCOG01216	99.177	G	OtsB	Trehalose-6-phosphatase	trehalose-phosphatase				2	2	1	1	2406	1	3381		731	731	731	CPM_RS07290.p01	CSP5_RS07255.p01			-
CSP5_RS07250		arCOG02831	99.77	G	OtsA	Trehalose-6-phosphate synthase	trehalose-6-phosphate synthase				2	2	1	1	2407	1	3380		1319	1319	1319	CPM_RS07285.p01	CSP5_RS07250.p01			-
CSP5_RS07120		arCOG01349	100	G	SuhB	Archaeal fructose-1,6-bisphosphatase or related enzyme of inositol monophosphatase family	inositol phosphatase				2	2	1	1	2430	1	3357		776	776	776	CPM_RS07155.p01	CSP5_RS07120.p01			-
prpB		arCOG00581	100	G	PrpB	PEP phosphonomutase or related enzyme	methylisocitrate lyase				2	2	1	1	2434	1	3353		893	893	893	CPM_RS07135.p01	CSP5_RS07100.p01			-
CPM_RS07130		arCOG04285	99.32	G	PrpD	2-methylcitrate dehydratase PrpD	MmgE/PrpD family protein				2	2	1	1	2435	1	3352		1325	1325	1325	CPM_RS07130.p01	CSP5_RS07095.p01			-
pyk		arCOG04120	100	G	PykF	Pyruvate kinase	pyruvate kinase				2	2	1	1	2451	1	3336		1685	1685	1685	CPM_RS07050.p01	CSP5_RS07015.p01			-
CPM_RS06990		arCOG04431	100	G	GlpF	Glycerol uptake facilitator or related permease (Major Intrinsic Protein Family)	aquaporin				2	2	1	1	2462	1	3325		731	731	731	CPM_RS06990.p01	CSP5_RS06955.p01			-
CPM_RS06875		arCOG00132	97.319	G	-	MFS family permease	MFS transporter				2	2	1	1	2485	1	3302		1121	1121	1121	CPM_RS06875.p01	CSP5_RS06840.p01			-
CPM_RS06850		arCOG00132	94.164	G	-	MFS family permease	hypothetical protein				2	2	1	1	2490	1	3297		1133	1133	1133	CPM_RS06850.p01	CSP5_RS06810.p01			-
CSP5_RS06695		arCOG00144	98.644	G	-	MFS family permease	MFS transporter				2	2	1	1	2506	1	3281		1772	1772	1772	CPM_RS06765.p01	CSP5_RS06695.p01			-
CPM_RS06750		arCOG00272	98.227	G	RhaT	Permease of the drug/metabolite transporter (DMT) superfamily	EamA family transporter				2	2	1	1	2509	1	3278		848	848	848	CPM_RS06750.p01	CSP5_RS06680.p01			-
CPM_RS06730		arCOG00132	98.537	G	-	MFS family permease	MFS transporter				2	2	1	1	2513	1	3274		1232	1232	1232	CPM_RS06730.p01	CSP5_RS06660.p01			-
CSP5_RS06655		arCOG00130	99.171	G	-	MFS family permease	MFS transporter				2	2	1	1	2514	1	3273		1088	1088	1088	CPM_RS06725.p01	CSP5_RS06655.p01			-
CSP5_RS06630		arCOG00132	98.718	G	-	MFS family permease	MFS transporter				2	2	1	1	2519	1	3268		1172	1172	1172	CPM_RS06700.p01	CSP5_RS06630.p01			-
CPM_RS06605		arCOG04180	99.481	G	-	Bifunctional fructose-1,6-bisphosphate aldolase/phosphatase FBPA/FBPase	fructose-1,6-bisphosphatase				2	2	1	1	2537	1	3250		1157	1157	1157	CPM_RS06605.p01	CSP5_RS06535.p01			-
CSP5_RS06440		arCOG00158	100	G	UgpE	ABC-type sugar transport system, permease component	ABC transporter permease subunit				2	2	1	1	2555	1	3232		1712	1712	1712	CPM_RS06510.p01	CSP5_RS06440.p01			-
CSP5_RS06435		arCOG00156	100	G	UgpB	ABC-type sugar transport system, periplasmic component	extracellular solute-binding protein				2	2	1	1	2556	1	3231		1439	1439	1439	CPM_RS06505.p01	CSP5_RS06435.p01			-
CPM_RS06345		arCOG04226	99.845	G	AraD	Ribulose-5-phosphate 4-epimerase/Fuculose-1-phosphate aldolase	bifunctional aldolase/short-chain dehydrogenase				2	2	1	1	2588	1	3199		1937	1937	1937	CPM_RS06345.p01	CSP5_RS06275.p01			-
CPM_RS06205		arCOG03663	99.373	G	-	Alpha-glucosidase, family 31 of glycosyl hydrolase	hypothetical protein				2	2	1	1	2616	1	3171		1916	1916	1916	CPM_RS06205.p01	CSP5_RS06135.p01			-
CSP5_RS06120		arCOG05361	98.535	G	GalM	Galactose mutarotase or related enzyme	aldose 1-epimerase				2	2	1	1	2619	1	3168		821	821	821	CPM_RS06190.p01	CSP5_RS06120.p01			-
group_1585	eno	arCOG01169	99.753	G	Eno	Enolase	phosphopyruvate hydratase				2	2	1	1	2627	1	3160		1217	1217	1217	CPM_RS06150.p01	CSP5_RS06080.p01			-
CPM_RS06140		arCOG00014	99.023	G	RbsK	Sugar kinase, ribokinase family	hypothetical protein				2	2	1	1	2629	1	3158		923	923	923	CPM_RS06140.p01	CSP5_RS06070.p01			-
CSP5_RS05995		arCOG00132	98.718	G	-	MFS family permease	MFS transporter				2	2	1	1	2645	1	3142		1172	1205	1188	CPM_RS06065.p01	CSP5_RS05995.p01			-
CSP5_RS05880		arCOG00151	99.548	G	UgpB	ABC-type sugar transport system, periplasmic component	extracellular solute-binding protein				2	2	1	1	2667	1	3120		1328	1328	1328	CPM_RS05950.p01	CSP5_RS05880.p01			-
CSP5_RS05875		arCOG00157	97.36	G	UgpA	ABC-type sugar transport system, permease component	sugar ABC transporter permease				2	2	1	1	2668	1	3119		911	911	911	CPM_RS05945.p01	CSP5_RS05875.p01			-
CSP5_RS05870		arCOG00159	98.936	G	UgpE	ABC-type sugar transport system, permease component	carbohydrate ABC transporter permease				2	2	1	1	2669	1	3118		848	848	848	CPM_RS05940.p01	CSP5_RS05870.p01			-
CSP5_RS05860		arCOG03287	100	G	GDB1	Glycogen debranching enzyme	glycogen debranching protein				2	2	1	1	2671	1	3116		1991	1991	1991	CPM_RS05930.p01	CSP5_RS05860.p01			-
CPM_RS05925		arCOG03288	99.835	G	GDB1	Glycogen debranching enzyme	hypothetical protein				2	2	1	1	2672	1	3115		1817	1817	1817	CPM_RS05925.p01	CSP5_RS05855.p01			-
CSP5_RS05805		arCOG02687	99.721	G	-	MFS family permease	MFS transporter				2	2	1	1	2682	1	3105		1079	1391	1235	CPM_RS05870.p01	CSP5_RS05805.p01			-
CSP5_RS05685		arCOG02682	99.528	G	-	MFS family permease	MFS transporter				2	2	1	1	2707	1	3080		1274	1274	1274	CPM_RS05750.p01	CSP5_RS05685.p01			-
CSP5_RS05660		arCOG03286	99.34	G	SGA1	Glycosyl hydrolase family 15	glycoside hydrolase family 15 protein				2	2	1	1	2711	1	3076		1820	1820	1820	CPM_RS05725.p01	CSP5_RS05660.p01			-
group_1512	rpiA	arCOG01122	97.297	G	RpiA	Ribose 5-phosphate isomerase	ribose-5-phosphate isomerase RpiA				2	2	1	1	2715	1	3072		668	668	668	CPM_RS05705.p01	CSP5_RS05640.p01			-
CPM_RS05495		arCOG00144	100	G	-	MFS family permease	MFS transporter				2	2	1	1	2757	1	3030		1421	1421	1421	CPM_RS05495.p01	CSP5_RS05430.p01			-
CPM_RS05490		arCOG00132	100	G	-	MFS family permease	MFS transporter				2	2	1	1	2758	1	3029		1145	1145	1145	CPM_RS05490.p01	CSP5_RS05425.p01			-
CPM_RS05305		arCOG04170	100	G	GckA	Glycerate kinase	DUF4147 domain-containing protein				2	2	1	1	2795	1	2992		1220	1220	1220	CPM_RS05305.p01	CSP5_RS05240.p01			-
CSP5_RS05190		arCOG05835	99.758	G	-	MFS family permease	MFS transporter				2	2	1	1	2804	1	2983		1244	1244	1244	CPM_RS05255.p01	CSP5_RS05190.p01			-
CSP5_RS05175		arCOG00130	100	G	-	MFS family permease	MFS transporter				2	2	1	1	2807	1	2980		1256	1256	1256	CPM_RS05240.p01	CSP5_RS05175.p01			-
CPM_RS05060		arCOG00144	100	G	-	MFS family permease	MFS transporter				2	2	1	1	2840	1	2947		1448	1448	1448	CPM_RS05060.p01	CSP5_RS04960.p01			-
CPM_RS05055		arCOG00130	100	G	-	MFS family permease	MFS transporter				2	2	1	1	2841	1	2946		1220	1220	1220	CPM_RS05055.p01	CSP5_RS04955.p01			-
CSP5_RS04730		arCOG05355	55.615	G	GmhA	Phosphoheptose isomerase	SIS domain-containing protein				2	2	1	1	2886	1	2901		563	563	563	CPM_RS04840.p01	CSP5_RS04730.p01			-
CSP5_RS04485		arCOG00144	99.401	G	-	MFS family permease	MFS transporter				2	2	1	1	2954	1	2833		1505	1505	1505	CPM_RS04515.p01	CSP5_RS04485.p01			-
CSP5_RS04445		arCOG05412	99.054	G	BglB	Beta-glucosidase/6-phospho-beta-glucosidase/beta-galactosidase	glycoside hydrolase family 1 protein				2	2	1	1	2962	1	2825		1454	1454	1454	CPM_RS04475.p01	CSP5_RS04445.p01			-
CSP5_RS04340		arCOG00136	99.518	G	-	MFS family permease	MFS transporter				2	2	1	1	2983	1	2804		1247	1247	1247	CPM_RS04370.p01	CSP5_RS04340.p01			-
CSP5_RS04320		arCOG00135	31.282	G	-	MFS family permease	MFS transporter				1	1	1						1232	1232	1232		CSP5_RS04320.p01			-
CSP5_RS04015		arCOG03286	100	G	SGA1	Glycosyl hydrolase family 15	glycoside hydrolase family 15 protein				2	2	1	1	3045	1	2742		1859	1859	1859	CPM_RS04055.p01	CSP5_RS04015.p01			-
CSP5_RS04010		arCOG00153	99.788	G	UgpB	ABC-type trehalose transport system, periplasmic component	ABC transporter substrate-binding protein				2	2	1	1	3046	1	2741		1415	1415	1415	CPM_RS04050.p01	CSP5_RS04010.p01			-
CSP5_RS04000		arCOG00159	100	G	UgpE	ABC-type sugar transport system, permease component	carbohydrate ABC transporter permease				2	2	1	1	3048	1	2739		827	917	872	CPM_RS04040.p01	CSP5_RS04000.p01			-
CSP5_RS03995		arCOG00157	100	G	UgpA	ABC-type sugar transport system, permease component	sugar ABC transporter permease				2	2	1	1	3049	1	2738		908	908	908	CPM_RS04035.p01	CSP5_RS03995.p01			-
CSP5_RS03975		arCOG01053	100	G	TktA1	Transketolase, N-terminal subunit	transketolase				2	2	1	1	3053	1	2734		848	848	848	CPM_RS04015.p01	CSP5_RS03975.p01			-
CSP5_RS03970		arCOG01051	100	G	TktA2	Transketolase, C-terminal subunit	transketolase family protein				2	2	1	1	3054	1	2733		956	956	956	CPM_RS04010.p01	CSP5_RS03970.p01			-
fsa		arCOG05061	100	G	TalA	Transaldolase	fructose-6-phosphate aldolase				2	2	1	1	3055	1	2732		671	671	671	CPM_RS04005.p01	CSP5_RS03965.p01			-
CPM_RS03825		arCOG00130	100	G	-	MFS family permease	MFS transporter				2	2	1	1	3091	1	2696		1184	1184	1184	CPM_RS03825.p01	CSP5_RS03795.p01			-
CSP5_RS03505		arCOG00271	60.581	G	RhaT	Permease of the drug/metabolite transporter (DMT) superfamily	DMT family transporter				2	2	1	1	3150	1	2637		797	803	800	CPM_RS03530.p01	CSP5_RS03505.p01			-
CSP5_RS03435		arCOG02682	96.61	G	-	MFS family permease	MFS transporter				2	2	1	1	3164	1	2623		1241	1241	1241	CPM_RS03460.p01	CSP5_RS03435.p01			-
CSP5_RS03420		arCOG00130	100	G	-	MFS family permease	MFS transporter				1	1	1						1244	1244	1244		CSP5_RS03420.p01			-
treZ		arCOG02951	97.983	G	GlgB	1,4-alpha-glucan branching enzyme	malto-oligosyltrehalose trehalohydrolase				1	1	1						1787	1787	1787		CSP5_RS03385.p01			-
group_2218	treY	arCOG02955	98.471	G	TreY	Maltooligosyl trehalose synthase	malto-oligosyltrehalose synthase				1	1	1						2552	2552	2552		CSP5_RS03380.p01			-
CSP5_RS03085		arCOG00052	100	G	Pgi	Glucose-6-phosphate isomerase	bifunctional phosphoglucose/phosphomannose isomerase				2	2	1	1	3241	1	2546		944	944	944	CPM_RS03045.p01	CSP5_RS03085.p01			-
CPM_RS02965		arCOG00130	89.831	G	-	MFS family permease	MFS transporter				2	2	1	1	3256	1	2531		362	362	362	CPM_RS02965.p01	CSP5_RS03005.p01			-
CPM_RS02860		arCOG00271	99.306	G	RhaT	Permease of the drug/metabolite transporter (DMT) superfamily	DMT family transporter				2	2	1	1	3274	1	2513		866	866	866	CPM_RS02860.p01	CSP5_RS02870.p01			-
CSP5_RS02690		arCOG03661	99.098	G	AMS1	Alpha-mannosidase	alpha-mannosidase				2	2	1	1	3327	1	2460		2996	2996	2996	CPM_RS02580.p01	CSP5_RS02690.p01			-
ppdK		arCOG01111	100	G	PpsA	Phosphoenolpyruvate synthase/pyruvate phosphate dikinase	pyruvate, phosphate dikinase				2	2	1	1	3342	1	2445		2675	2675	2675	CPM_RS02490.p01	CSP5_RS02605.p01			-
CPM_RS02330		arCOG00132	99.748	G	-	MFS family permease	MFS transporter				2	2	1	1	3374	1	2413		1193	1193	1193	CPM_RS02330.p01	CSP5_RS02445.p01			-
CSP5_RS02440		arCOG00271	99.643	G	RhaT	Permease of the drug/metabolite transporter (DMT) superfamily	DMT family transporter				2	2	1	1	3375	1	2412		842	842	842	CPM_RS02325.p01	CSP5_RS02440.p01			-
CSP5_RS02420		arCOG02792	96.806	G	-	MFS family permease	MFS transporter				2	2	1	1	3380	1	2407		1235	1235	1235	CPM_RS02290.p01	CSP5_RS02420.p01			-
CPM_RS02255		arCOG00131	99.775	G	-	MFS family permease	MFS transporter				2	2	1	1	3387	1	2400		1334	1334	1334	CPM_RS02255.p01	CSP5_RS02385.p01			-
CSP5_RS02380		arCOG03285	97.465	G	SGA1	Glycosyl hydrolase family 15	hypothetical protein				2	2	1	1	3388	1	2399		2369	2369	2369	CPM_RS02250.p01	CSP5_RS02380.p01			-
CSP5_RS02360		arCOG01999	98.727	G	-	Pyruvate oxidase	pyruvate dehydrogenase				2	2	1	1	3392	1	2395		1652	1652	1652	CPM_RS02230.p01	CSP5_RS02360.p01			-
pgk		arCOG00496	99.76	G	Pgk	3-phosphoglycerate kinase	phosphoglycerate kinase				2	2	1	1	3425	1	2362		1250	1250	1250	CPM_RS02055.p01	CSP5_RS02190.p01			-
glmM		arCOG00767	100	G	{ManB}	Phosphomannomutase	phosphoglucosamine mutase				2	2	1	1	3483	1	2304		1346	1346	1346	CPM_RS01760.p01	CSP5_RS01895.p01			-
CPM_RS01755		arCOG01696	100	G	ApgM	2,3-bisphosphoglycerate-independent phosphoglycerate mutase	2,3-bisphosphoglycerate-independent phosphoglycerate mutase				2	2	1	1	3484	1	2303		1220	1220	1220	CPM_RS01755.p01	CSP5_RS01890.p01			-
CSP5_RS01780		arCOG00271	99.038	G	RhaT	Permease of the drug/metabolite transporter (DMT) superfamily	DMT family transporter				2	2	1	1	3506	1	2281		938	938	938	CPM_RS01645.p01	CSP5_RS01780.p01			-
CPM_RS01630		arCOG01967	100	G	Pgk2	2-phosphoglycerate kinase	AAA family ATPase				2	2	1	1	3509	1	2278		608	608	608	CPM_RS01630.p01	CSP5_RS01765.p01			-
CPM_RS01430		arCOG00493	99.703	G	GapA	Glyceraldehyde-3-phosphate dehydrogenase/erythrose-4-phosphate dehydrogenase	type II glyceraldehyde-3-phosphate dehydrogenase				2	2	1	1	3548	1	2239		1013	1013	1013	CPM_RS01430.p01	CSP5_RS01565.p01			-
CPM_RS01240		arCOG02682	98.818	G	-	MFS family permease	MFS transporter				2	2	1	1	3584	1	2203		1271	1271	1271	CPM_RS01240.p01	CSP5_RS01380.p01			-
CSP5_RS01340		arCOG00138	99.763	G	-	MFS family permease	MFS transporter				2	2	1	1	3592	1	2195		1268	1268	1268	CPM_RS01200.p01	CSP5_RS01340.p01			-
rpe		arCOG05046	100	G	Rpe	Pentose-5-phosphate-3-epimerase	ribulose-phosphate 3-epimerase				2	2	1	1	3610	1	2177		656	656	656	CPM_RS01100.p01	CSP5_RS01240.p01			-
glgX		arCOG02949	100	G	PulA	Bifunctional 4-alpha-glucanotransferase/ amylo-alpha-1,6-glucosidase	glycogen debranching protein GlgX				2	2	1	1	3665	1	2122		2105	2105	2105	CPM_RS00825.p01	CSP5_RS00970.p01			-
CPM_RS03170		arCOG00135	100	G	-	MFS family permease	MFS transporter				2	2	1	1	3218	1	2569		1172	1172	1172	CPM_RS03170.p01	CSP5_RS00785.p01			-
CPM_RS00630		arCOG02682	97.03	G	-	MFS family permease	MFS transporter				2	2	1	1	3706	1	2081		1517	1526	1521	CPM_RS00630.p01	CSP5_RS00760.p01			-
CSP5_RS00745		arCOG07358	78.517	G	-	MFS family permease	MFS transporter permease				1	1	1						1178	1178	1178		CSP5_RS00745.p01			-
CSP5_RS00740		arCOG05411	44.27	G	-	Endo-beta-mannanase	glycoside hydrolase family 42				1	1	1						1952	1952	1952		CSP5_RS00740.p01			-
CSP5_RS00700		arCOG05412	64.008	G	BglB	Beta-glucosidase/6-phospho-beta-glucosidase/beta-galactosidase	glycoside hydrolase family 1 protein				1	1	1						1472	1472	1472		CSP5_RS00700.p01			-
CSP5_RS00680		arCOG03659	96.353	G	BadF	BadF-type ATPase, related to human N-acetylglucosamine kinase	N-acetylglucosamine kinase				2	2	1	1	3724	1	2063		989	989	989	CPM_RS00540.p01	CSP5_RS00680.p01			-
CPM_RS00490		arCOG05370	99.32	G	-	Gluconolactonase	SMP-30/gluconolactonase/LRE family protein				2	2	1	1	3734	1	2053		884	884	884	CPM_RS00490.p01	CSP5_RS00625.p01			-
CPM_RS00460		arCOG03663	99.817	G	-	Alpha-glucosidase, family 31 of glycosyl hydrolase	alpha-galactosidase				2	2	1	1	3740	1	2047		1640	1640	1640	CPM_RS00460.p01	CSP5_RS00595.p01			-
CSP5_RS00515		arCOG00135	100	G	-	MFS family permease	MFS transporter				2	2	1	1	3757	1	2030		1232	1232	1232	CPM_RS00380.p01	CSP5_RS00515.p01			-
CPM_RS00145		arCOG03660	99.752	G	-	MFS family permease	MFS transporter				2	2	1	1	29	1	1984		1211	1211	1211	CPM_RS00145.p01	CSP5_RS00145.p01			-
CPM_RS09630		arCOG00135	100	G	-	MFS family permease	MFS transporter				1	1	1	1	246	1	3709		1208	1208	1208	CPM_RS09630.p01				-
CPM_RS07715		arCOG02948	96.916	G	AmyA	Glycosidase	hypothetical protein				1	1	1	1	2322	1	3465		1850	1850	1850	CPM_RS07715.p01				-
CPM_RS05875		arCOG02687	100	G	-	MFS family permease	hypothetical protein				1	1	1	1	2681	1	3106		281	281	281	CPM_RS05875.p01				-
CPM_RS04625		arCOG00130	67.347	G	-	MFS family permease	MFS transporter				1	1	1	1	2932	1	2855		785	785	785	CPM_RS04625.p01				-
CPM_RS04620		arCOG00130	53.788	G	-	MFS family permease	MFS transporter				1	1	1	1	2933	1	2854		467	467	467	CPM_RS04620.p01				-
CPM_RS04535		arCOG00144	100	G	-	MFS family permease	MFS transporter				1	1	1	1	2950	1	2837		1715	1715	1715	CPM_RS04535.p01				-
group_1109	treZ	arCOG02951	76.56	G	GlgB	1,4-alpha-glucan branching enzyme	malto-oligosyltrehalose trehalohydrolase				1	1	1	1	3169	1	2618		1781	1781	1781	CPM_RS03420.p01				-
treY		arCOG02955	79.059	G	TreY	Maltooligosyl trehalose synthase	malto-oligosyltrehalose synthase				1	1	1	1	3170	1	2617		2552	2552	2552	CPM_RS03415.p01				-
CPM_RS02735		arCOG01420	40.385	G	GlgA	Glycogen synthase	hypothetical protein				1	1	1	1	3297	1	2490		245	245	245	CPM_RS02735.p01				-
CPM_RS01255		arCOG00132	37.234	G	-	MFS family permease	MFS transporter				1	1	1	1	3581	1	2206		1226	1226	1226	CPM_RS01255.p01				-
CPM_RS00655		arCOG00135	93.112	G	-	MFS family permease	MFS transporter				1	1	1	1	3701	1	2086		1178	1178	1178	CPM_RS00655.p01				-
CPM_RS00620		arCOG02682	98.242	G	-	MFS family permease	MFS transporter				1	1	1	1	3707	1	2080		1538	1538	1538	CPM_RS00620.p01				-
CPM_RS00605		arCOG07358	97.954	G	-	MFS family permease	hypothetical protein				1	1	1	1	3710	1	2077		1175	1175	1175	CPM_RS00605.p01				-
CPM_RS00595		arCOG03858	29.07	G	-	Glycosyl hydrolase family 12	hypothetical protein				1	1	1	1	3712	1	2075		827	827	827	CPM_RS00595.p01				-
CPM_RS00590		arCOG05412	63.19	G	BglB	Beta-glucosidase/6-phospho-beta-glucosidase/beta-galactosidase	glycoside hydrolase family 1 protein				1	1	1	1	3713	1	2074		1469	1469	1469	CPM_RS00590.p01				-
CPM_RS00555		arCOG03858	29.614	G	-	Glycosyl hydrolase family 12	hypothetical protein				1	1	1	1	3720	1	2067		989	989	989	CPM_RS00555.p01				-
mat		arCOG01678	99.25	H	MetK	Archaeal S-adenosylmethionine synthetase	S-adenosylmethionine synthase	Cysteine and methionine metabolism|Metabolic pathways|Biosynthesis of secondary metabolites	2.5.1.6	COG1812	2	2	1	1	1163	1	534		1202	1202	1202			ANIHLMIM_00102	MKNJJJNK_00675	++
mptE		arCOG04303	99.524	H	FolK	6-hydroxymethyl-7,8-dihydropterin pyrophosphokinase MptE (tetrahydrofolate and tetrahydromethanopterin biosynthesis)	6-hydroxymethyl-7,8-dihydropterin pyrophosphokinase	Folate biosynthesis|Metabolic pathways	2.7.6.3	COG1634	2	2	1	1	1200	1	577		632	632	632			ANIHLMIM_00065	MKNJJJNK_00721	++
mptD		arCOG04705	100	H	MptD	7,8-dihydroneopterin aldolase MptD (tetrahydrofolate and tetrahydromethanopterin biosynthesis)	Dihydroneopterin aldolase	Folate biosynthesis|Metabolic pathways	4.1.2.25	COG2098	2	2	1	1	557	1	1413		362	362	362			ANIHLMIM_00528	MKNJJJNK_00147	++
mptA		arCOG04301	99.653	H	MptA	Fe(2+)-dependent GTP cyclohydrolase	GTP cyclohydrolase MptA	Folate biosynthesis|Metabolic pathways	3.5.4.39	COG1469	2	2	1	1	1579	1	954		866	866	866			ANIHLMIM_00301	MKNJJJNK_01325	++
group_2907		arCOG00476	100	H	UbiA	4-hydroxybenzoate polyprenyltransferase or related prenyltransferase	Digeranylgeranylglyceryl phosphate synthase	Glycerophospholipid metabolism	2.5.1.42	COG0382	2	2	1	1	560	1	1416		818	818	818			ANIHLMIM_00531	MKNJJJNK_00150	++
kbl		arCOG00113	99.237	H	BioF	7-keto-8-aminopelargonate synthetase or related enzyme	2-amino-3-ketobutyrate coenzyme A ligase	Glycine, serine and threonine metabolism|Metabolic pathways	2.3.1.29		2	2	1	1	1404	1	314		1181	1181	1181			ANIHLMIM_01687	MKNJJJNK_00914	++
group_3789	thrC_2	arCOG01434	99.115	H	0	Cysteate synthase	Threonine synthase	Glycine, serine and threonine metabolism|Vitamin B6 metabolism|Metabolic pathways|Biosynthesis of secondary metabolites|Microbial metabolism in diverse environments	4.2.3.1	COG0498	2	2	1	1	977	1	857		1019	1019	1019			ANIHLMIM_01592	MKNJJJNK_01206	++
thrC_2		arCOG01434	99.689	H	0	Cysteate synthase	Threonine synthase	Glycine, serine and threonine metabolism|Vitamin B6 metabolism|Metabolic pathways|Biosynthesis of secondary metabolites|Microbial metabolism in diverse environments	4.2.3.1	COG0498	2	2	1	1	1105	1	475		968	968	968			ANIHLMIM_01682	MKNJJJNK_00615	++
LIAS		arCOG00660	98.944	H	LipA	Lipoate synthase	Lipoyl synthase, organellar chromatophore	Lipoic acid metabolism|Metabolic pathways	2.8.1.8		2	2	1	1	103	1	62		854	854	854			ANIHLMIM_00214	MKNJJJNK_01599	++
lipB_1		arCOG01942	96.875	H	LipB	Lipoate-protein ligase B	Octanoyltransferase	Lipoic acid metabolism|Metabolic pathways	2.3.1.181		2	2	1	1	98	1	57		674	674	674			ANIHLMIM_00219	MKNJJJNK_01594	++
lipB_2		arCOG01942	100	H	LipB	Lipoate-protein ligase B	Octanoyltransferase	Lipoic acid metabolism|Metabolic pathways	2.3.1.181		2	2	1	1	688	1	1542		686	686	686			ANIHLMIM_00852	MKNJJJNK_00281	++
comB		arCOG04871	99.078	H	ComB	Phosphosulfolactate phosphohydrolase or related enzyme	2-phosphosulfolactate phosphatase	Methane metabolism|Metabolic pathways|Microbial metabolism in diverse environments	3.1.3.71	COG2045	2	2	1	1	1201	1	578		653	653	653			ANIHLMIM_00064	MKNJJJNK_00722	++
cofH_2		arCOG00656	99.728	H	CofG	FO synthase or thiamine biosynthesis enzyme ThiH	5-amino-6-(D-ribitylamino)uracil--L-tyrosine 4-hydroxyphenyl transferase	Methane metabolism|Metabolic pathways|Microbial metabolism in diverse environments	2.5.1.147	COG1060	2	2	1	1	2067	1	1890		1106	1106	1106			ANIHLMIM_01031	MKNJJJNK_00557	++
cofH_1		arCOG00656	99.731	H	CofG	FO synthase or thiamine biosynthesis enzyme ThiH	5-amino-6-(D-ribitylamino)uracil--L-tyrosine 4-hydroxyphenyl transferase	Methane metabolism|Metabolic pathways|Microbial metabolism in diverse environments	2.5.1.147	COG1060	2	2	1	1	2066	1	1889		1118	1118	1118			ANIHLMIM_01032	MKNJJJNK_00556	++
nadK		arCOG01348	100	H	nadF	NAD kinase	NAD kinase	Nicotinate and nicotinamide metabolism|Metabolic pathways	2.7.1.23	COG0061	2	2	1	1	926	1	808		818	818	818			ANIHLMIM_01640	MKNJJJNK_01155	++
nadE		arCOG00069	99.583	H	NadE	NH3-dependent NAD+ synthetase	NH(3)-dependent NAD(+) synthetase	Nicotinate and nicotinamide metabolism|Metabolic pathways	6.3.1.5	COG0171	2	2	1	1	1013	1	892		722	722	722			ANIHLMIM_00793	MKNJJJNK_01242	++
group_3032		arCOG00972	100	H	NadR	Nicotinamide mononucleotide adenylyltransferase	Nicotinamide-nucleotide adenylyltransferase	Nicotinate and nicotinamide metabolism|Metabolic pathways	2.7.7.1	COG1056	2	2	1	1	1742	1	1116		509	509	509			ANIHLMIM_00675	MKNJJJNK_01444	++
group_3197		arCOG01481	99.751	H	PncB	Nicotinic acid phosphoribosyltransferase	Putative nicotinate phosphoribosyltransferase	Nicotinate and nicotinamide metabolism|Metabolic pathways	6.3.4.21	COG1488	2	2	1	1	768	1	1619		1205	1205	1205			ANIHLMIM_00860	MKNJJJNK_00357	++
group_3793	coaBC	arCOG01704	94.751	H	Dfp	Phosphopantothenoylcysteine synthetase/decarboxylase	Coenzyme A biosynthesis bifunctional protein CoaBC	Pantothenate and CoA biosynthesis|Metabolic pathways	6.3.2.5		1	1	1	1	1412	1	322		1175	1175	1175			ANIHLMIM_01598		+
cbiA		arCOG00106	96.948	H	CfbB	Cobyrinic acid a,c-diamide synthase, coenzyme F430 biosynthesis enzyme	Cobyrinate a,c-diamide synthase	Porphyrin and chlorophyll metabolism|Metabolic pathways	6.3.5.11	COG1797	2	2	1	1	1452	1	362		1280	1280	1280			ANIHLMIM_01679	MKNJJJNK_00868	++
group_346	hemH	arCOG05373	96.053	H	HemH	Protoheme ferro-lyase	Ferrochelatase	Porphyrin and chlorophyll metabolism|Metabolic pathways|Biosynthesis of secondary metabolites	4.99.1.1		2	2	1	1	492	1	1348		914	914	914			ANIHLMIM_00350	MKNJJJNK_00087	++
isdG		arCOG05403	97.895	H	HmoA	Heme-degrading monooxygenase HmoA and related ABM domain proteins	Heme oxygenase (staphylobilin-producing)	Porphyrin and chlorophyll metabolism|Metabolic pathways|Biosynthesis of secondary metabolites	1.14.14.18		2	2	1	1	1363	1	273		287	287	287			ANIHLMIM_00497	MKNJJJNK_00951	++
hemE		arCOG03323	99.091	H	MtbA	Methylcobalamin:coenzyme M methyltransferase	Uroporphyrinogen decarboxylase	Porphyrin and chlorophyll metabolism|Metabolic pathways|Biosynthesis of secondary metabolites	4.1.1.37		2	2	1	1	491	1	1347		992	992	992			ANIHLMIM_00351	MKNJJJNK_00086	++
hemL		arCOG00918	100	H	HemL	Glutamate-1-semialdehyde aminotransferase	Glutamate-1-semialdehyde 2,1-aminomutase	Porphyrin and chlorophyll metabolism|Metabolic pathways|Biosynthesis of secondary metabolites|Microbial metabolism in diverse environments	5.4.3.8	COG0001	2	2	1	1	671	1	1525		1262	1262	1262			ANIHLMIM_00834	MKNJJJNK_00263	++
hemA		arCOG01036	100	H	HemA	Glutamyl-tRNA reductase	Glutamyl-tRNA reductase	Porphyrin and chlorophyll metabolism|Metabolic pathways|Biosynthesis of secondary metabolites|Microbial metabolism in diverse environments	1.2.1.70	COG0373	2	2	1	1	1007	1	887		1208	1208	1208			ANIHLMIM_00798	MKNJJJNK_01236	++
group_3175	hemC	arCOG04299	99.65	H	HemC	Porphobilinogen deaminase	Porphobilinogen deaminase	Porphyrin and chlorophyll metabolism|Metabolic pathways|Biosynthesis of secondary metabolites|Microbial metabolism in diverse environments	2.5.1.61		2	2	1	1	672	1	1526		860	860	860			ANIHLMIM_00835	MKNJJJNK_00264	++
gpt		arCOG00040	100	H	Hpt1	Hypoxanthine phosphoribosyltransferase	Xanthine phosphoribosyltransferase	Purine metabolism|Metabolic pathways|Biosynthesis of secondary metabolites	2.4.2.22		2	2	1	1	1481	1	393		653	653	653			ANIHLMIM_01044	MKNJJJNK_00841	++
ribBA		arCOG01321	100	H	RibA	GTP cyclohydrolase II	Riboflavin biosynthesis protein RibBA	Riboflavin metabolism|Folate biosynthesis|Metabolic pathways|Biosynthesis of secondary metabolites	3.5.4.25		2	2	1	1	1010	1	889		578	578	578			ANIHLMIM_00796	MKNJJJNK_01238	++
arfC		arCOG01484	97.059	H	RibD	Pyrimidine reductase, riboflavin biosynthesis	2,5-diamino-6-ribosylamino-4(3H)-pyrimidinone 5'-phosphate reductase	Riboflavin metabolism|Metabolic pathways	1.1.1.302	COG1985	2	2	1	1	1982	1	1805		614	614	614			ANIHLMIM_01178	MKNJJJNK_00477	++
ribK		arCOG01904	98.707	H	-	CTP-dependent Riboflavin kinase	Riboflavin kinase	Riboflavin metabolism|Metabolic pathways	2.7.1.161	COG1339	2	2	1	1	565	1	1421		698	698	698			ANIHLMIM_00536	MKNJJJNK_00155	++
group_2706	ribB	arCOG01320	99.571	H	RibB	3,4-dihydroxy-2-butanone 4-phosphate synthase	3,4-dihydroxy-2-butanone 4-phosphate synthase	Riboflavin metabolism|Metabolic pathways|Biosynthesis of secondary metabolites	4.1.99.12	COG0108	2	2	1	1	1575	1	950		701	701	701			ANIHLMIM_00305	MKNJJJNK_01321	++
ribH		arCOG01323	100	H	RibH	Riboflavin synthase beta-chain	6,7-dimethyl-8-ribityllumazine synthase	Riboflavin metabolism|Metabolic pathways|Biosynthesis of secondary metabolites	2.5.1.78	COG0054	2	2	1	1	1578	1	953		404	404	404			ANIHLMIM_00302	MKNJJJNK_01324	++
ribC		arCOG01322	98.78	H	RibC2	Archaeal riboflavin synthase	Riboflavin synthase	Riboflavin metabolism|Metabolic pathways|Biosynthesis of secondary metabolites	2.5.1.9	COG1731	2	2	1	1	1577	1	952		494	494	494			ANIHLMIM_00303	MKNJJJNK_01323	++
hydG		arCOG02199	100	H	Mcr1	NAD(P)H-flavin reductase	Sulfhydrogenase 1 subunit gamma	Sulfur metabolism	1.12.98.4	COG0543	2	2	1	1	663	1	1517		746	746	746			ANIHLMIM_01710	MKNJJJNK_00255	++
gds		arCOG01726	100	H	IspA	Geranylgeranyl pyrophosphate synthase	Geranylgeranyl diphosphate synthase	Terpenoid backbone biosynthesis|Metabolic pathways|Biosynthesis of secondary metabolites	2.5.1.29	COG0142	2	2	1	1	1303	1	207		980	980	980			ANIHLMIM_01278	MKNJJJNK_01011	++
fni_2		arCOG00613	84.928	H	LldD/Idi	FMN-dependent dehydrogenase, includes L-lactate dehydrogenase and type II isopentenyl diphosphate isomerase	Isopentenyl-diphosphate delta-isomerase	Terpenoid backbone biosynthesis|Metabolic pathways|Biosynthesis of secondary metabolites	5.3.3.2	COG1304	2	2	1	1	59	1	24		314	1046	680			ANIHLMIM_00255	MKNJJJNK_01562	++
thiL		arCOG00638	100	H	ThiL	Thiamine monophosphate kinase	Thiamine-monophosphate kinase	Thiamine metabolism|Metabolic pathways	2.7.4.16		2	2	1	1	1753	1	1127		554	959	756			ANIHLMIM_01523	MKNJJJNK_01434	++
ubiD		arCOG01671	98.956	H	UbiD	3-polyprenyl-4-hydroxybenzoate decarboxylase or trans-anhydromevalonate decarboxylase	3-octaprenyl-4-hydroxybenzoate carboxy-lyase	Ubiquinone and other terpenoid-quinone biosynthesis|Metabolic pathways	4.1.1.98		2	2	1	1	1457	1	370		1439	1439	1439			ANIHLMIM_00998	MKNJJJNK_00863	++
COQ5_6		arCOG04348	100	H	UbiE	Ubiquinone/menaquinone biosynthesis C-methylase UbiE	2-methoxy-6-polyprenyl-1,4-benzoquinol methylase, mitochondrial	Ubiquinone and other terpenoid-quinone biosynthesis|Metabolic pathways|Biosynthesis of secondary metabolites	2.1.1.163		2	2	1	1	959	1	839		683	683	683			ANIHLMIM_01108	MKNJJJNK_01188	++
mqnA		arCOG00655	97.51	H	MqnA	Chorismate dehydratase (menaquinone biosynthesis, futalosine pathway)	Chorismate dehydratase	Ubiquinone and other terpenoid-quinone biosynthesis|Metabolic pathways|Biosynthesis of secondary metabolites	4.2.1.151		2	2	1	1	2065	1	1888		725	725	725			ANIHLMIM_01033	MKNJJJNK_00555	++
group_3131	pdxS	arCOG04075	99.702	H	SNZ1	Pyridoxine biosynthesis enzyme	Pyridoxal 5'-phosphate synthase subunit PdxS	Vitamin B6 metabolism|Metabolic pathways	4.3.3.6	COG0214	2	2	1	1	1026	1	905		1010	1010	1010			ANIHLMIM_00780	MKNJJJNK_01255	++
pdxT		arCOG00034	99.029	H	PDX2	Predicted glutamine amidotransferase involved in pyridoxine biosynthesis	Pyridoxal 5'-phosphate synthase subunit PdxT	Vitamin B6 metabolism|Metabolic pathways	4.3.3.6	COG0311	2	2	1	1	2122	1	128		620	620	620			ANIHLMIM_00953	MKNJJJNK_01689	++
mqnD		arCOG00654	98.893	H	MqnD	1,4-dihydroxy-6-naphtoate synthase (menaquinone biosynthesis, futalosine pathway)	1,4-dihydroxy-6-naphtoate synthase		4.1.-.-		2	2	1	1	1353	1	262		815	815	815			ANIHLMIM_01427	MKNJJJNK_00960	++
COQ2		arCOG00477	100	H	UbiA	4-hydroxybenzoate polyprenyltransferase or related prenyltransferase	4-hydroxybenzoate polyprenyltransferase, mitochondrial				1	1	1	1	1456	1	366		851	851	851				MKNJJJNK_00864	+
group_3877		arCOG00933	100	H	MoaA2	C-terminal domain of the GTP 3',8'-cyclase MoaA, radical SAM superfamily (molybdenum cofactor biosynthesis)	7,8-dihydro-6-hydroxymethylpterin dimethyltransferase		2.1.1.-	COG1964	2	2	1	1	699	1	1554		1820	1820	1820			ANIHLMIM_01704	MKNJJJNK_00292	++
folD		arCOG04538	100	H	FolD	5,10-methylene-tetrahydrofolate dehydrogenase/Methenyl tetrahydrofolate cyclohydrolase	Bifunctional protein FolD protein			COG0190	2	2	1	1	1012	1	891		848	848	848			ANIHLMIM_00794	MKNJJJNK_01241	++
cbiB		arCOG04274	99.385	H	CbiB	Cobalamin biosynthesis protein CobD/CbiB	Cobalamin biosynthesis protein CbiB				2	2	1	1	1572	1	947		977	977	977			ANIHLMIM_00308	MKNJJJNK_01318	++
cobQ		arCOG00105	96.694	H	CobQ	Cobyric acid synthase	Cobyric acid synthase				2	2	1	1	1171	1	550		1454	1454	1454			ANIHLMIM_00093	MKNJJJNK_00692	++
group_4062	coaBC	arCOG01704	100	H	Dfp	Phosphopantothenoylcysteine synthetase/decarboxylase	Coenzyme A biosynthesis bifunctional protein CoaBC				1	1	1	1	1414	1	324		1235	1235	1235				MKNJJJNK_00907	+
PAD1		arCOG01703	100	H	UbiX	Flavin prenyltransferase UbiX	Flavin prenyltransferase PAD1, mitochondrial		2.5.1.129		2	2	1	1	2052	1	1874		560	560	560			ANIHLMIM_01769	MKNJJJNK_00542	++
group_2969		arCOG04076	100	H	-	Dephospho-Coenzyme A (Dephospho-CoA) Kinase	GTP-dependent dephospho-CoA kinase		2.7.1.-	COG1909	2	2	1	1	1819	1	1194		506	506	506			ANIHLMIM_00602	MKNJJJNK_01370	++
group_2537		arCOG00535	100	H	ThiS	Sulfur transfer protein involved in thiamine biosynthesis	hypothetical protein				2	2	1	1	1175	1	553		194	194	194			ANIHLMIM_00090	MKNJJJNK_00695	++
group_2810		arCOG02172	100	H	QueD	6-pyruvoyl-tetrahydropterin synthase	hypothetical protein				2	2	1	1	1961	1	1784		470	470	470			ANIHLMIM_00424	MKNJJJNK_00454	++
group_2814		arCOG04300	100	H	HemB	Delta-aminolevulinic acid dehydratase	hypothetical protein				2	2	1	1	1957	1	1780		971	971	971			ANIHLMIM_00428	MKNJJJNK_00450	++
group_2864		arCOG02817	98.246	H	FolC	Folylpolyglutamate synthase and Dihydropteroate synthase	hypothetical protein				2	2	1	1	1376	1	286		1028	1028	1028			ANIHLMIM_00484	MKNJJJNK_00938	++
group_406		arCOG01223	97.143	H	CAB4	Phosphopantetheine adenylyltransferase	hypothetical protein				2	2	1	1	2071	1	1894		947	947	947			ANIHLMIM_01027	MKNJJJNK_00561	++
group_3438		arCOG00489	100	H	PduO	Cob(I)alamin adenosyltransferase	hypothetical protein				2	2	1	1	1142	1	512		530	530	530			ANIHLMIM_01152	MKNJJJNK_00653	++
group_3560		arCOG04896	99.692	H	-	(2R)-phospho-3-sulfolactate synthase (PSL synthase, CoM biosynthesis)	hypothetical protein				2	2	1	1	1333	1	240		977	977	977			ANIHLMIM_01311	MKNJJJNK_00979	++
group_3836		arCOG01045	99.438	H	CoaE	Dephospho-CoA kinase	hypothetical protein				2	2	1	1	626	1	1480		536	536	536			ANIHLMIM_01652	MKNJJJNK_00216	++
group_2651		arCOG04300	38.235	H	HemB	Delta-aminolevulinic acid dehydratase	hypothetical protein				1	1	1	1	79	1	11		131	131	131			ANIHLMIM_00236		+
group_3085		arCOG03427	27.66	H	RibN	Riboflavin transporter RibN, EamA domain	hypothetical protein				1	1	1	1	1861	1	1686		218	218	218			ANIHLMIM_00730		+
group_3268		arCOG00020	33.333	H	ThiD	Hydroxymethylpyrimidine/phosphomethylpyrimidine kinase	hypothetical protein				1	1	1	1	2107	1	112		218	218	218			ANIHLMIM_00946		+
group_3944		arCOG00229	37.931	H	TupB	ABC-type tungstate transport system, permease component	hypothetical protein				1	1	1	19	1	19	1	Investigate	206	206	206			ANIHLMIM_01795		+
group_3947		arCOG00933	34.615	H	MoaA2	C-terminal domain of the GTP 3',8'-cyclase MoaA, radical SAM superfamily (molybdenum cofactor biosynthesis)	hypothetical protein				1	1	1	24	2	21	1	Investigate	563	563	563			ANIHLMIM_01798		+
group_4002		arCOG00226	100	H	TbpA	ABC-type thiamine transport system, periplasmic component	hypothetical protein				1	1	1	1	2015	1	1837		1136	1136	1136				MKNJJJNK_00508	+
group_4148		arCOG01434	35.185	H	0	Cysteate synthase	hypothetical protein				1	1	1	1	1692	1	1068		179	179	179				MKNJJJNK_01491	+
group_4149		arCOG01434	35.185	H	0	Cysteate synthase	hypothetical protein				1	1	1	1	1681	1	1057		179	179	179				MKNJJJNK_01502	+
group_4169		arCOG01522	99.772	H	HemY	Protoporphyrinogen oxidase	hypothetical protein				1	1	1	1	1670	1	1046		1319	1319	1319				MKNJJJNK_01513	+
group_4206		arCOG00226	100	H	TbpA	ABC-type thiamine transport system, periplasmic component	hypothetical protein				1	1	1	1	1633	1	1009		1136	1136	1136				MKNJJJNK_01550	+
group_4222		arCOG01490	100	H	FolA	Dihydrofolate reductase	hypothetical protein				1	1	1	1	44	1	3		563	563	563				MKNJJJNK_01649	+
fni_1		arCOG00613	100	H	LldD/Idi	FMN-dependent dehydrogenase, includes L-lactate dehydrogenase and type II isopentenyl diphosphate isomerase	Isopentenyl-diphosphate delta-isomerase				1	1	1	1	58	1	13		773	773	773				MKNJJJNK_01561	+
fni_3		arCOG00613	100	H	LldD/Idi	FMN-dependent dehydrogenase, includes L-lactate dehydrogenase and type II isopentenyl diphosphate isomerase	Isopentenyl-diphosphate delta-isomerase				1	1	1	2	14	2	29		1037	1037	1037				MKNJJJNK_01723	+
group_426		arCOG00215	98.106	H	CinA	ADP-ribose pyrophosphatase domain of DNA damage- and competence-inducible protein CinA	Protein			COG1058	2	2	1	1	529	1	1385		794	893	843			ANIHLMIM_01158	MKNJJJNK_00119	++
group_3459		arCOG04137	99.267	H	SAM1	S-adenosylhomocysteine hydrolase	S-inosyl-L-homocysteine hydrolase		3.3.1.-	COG0499	2	2	1	1	1981	1	1804		1229	1229	1229			ANIHLMIM_01177	MKNJJJNK_00476	++
ubaA		arCOG01676	99.174	H	ThiF	Dinucleotide-utilizing enzyme involved in molybdopterin and thiamine biosynthesis	SAMP-activating enzyme E1		2.7.7.-	COG0476	2	2	1	1	1036	1	915		728	728	728			ANIHLMIM_00339	MKNJJJNK_01265	++
idsA		arCOG01726	99.437	H	IspA	Geranylgeranyl pyrophosphate synthase	Short chain isoprenyl diphosphate synthase		2.5.1.-	COG0142	2	2	1	1	1399	1	309		1067	1067	1067			ANIHLMIM_00462	MKNJJJNK_00919	++
group_2124	pdxT	arCOG00034	99.517	H	PDX2	Predicted glutamine amidotransferase involved in pyridoxine biosynthesis	pyridoxal 5'-phosphate synthase glutaminase subunit PdxT				2	2	1	1	165	1	3628		623	623	623	CPM_RS09300.p01	CSP5_RS09615.p01			-
CSP5_RS09270		arCOG00489	100	H	PduO	Cob(I)alamin adenosyltransferase	cob(I)yrinic acid a,c-diamide adenosyltransferase				2	2	1	1	227	1	3690		533	533	533	CPM_RS08985.p01	CSP5_RS09270.p01			-
CPM_RS08935		arCOG00106	99.048	H	CfbB	Cobyrinic acid a,c-diamide synthase, coenzyme F430 biosynthesis enzyme	cobyrinate a,c-diamide synthase				2	2	1	1	237	1	3700		1262	1262	1262	CPM_RS08935.p01	CSP5_RS09220.p01			-
CSP5_RS09090		arCOG01704	100	H	Dfp	Phosphopantothenoylcysteine synthetase/decarboxylase	hypothetical protein				2	2	1	1	260	1	3723		584	584	584	CPM_RS08825.p01	CSP5_RS09090.p01			-
CSP5_RS08350		arCOG00654	99.262	H	MqnD	1,4-dihydroxy-6-naphtoate synthase (menaquinone biosynthesis, futalosine pathway)	ABC transporter substrate-binding protein				2	2	1	1	2220	1	3567		815	815	815	CPM_RS08225.p01	CSP5_RS08350.p01			-
CSP5_RS08335		arCOG00040	100	H	Hpt1	Hypoxanthine phosphoribosyltransferase	phosphoribosyltransferase				2	2	1	1	2223	1	3564		650	650	650	CPM_RS08210.p01	CSP5_RS08335.p01			-
CPM_RS07785		arCOG00613	100	H	LldD/Idi	FMN-dependent dehydrogenase, includes L-lactate dehydrogenase and type II isopentenyl diphosphate isomerase	alpha-hydroxy-acid oxidizing protein				2	2	1	1	2308	1	3479		1157	1163	1160	CPM_RS07785.p01	CSP5_RS07910.p01			-
CSP5_RS07300		arCOG02250	42.138	H	EcfT	Energy-coupling factor transporter transmembrane protein EcfT	energy-coupling factor transporter transmembrane protein EcfT				1	1	1						965	965	965		CSP5_RS07300.p01			-
CPM_RS07205		arCOG02048	100	H	HemD	Uroporphyrinogen-III synthase	uroporphyrinogen-III synthase				2	2	1	1	2420	1	3367		674	674	674	CPM_RS07205.p01	CSP5_RS07170.p01			-
hemC		arCOG04299	99.644	H	HemC	Porphobilinogen deaminase	hydroxymethylbilane synthase				2	2	1	1	2421	1	3366		845	845	845	CPM_RS07200.p01	CSP5_RS07165.p01			-
CPM_RS07195		arCOG00918	99.769	H	HemL	Glutamate-1-semialdehyde aminotransferase	glutamate-1-semialdehyde 2,1-aminomutase				2	2	1	1	2422	1	3365		1301	1301	1301	CPM_RS07195.p01	CSP5_RS07160.p01			-
CSP5_RS07115		arCOG01348	100	H	nadF	NAD kinase	NAD(+) kinase				2	2	1	1	2431	1	3356		821	821	821	CPM_RS07150.p01	CSP5_RS07115.p01			-
CPM_RS07115		arCOG04373	100	H	YqgV	Thiamin-binding stress-response protein YqgV, UPF0045 family	MTH1187 family thiamine-binding protein				2	2	1	1	2438	1	3349		287	287	287	CPM_RS07115.p01	CSP5_RS07080.p01			-
CPM_RS07100		arCOG04348	100	H	UbiE	Ubiquinone/menaquinone biosynthesis C-methylase UbiE	ubiquinone/menaquinone biosynthesis methyltransferase				2	2	1	1	2441	1	3346		653	653	653	CPM_RS07100.p01	CSP5_RS07065.p01			-
CSP5_RS06940		arCOG06031	98.997	H	-	Pyrroloquinoline quinone (Coenzyme PQQ) biosynthesis protein C	iron-containing redox enzyme family protein				2	2	1	1	2465	1	3322		899	899	899	CPM_RS06975.p01	CSP5_RS06940.p01			-
pdxS		arCOG04075	100	H	SNZ1	Pyridoxine biosynthesis enzyme	pyridoxal 5'-phosphate synthase lyase subunit PdxS				2	2	1	1	2478	1	3309		1010	1010	1010	CPM_RS06910.p01	CSP5_RS06875.p01			-
CSP5_RS06595		arCOG01434	100	H	0	Cysteate synthase	pyridoxal-phosphate dependent enzyme				1	1	1						1019	1019	1019		CSP5_RS06595.p01			-
fliE		arCOG01045	100	H	CoaE	Dephospho-CoA kinase	flagellar hook-basal body complex protein FliE				2	2	1	1	2541	1	3246		542	542	542	CPM_RS06585.p01	CSP5_RS06515.p01			-
group_1622	lipB	arCOG01942	98.131	H	LipB	Lipoate-protein ligase B	lipoyl(octanoyl) transferase LipB				2	2	1	1	2582	1	3205		644	644	644	CPM_RS06375.p01	CSP5_RS06305.p01			-
CSP5_RS06255		arCOG00933	100	H	MoaA2	C-terminal domain of the GTP 3',8'-cyclase MoaA, radical SAM superfamily (molybdenum cofactor biosynthesis)	radical SAM protein				2	2	1	1	2592	1	3195		1715	1715	1715	CPM_RS06325.p01	CSP5_RS06255.p01			-
CSP5_RS06095		arCOG01871	100	H	-	GTP:adenosylcobinamide-phosphate guanylyltransferase	NTP transferase domain-containing protein				2	2	1	1	2624	1	3163		551	551	551	CPM_RS06165.p01	CSP5_RS06095.p01			-
CPM_RS06045		arCOG04076	95.152	H	-	Dephospho-Coenzyme A (Dephospho-CoA) Kinase	GTP-dependent dephospho-CoA kinase family protein				2	2	1	1	2649	1	3138		497	497	497	CPM_RS06045.p01	CSP5_RS05975.p01			-
CSP5_RS05610		arCOG04705	66.387	H	MptD	7,8-dihydroneopterin aldolase MptD (tetrahydrofolate and tetrahydromethanopterin biosynthesis)	dihydroneopterin aldolase family protein				2	2	1	1	2721	1	3066		362	362	362	CPM_RS05675.p01	CSP5_RS05610.p01			-
CSP5_RS05595		arCOG00476	98.897	H	UbiA	4-hydroxybenzoate polyprenyltransferase or related prenyltransferase	UbiA family prenyltransferase				2	2	1	1	2724	1	3063		818	818	818	CPM_RS05660.p01	CSP5_RS05595.p01			-
CPM_RS05635		arCOG01904	99.563	H	-	CTP-dependent Riboflavin kinase	DUF120 domain-containing protein				2	2	1	1	2729	1	3058		689	689	689	CPM_RS05635.p01	CSP5_RS05570.p01			-
CSP5_RS05550		arCOG00638	98.765	H	ThiL	Thiamine monophosphate kinase	thiamine-phosphate kinase				2	2	1	1	2733	1	3054		974	974	974	CPM_RS05615.p01	CSP5_RS05550.p01			-
CSP5_RS05380		arCOG01481	99.488	H	PncB	Nicotinic acid phosphoribosyltransferase	nicotinate phosphoribosyltransferase				2	2	1	1	2767	1	3020		1175	1175	1175	CPM_RS05445.p01	CSP5_RS05380.p01			-
CPM_RS05435		arCOG05403	100	H	HmoA	Heme-degrading monooxygenase HmoA and related ABM domain proteins	antibiotic biosynthesis monooxygenase				2	2	1	1	2769	1	3018		299	299	299	CPM_RS05435.p01	CSP5_RS05370.p01			-
cobS		arCOG04338	89.848	H	CobS	Cobalamin-5-phosphate synthase	adenosylcobinamide-GDP ribazoletransferase				2	2	1	1	2816	1	2971		734	734	734	CPM_RS05195.p01	CSP5_RS05130.p01			-
CSP5_RS05120		arCOG00105	100	H	CobQ	Cobyric acid synthase	cobyric acid synthase				2	2	1	1	2818	1	2969		1427	1427	1427	CPM_RS05185.p01	CSP5_RS05120.p01			-
CSP5_RS05115		arCOG04274	100	H	CbiB	Cobalamin biosynthesis protein CobD/CbiB	cobalamin biosynthesis protein				2	2	1	1	2819	1	2968		989	989	989	CPM_RS05180.p01	CSP5_RS05115.p01			-
CPM_RS05175		arCOG04272	99.692	H	CobT	NaMN:DMB phosphoribosyltransferase	nicotinate-nucleotide--dimethylbenzimidazole phosphoribosyltransferase				2	2	1	1	2820	1	2967		977	977	977	CPM_RS05175.p01	CSP5_RS05110.p01			-
ribB		arCOG01320	98.701	H	RibB	3,4-dihydroxy-2-butanone 4-phosphate synthase	3,4-dihydroxy-2-butanone-4-phosphate synthase				2	2	1	1	2823	1	2964		695	695	695	CPM_RS05155.p01	CSP5_RS05090.p01			-
CPM_RS05145		arCOG01322	100	H	RibC2	Archaeal riboflavin synthase	riboflavin synthase				2	2	1	1	2825	1	2962		494	494	494	CPM_RS05145.p01	CSP5_RS05080.p01			-
CPM_RS05140		arCOG01323	100	H	RibH	Riboflavin synthase beta-chain	6,7-dimethyl-8-ribityllumazine synthase				2	2	1	1	2826	1	2961		404	404	404	CPM_RS05140.p01	CSP5_RS05075.p01			-
CSP5_RS05070		arCOG04301	100	H	MptA	Fe(2+)-dependent GTP cyclohydrolase	GTP cyclohydrolase I FolE2				2	2	1	1	2827	1	2960		893	893	893	CPM_RS05135.p01	CSP5_RS05070.p01			-
CPM_RS04900		arCOG01678	26.126	H	MetK	Archaeal S-adenosylmethionine synthetase	hypothetical protein				2	2	1	1	2874	1	2913		512	512	512	CPM_RS04900.p01	CSP5_RS04790.p01			-
CSP5_RS04530		arCOG01754	97.59	H	SerA	Phosphoglycerate dehydrogenase or related dehydrogenase	3-phosphoglycerate dehydrogenase				2	2	1	1	2945	1	2842		944	998	971	CPM_RS04560.p01	CSP5_RS04530.p01			-
CSP5_RS03920		arCOG03323	98.78	H	MtbA	Methylcobalamin:coenzyme M methyltransferase	uroporphyrinogen decarboxylase				2	2	1	1	3064	1	2723		986	986	986	CPM_RS03960.p01	CSP5_RS03920.p01			-
hemH		arCOG05373	100	H	HemH	Protoheme ferro-lyase	ferrochelatase				2	2	1	1	3065	1	2722		881	881	881	CPM_RS03955.p01	CSP5_RS03915.p01			-
CPM_RS03870		arCOG00972	100	H	NadR	Nicotinamide mononucleotide adenylyltransferase	nicotinamide-nucleotide adenylyltransferase				2	2	1	1	3082	1	2705		515	515	515	CPM_RS03870.p01	CSP5_RS03830.p01			-
CSP5_RS03705		arCOG00215	97.665	H	CinA	ADP-ribose pyrophosphatase domain of DNA damage- and competence-inducible protein CinA	hypothetical protein				2	2	1	1	3109	1	2678		773	773	773	CPM_RS03735.p01	CSP5_RS03705.p01			-
CSP5_RS03650		arCOG01676	99.16	H	ThiF	Dinucleotide-utilizing enzyme involved in molybdopterin and thiamine biosynthesis	ThiF family adenylyltransferase				2	2	1	1	3121	1	2666		716	716	716	CPM_RS03680.p01	CSP5_RS03650.p01			-
CSP5_RS03590		arCOG02199	100	H	Mcr1	NAD(P)H-flavin reductase	dihydroorotate dehydrogenase electron transfer subunit				2	2	1	1	3133	1	2654		743	743	743	CPM_RS03620.p01	CSP5_RS03590.p01			-
group_1131	hemA	arCOG01036	99.485	H	HemA	Glutamyl-tRNA reductase	glutamyl-tRNA reductase				2	2	1	1	3140	1	2647		1265	1265	1265	CPM_RS03580.p01	CSP5_RS03555.p01			-
group_2215	nadE	arCOG00069	99.583	H	NadE	NH3-dependent NAD+ synthetase	NAD(+) synthase				1	1	1						722	722	722		CSP5_RS03330.p01			-
CSP5_RS03325		arCOG04538	97.909	H	FolD	5,10-methylene-tetrahydrofolate dehydrogenase/Methenyl tetrahydrofolate cyclohydrolase	bifunctional 5,10-methylenetetrahydrofolate dehydrogenase/5,10-methenyltetrahydrofolate cyclohydrolase				1	1	1						863	863	863		CSP5_RS03325.p01			-
ribA		arCOG01321	100	H	RibA	GTP cyclohydrolase II	GTP cyclohydrolase II				2	2	1	1	3182	1	2605		578	578	578	CPM_RS03350.p01	CSP5_RS03315.p01			-
CSP5_RS03040		arCOG01726	99.693	H	IspA	Geranylgeranyl pyrophosphate synthase	polyprenyl synthetase family protein				2	2	1	1	3249	1	2538		980	980	980	CPM_RS03000.p01	CSP5_RS03040.p01			-
CPM_RS02835		arCOG01671	99.376	H	UbiD	3-polyprenyl-4-hydroxybenzoate decarboxylase or trans-anhydromevalonate decarboxylase	menaquinone biosynthesis decarboxylase				2	2	1	1	3279	1	2508		1445	1445	1445	CPM_RS02835.p01	CSP5_RS02845.p01			-
CPM_RS02830		arCOG00477	97.736	H	UbiA	4-hydroxybenzoate polyprenyltransferase or related prenyltransferase	putative 4-hydroxybenzoate polyprenyltransferase				2	2	1	1	3280	1	2507		935	935	935	CPM_RS02830.p01	CSP5_RS02840.p01			-
lysX		arCOG01589	99.645	H	RimK	Glutathione synthase/glutaminyl transferase/alpha-L-glutamate ligase	lysine biosynthesis protein LysX				2	2	1	1	3320	1	2467		848	848	848	CPM_RS02615.p01	CSP5_RS02725.p01			-
coaBC		arCOG01704	100	H	Dfp	Phosphopantothenoylcysteine synthetase/decarboxylase	bifunctional phosphopantothenoylcysteine decarboxylase/phosphopantothenate--cysteine ligase CoaBC				2	2	1	1	3339	1	2448		1166	1166	1166	CPM_RS02505.p01	CSP5_RS02620.p01			-
CPM_RS02445		arCOG00655	96.525	H	MqnA	Chorismate dehydratase (menaquinone biosynthesis, futalosine pathway)	hypothetical protein				2	2	1	1	3351	1	2436		779	779	779	CPM_RS02445.p01	CSP5_RS02560.p01			-
CPM_RS02440		arCOG00656	99.729	H	CofG	FO synthase or thiamine biosynthesis enzyme ThiH	radical SAM protein				2	2	1	1	3352	1	2435		1109	1109	1109	CPM_RS02440.p01	CSP5_RS02555.p01			-
mqnC		arCOG00656	99.458	H	CofG	FO synthase or thiamine biosynthesis enzyme ThiH	dehypoxanthine futalosine cyclase				2	2	1	1	3353	1	2434		1109	1109	1109	CPM_RS02435.p01	CSP5_RS02550.p01			-
CPM_RS02410		arCOG01223	98.413	H	CAB4	Phosphopantetheine adenylyltransferase	pantetheine-phosphate adenylyltransferase				2	2	1	1	3358	1	2429		947	947	947	CPM_RS02410.p01	CSP5_RS02525.p01			-
folP		arCOG02817	100	H	FolC	Folylpolyglutamate synthase and Dihydropteroate synthase	dihydropteroate synthase				2	2	1	1	3369	1	2418		1028	1028	1028	CPM_RS02355.p01	CSP5_RS02470.p01			-
CSP5_RS02065		arCOG02172	100	H	QueD	6-pyruvoyl-tetrahydropterin synthase	6-pyruvoyl tetrahydropterin synthase family protein				2	2	1	1	3449	1	2338		473	473	473	CPM_RS01930.p01	CSP5_RS02065.p01			-
hemB		arCOG04300	100	H	HemB	Delta-aminolevulinic acid dehydratase	porphobilinogen synthase				2	2	1	1	3453	1	2334		968	968	968	CPM_RS01910.p01	CSP5_RS02045.p01			-
CSP5_RS01885		arCOG04137	100	H	SAM1	S-adenosylhomocysteine hydrolase	adenosylhomocysteinase				2	2	1	1	3485	1	2302		1229	1229	1229	CPM_RS01750.p01	CSP5_RS01885.p01			-
CSP5_RS01880		arCOG01484	100	H	RibD	Pyrimidine reductase, riboflavin biosynthesis	RibD family protein				2	2	1	1	3486	1	2301		593	593	593	CPM_RS01745.p01	CSP5_RS01880.p01			-
CPM_RS01690		arCOG05403	100	H	HmoA	Heme-degrading monooxygenase HmoA and related ABM domain proteins	antibiotic biosynthesis monooxygenase				2	2	1	1	3497	1	2290		287	287	287	CPM_RS01690.p01	CSP5_RS01825.p01			-
CSP5_RS01635		arCOG01703	100	H	UbiX	Flavin prenyltransferase UbiX	UbiX family flavin prenyltransferase				2	2	1	1	3534	1	2253		557	557	557	CPM_RS01500.p01	CSP5_RS01635.p01			-
CPM_RS01365		arCOG00113	94.656	H	BioF	7-keto-8-aminopelargonate synthetase or related enzyme	glycine C-acetyltransferase				2	2	1	1	3561	1	2226		1181	1181	1181	CPM_RS01365.p01	CSP5_RS01500.p01			-
CPM_RS01330		arCOG01726	99.437	H	IspA	Geranylgeranyl pyrophosphate synthase	polyprenyl synthetase family protein				2	2	1	1	3568	1	2219		1067	1067	1067	CPM_RS01330.p01	CSP5_RS01465.p01			-
CSP5_RS01415		arCOG00535	50	H	ThiS	Sulfur transfer protein involved in thiamine biosynthesis	hypothetical protein				2	2	1	1	3577	1	2210		194	194	194	CPM_RS01280.p01	CSP5_RS01415.p01			-
lipA		arCOG00660	99.65	H	LipA	Lipoate synthase	lipoyl synthase				2	2	1	1	3620	1	2167		860	860	860	CPM_RS01045.p01	CSP5_RS01190.p01			-
lipB		arCOG01942	100	H	LipB	Lipoate-protein ligase B	lipoyl(octanoyl) transferase LipB				2	2	1	1	3625	1	2162		677	677	677	CPM_RS01020.p01	CSP5_RS01165.p01			-
CPM_RS00930		arCOG04871	99.543	H	ComB	Phosphosulfolactate phosphohydrolase or related enzyme	2-phosphosulfolactate phosphatase				2	2	1	1	3643	1	2144		659	659	659	CPM_RS00930.p01	CSP5_RS01075.p01			-
CSP5_RS01070		arCOG04303	99.539	H	FolK	6-hydroxymethyl-7,8-dihydropterin pyrophosphokinase MptE (tetrahydrofolate and tetrahydromethanopterin biosynthesis)	DUF115 domain-containing protein				2	2	1	1	3644	1	2143		653	653	653	CPM_RS00925.p01	CSP5_RS01070.p01			-
CSP5_RS00440		arCOG01490	96.296	H	FolA	Dihydrofolate reductase	dihydrofolate reductase family protein				2	2	1	1	3772	1	2015		569	569	569	CPM_RS00300.p01	CSP5_RS00440.p01			-
fni		arCOG00613	98.58	H	LldD/Idi	FMN-dependent dehydrogenase, includes L-lactate dehydrogenase and type II isopentenyl diphosphate isomerase	type 2 isopentenyl-diphosphate Delta-isomerase				2	2	1	1	3784	1	2003		1058	1058	1058	CPM_RS00240.p01	CSP5_RS00240.p01			-
CSP5_RS00060		arCOG01434	100	H	0	Cysteate synthase	pyridoxal-phosphate dependent enzyme				2	2	1	1	12	1	1967		953	953	953	CPM_RS00060.p01	CSP5_RS00060.p01			-
CPM_RS00030		arCOG01678	100	H	MetK	Archaeal S-adenosylmethionine synthetase	methionine adenosyltransferase				2	2	1	1	6	1	1961		1202	1202	1202	CPM_RS00030.p01	CSP5_RS00030.p01			-
CPM_RS06665		arCOG01434	93.215	H	0	Cysteate synthase	pyridoxal-phosphate dependent enzyme				1	1	1	1	2525	1	3262		1019	1019	1019	CPM_RS06665.p01				-
CPM_RS04650		arCOG05416	43.75	H	-	Lycopene cyclase family protein	lycopene cyclase domain-containing protein				1	1	1	1	2927	1	2860		710	710	710	CPM_RS04650.p01				-
CPM_RS04635		arCOG05415	50.365	H	-	Carotene hydroxylase	sterol desaturase family protein				1	1	1	1	2930	1	2857		545	545	545	CPM_RS04635.p01				-
group_1101	nadE	arCOG00069	87.083	H	NadE	NH3-dependent NAD+ synthetase	NAD(+) synthase				1	1	1	1	3179	1	2608		722	722	722	CPM_RS03365.p01				-
CPM_RS03360		arCOG04538	91.638	H	FolD	5,10-methylene-tetrahydrofolate dehydrogenase/Methenyl tetrahydrofolate cyclohydrolase	bifunctional 5,10-methylenetetrahydrofolate dehydrogenase/5,10-methenyltetrahydrofolate cyclohydrolase				1	1	1	1	3180	1	2607		863	863	863	CPM_RS03360.p01				-
menH_1		arCOG01648	100	HR	MenH	2-succinyl-6-hydroxy-2,4-cyclohexadiene-1-carboxylate synthase MenH and related esterases, alpha/beta hydrolase fold	2-succinyl-6-hydroxy-2,4-cyclohexadiene-1-carboxylate synthase	Ubiquinone and other terpenoid-quinone biosynthesis|Metabolic pathways|Biosynthesis of secondary metabolites	4.2.99.20		2	2	1	1	1972	1	1795		872	872	872			ANIHLMIM_00412	MKNJJJNK_00466	++
menH_2		arCOG01648	99.502	HR	MenH	2-succinyl-6-hydroxy-2,4-cyclohexadiene-1-carboxylate synthase MenH and related esterases, alpha/beta hydrolase fold	2-succinyl-6-hydroxy-2,4-cyclohexadiene-1-carboxylate synthase	Ubiquinone and other terpenoid-quinone biosynthesis|Metabolic pathways|Biosynthesis of secondary metabolites	4.2.99.20		2	2	1	1	546	1	1402		605	605	605			ANIHLMIM_00517	MKNJJJNK_00136	++
menH_3		arCOG01648	98.319	HR	MenH	2-succinyl-6-hydroxy-2,4-cyclohexadiene-1-carboxylate synthase MenH and related esterases, alpha/beta hydrolase fold	2-succinyl-6-hydroxy-2,4-cyclohexadiene-1-carboxylate synthase	Ubiquinone and other terpenoid-quinone biosynthesis|Metabolic pathways|Biosynthesis of secondary metabolites	4.2.99.20		2	2	1	1	1416	1	326		716	716	716			ANIHLMIM_01361	MKNJJJNK_00905	++
group_67		arCOG01648	100	HR	MenH	2-succinyl-6-hydroxy-2,4-cyclohexadiene-1-carboxylate synthase MenH and related esterases, alpha/beta hydrolase fold	hypothetical protein				1	1	1	1	612	1	1467		242	242	242				MKNJJJNK_00203	+
CSP5_RS08565		arCOG01648	25.926	HR	MenH	2-succinyl-6-hydroxy-2,4-cyclohexadiene-1-carboxylate synthase MenH and related esterases, alpha/beta hydrolase fold	hypothetical protein				1	1	1						536	536	536		CSP5_RS08565.p01			-
CSP5_RS05800		arCOG01648	97.794	HR	MenH	2-succinyl-6-hydroxy-2,4-cyclohexadiene-1-carboxylate synthase MenH and related esterases, alpha/beta hydrolase fold	alpha/beta hydrolase				2	2	1	1	2683	1	3104		818	818	818	CPM_RS05865.p01	CSP5_RS05800.p01			-
CSP5_RS05410		arCOG01648	100	HR	MenH	2-succinyl-6-hydroxy-2,4-cyclohexadiene-1-carboxylate synthase MenH and related esterases, alpha/beta hydrolase fold	alpha/beta hydrolase				2	2	1	1	2761	1	3026		608	608	608	CPM_RS05475.p01	CSP5_RS05410.p01			-
CPM_RS02495		arCOG01648	98.723	HR	MenH	2-succinyl-6-hydroxy-2,4-cyclohexadiene-1-carboxylate synthase MenH and related esterases, alpha/beta hydrolase fold	alpha/beta hydrolase				2	2	1	1	3341	1	2446		707	707	707	CPM_RS02495.p01	CSP5_RS02610.p01			-
group_2604		arCOG01529	99.052	I	Acs	Acyl-coenzyme A synthetase/AMP-(fatty) acid ligase	3-hydroxypropionyl-coenzyme A synthetase	Carbon fixation pathways in prokaryotes|Metabolic pathways|Microbial metabolism in diverse environments	6.2.1.36	COG0365	2	2	1	1	140	1	99		1901	1901	1901			ANIHLMIM_00177	MKNJJJNK_01636	++
group_3018		arCOG00856	100	I	CaiC	Acyl-CoA synthetase (AMP-forming)/AMP-acid ligase II	4-hydroxybutyrate--CoA ligase 2	Carbon fixation pathways in prokaryotes|Metabolic pathways|Microbial metabolism in diverse environments	6.2.1.40	COG0318	2	2	1	1	1726	1	1100		1604	1604	1604			ANIHLMIM_00660	MKNJJJNK_01460	++
group_3224		arCOG00856	100	I	CaiC	Acyl-CoA synthetase (AMP-forming)/AMP-acid ligase II	4-hydroxybutyrate--CoA ligase 2	Carbon fixation pathways in prokaryotes|Metabolic pathways|Microbial metabolism in diverse environments	6.2.1.40	COG0318	2	2	1	1	1530	1	440		1583	1583	1583			ANIHLMIM_00891	MKNJJJNK_00794	++
group_3528		arCOG00856	99.282	I	CaiC	Acyl-CoA synthetase (AMP-forming)/AMP-acid ligase II	4-hydroxybutyrate--CoA ligase 2	Carbon fixation pathways in prokaryotes|Metabolic pathways|Microbial metabolism in diverse environments	6.2.1.40	COG0318	2	2	1	1	840	1	718		1673	1673	1673			ANIHLMIM_01270	MKNJJJNK_01063	++
group_3870		arCOG00856	100	I	CaiC	Acyl-CoA synthetase (AMP-forming)/AMP-acid ligase II	4-hydroxybutyrate--CoA ligase 2	Carbon fixation pathways in prokaryotes|Metabolic pathways|Microbial metabolism in diverse environments	6.2.1.40	COG0318	2	2	1	1	1507	1	418		1511	1511	1511			ANIHLMIM_01696	MKNJJJNK_00817	++
group_2778		arCOG00239	100	I	CaiD	Enoyl-CoA hydratase/carnithine racemase	3-hydroxypropionyl-coenzyme A dehydratase	Carbon fixation pathways in prokaryotes|Microbial metabolism in diverse environments	4.2.1.116	COG1024	2	2	1	1	454	1	1310		743	743	743			ANIHLMIM_00387	MKNJJJNK_00048	++
group_2649		arCOG00239	94.902	I	CaiD	Enoyl-CoA hydratase/carnithine racemase	3-hydroxypropionyl-coenzyme A dehydratase	Carbon fixation pathways in prokaryotes|Microbial metabolism in diverse environments	4.2.1.116	COG1024	1	1	1	1	82	1	9		767	767	767			ANIHLMIM_00234		+
fadB_2		arCOG00249	99.244	I	FadB	3-hydroxyacyl-CoA dehydrogenase, some fused to Enoyl-CoA hydratase	Fatty acid oxidation complex subunit alpha	Fatty acid degradation	5.3.3.8		2	2	1	1	1156	1	526		1985	1985	1985			ANIHLMIM_00109	MKNJJJNK_00668	++
fadB_1		arCOG00250	100	I	FadB	3-hydroxyacyl-CoA dehydrogenase	Fatty acid oxidation complex subunit alpha	Fatty acid degradation	5.3.3.8		2	2	1	1	455	1	1311		836	836	836			ANIHLMIM_00386	MKNJJJNK_00049	++
fadB_3		arCOG00239	97.942	I	CaiD	Enoyl-CoA hydratase/carnithine racemase	hypothetical protein	Fatty acid degradation	5.3.3.8		2	2	1	1	1275	1	689		731	734	732			ANIHLMIM_01124	MKNJJJNK_01039	++
fadJ		arCOG00250	100	I	FadB	3-hydroxyacyl-CoA dehydrogenase	Fatty acid oxidation complex subunit alpha	Fatty acid degradation|Butanoate metabolism|Metabolic pathways	5.1.2.3		2	2	1	1	586	1	1441		977	977	977			ANIHLMIM_01385	MKNJJJNK_00178	++
fadA_3		arCOG01278	99.485	I	PaaJ	Acetyl-CoA acetyltransferase	3-ketoacyl-CoA thiolase	Fatty acid elongation|Fatty acid degradation|Valine, leucine and isoleucine degradation|Geraniol degradation|Benzoate degradation|alpha-Linolenic acid metabolism|Ethylbenzene degradation|Biosynthesis of unsaturated fatty acids|Metabolic pathways|Biosynthesis of secondary metabolites|Microbial metabolism in diverse environments	2.3.1.16		2	2	1	1	1196	1	573		1172	1172	1172			ANIHLMIM_00069	MKNJJJNK_00717	++
fadA_2		arCOG01282	99.496	I	PaaJ	Acetyl-CoA acetyltransferase	3-ketoacyl-CoA thiolase	Fatty acid elongation|Fatty acid degradation|Valine, leucine and isoleucine degradation|Geraniol degradation|Benzoate degradation|alpha-Linolenic acid metabolism|Ethylbenzene degradation|Biosynthesis of unsaturated fatty acids|Metabolic pathways|Biosynthesis of secondary metabolites|Microbial metabolism in diverse environments	2.3.1.16		2	2	1	1	112	1	71		1193	1193	1193			ANIHLMIM_00205	MKNJJJNK_01608	++
fadA_1		arCOG01282	100	I	PaaJ	Acetyl-CoA acetyltransferase	3-ketoacyl-CoA thiolase	Fatty acid elongation|Fatty acid degradation|Valine, leucine and isoleucine degradation|Geraniol degradation|Benzoate degradation|alpha-Linolenic acid metabolism|Ethylbenzene degradation|Biosynthesis of unsaturated fatty acids|Metabolic pathways|Biosynthesis of secondary metabolites|Microbial metabolism in diverse environments	2.3.1.16		2	2	1	1	456	1	1312		1190	1190	1190			ANIHLMIM_00385	MKNJJJNK_00050	++
fadA_4		arCOG01282	99.491	I	PaaJ	Acetyl-CoA acetyltransferase	3-ketoacyl-CoA thiolase	Fatty acid elongation|Fatty acid degradation|Valine, leucine and isoleucine degradation|Geraniol degradation|Benzoate degradation|alpha-Linolenic acid metabolism|Ethylbenzene degradation|Biosynthesis of unsaturated fatty acids|Metabolic pathways|Biosynthesis of secondary metabolites|Microbial metabolism in diverse environments	2.3.1.16		2	2	1	1	608	1	1463		1181	1181	1181			ANIHLMIM_00819	MKNJJJNK_00198	++
rhaD_2		arCOG01259	100	I	FabG	Short-chain alcohol dehydrogenase	L-rhamnose 1-dehydrogenase (NADP(+))	Fructose and mannose metabolism|Metabolic pathways|Microbial metabolism in diverse environments	1.1.1.377	COG1028	2	2	1	1	1966	1	1789		854	854	854			ANIHLMIM_00419	MKNJJJNK_00459	++
rhaD_1		arCOG01259	99.612	I	FabG	Short-chain alcohol dehydrogenase	L-rhamnose 1-dehydrogenase (NADP(+))	Fructose and mannose metabolism|Metabolic pathways|Microbial metabolism in diverse environments	1.1.1.377	COG1028	2	2	1	1	569	1	1425		776	776	776			ANIHLMIM_00540	MKNJJJNK_00159	++
carS		arCOG04106	98.387	I	CdsA/CarS	CDP-archaeol synthetase	CDP-archaeol synthase	Glycerophospholipid metabolism	2.7.7.67	COG0575	2	2	1	1	1168	1	539		560	560	560			ANIHLMIM_00097	MKNJJJNK_00680	++
group_2869		arCOG00570	99.479	I	-	Geranylgeranyl reductase, flavoprotein	Digeranylgeranylglycerophospholipid reductase	Glycerophospholipid metabolism	1.3.7.11	COG0644	2	2	1	1	1371	1	281		1154	1154	1154			ANIHLMIM_00489	MKNJJJNK_00943	++
group_3795		arCOG00570	98.758	I	-	Geranylgeranyl reductase, flavoprotein	Digeranylgeranylglycerophospholipid reductase	Glycerophospholipid metabolism	1.3.7.11	COG0644	2	2	1	1	1408	1	318		1451	1451	1451			ANIHLMIM_01601	MKNJJJNK_00910	++
group_2908		arCOG01085	99.602	I	PcrB	(S)-3-O-geranylgeranylglyceryl phosphate synthase, TIM-barrel fold	Geranylgeranylglyceryl phosphate synthase	Glycerophospholipid metabolism	2.5.1.41	COG1646	2	2	1	1	561	1	1417		755	755	755			ANIHLMIM_00532	MKNJJJNK_00151	++
acsA		arCOG01529	99.692	I	Acs	Acyl-coenzyme A synthetase/AMP-(fatty) acid ligase	Acetyl-coenzyme A synthetase	Glycolysis / Gluconeogenesis|Pyruvate metabolism|Glyoxylate and dicarboxylate metabolism|Propanoate metabolism|Methane metabolism|Carbon fixation pathways in prokaryotes|Metabolic pathways|Biosynthesis of secondary metabolites|Microbial metabolism in diverse environments	6.2.1.1	COG0365	2	2	1	1	1465	1	377		1949	1949	1949			ANIHLMIM_01008	MKNJJJNK_00856	++
uppS		arCOG01532	99.614	I	UppS	Undecaprenyl pyrophosphate synthase	Tritrans,polycis-undecaprenyl-diphosphate synthase (GGDP specific)	Terpenoid backbone biosynthesis	2.5.1.89	COG0020	2	2	1	1	1987	1	1809		779	779	779			ANIHLMIM_01182	MKNJJJNK_00482	++
group_3752		arCOG02937	100	I	MVD1	Mevalonate pyrophosphate decarboxylase	Mevalonate-3-kinase	Terpenoid backbone biosynthesis|Metabolic pathways	2.7.1.185	COG3407	2	2	1	1	1340	1	248		968	968	968			ANIHLMIM_01546	MKNJJJNK_00972	++
group_2666		arCOG00860	98.76	I	-	Isopentenyl phosphate kinase, enzyme of modified mevalonate pathway	Isopentenyl phosphate kinase	Terpenoid backbone biosynthesis|Metabolic pathways|Biosynthesis of secondary metabolites	2.7.4.26	COG1608	2	2	1	1	57	1	23		728	728	728			ANIHLMIM_00256	MKNJJJNK_01560	++
group_3164		arCOG02937	99.457	I	MVD1	Mevalonate pyrophosphate decarboxylase	Mevalonate 3,5-bisphosphate decarboxylase	Terpenoid backbone biosynthesis|Metabolic pathways|Biosynthesis of secondary metabolites	4.1.1.110	COG3407	2	2	1	1	605	1	1460		1106	1106	1106			ANIHLMIM_00822	MKNJJJNK_00195	++
menE		arCOG00856	100	I	CaiC	Acyl-CoA synthetase (AMP-forming)/AMP-acid ligase II	4-hydroxybutyrate--CoA ligase 2	Ubiquinone and other terpenoid-quinone biosynthesis|Metabolic pathways|Biosynthesis of secondary metabolites	6.2.1.26		2	2	1	1	1503	1	414		218	1475	846			ANIHLMIM_01700	MKNJJJNK_00821	++
group_4216		arCOG00239	100	I	CaiD	Enoyl-CoA hydratase/carnithine racemase	3-hydroxypropionyl-coenzyme A dehydratase				1	1	1	1	81	1	44		767	767	767				MKNJJJNK_01583	+
pgsA		arCOG00670	100	I	PgsA	Phosphatidylglycerophosphate synthase	Archaetidylinositol phosphate synthase		2.7.8.39	COG0558	2	2	1	1	1990	1	1812		611	611	611			ANIHLMIM_01185	MKNJJJNK_00485	++
caiA_1		arCOG01707	100	I	CaiA	Acyl-CoA dehydrogenase	Crotonobetainyl-CoA reductase		1.3.8.13		2	2	1	1	113	1	72		1124	1124	1124			ANIHLMIM_00204	MKNJJJNK_01609	++
caiA_5		arCOG01707	100	I	CaiA	Acyl-CoA dehydrogenase	Crotonobetainyl-CoA reductase		1.3.8.13		2	2	1	1	1816	1	1191		1163	1163	1163			ANIHLMIM_00605	MKNJJJNK_01373	++
caiA_3		arCOG04100	100	I	CaiA	Acyl-CoA dehydrogenase	Crotonobetainyl-CoA reductase		1.3.8.13		2	2	1	1	1531	1	441		1658	1658	1658			ANIHLMIM_00890	MKNJJJNK_00793	++
group_3481	caiA_2	arCOG04310	99.244	I	CaiA	Acyl-CoA dehydrogenase	Crotonobetainyl-CoA reductase		1.3.8.13		2	2	1	1	1450	1	360		1193	1193	1193			ANIHLMIM_01205	MKNJJJNK_00870	++
group_3578	caiA_3	arCOG04100	99.818	I	CaiA	Acyl-CoA dehydrogenase	Crotonobetainyl-CoA reductase		1.3.8.13		2	2	1	1	1422	1	332		1652	1652	1652			ANIHLMIM_01330	MKNJJJNK_00899	++
caiA_4		arCOG01707	99.138	I	CaiA	Acyl-CoA dehydrogenase	Crotonobetainyl-CoA reductase		1.3.8.13		2	2	1	1	1293	1	671		1046	1145	1095			ANIHLMIM_01509	MKNJJJNK_01021	++
group_501		arCOG00570	100	I	-	Geranylgeranyl reductase, flavoprotein	Digeranylgeranylglycerophospholipid reductase				2	2	1	1	579	1	1435		347	1040	693			ANIHLMIM_01695	MKNJJJNK_00170	++
group_3466	icmF_1	arCOG04232	99.65	I	Sbm	Methylmalonyl-CoA mutase	Fused isobutyryl-CoA mutase		5.4.99.13		2	2	1	1	792	1	1643		1718	1718	1718			ANIHLMIM_01187	MKNJJJNK_00383	++
icmF_2		arCOG01710	100	I	Sbm	Methylmalonyl-CoA mutase, C-terminal domain/subunit (cobalamin-binding)	Fused isobutyryl-CoA mutase		5.4.99.13		2	2	1	1	791	1	1642		452	452	452			ANIHLMIM_01188	MKNJJJNK_00382	++
group_2519		arCOG01767	99.717	I	PksG	3-hydroxy-3-methylglutaryl CoA synthase	hypothetical protein				2	2	1	1	1197	1	574		1061	1061	1061			ANIHLMIM_00068	MKNJJJNK_00718	++
group_316		arCOG01843	97.297	I	-	Sterol carrier protein	hypothetical protein				2	2	1	1	1157	1	528		335	335	335			ANIHLMIM_00108	MKNJJJNK_00669	++
group_2628		arCOG01707	98.261	I	CaiA	Acyl-CoA dehydrogenase	hypothetical protein				2	2	1	1	114	1	73		1037	1037	1037			ANIHLMIM_00203	MKNJJJNK_01610	++
group_2800		arCOG00701	100	I	UgpQ	Glycerophosphoryl diester phosphodiesterase	hypothetical protein				2	2	1	1	1971	1	1794		686	686	686			ANIHLMIM_00413	MKNJJJNK_00465	++
group_2898		arCOG00773	100	I	-	Acyl-CoA hydrolase	hypothetical protein				2	2	1	1	551	1	1407		509	509	509			ANIHLMIM_00522	MKNJJJNK_00141	++
group_2918		arCOG00239	99.559	I	CaiD	Enoyl-CoA hydratase/carnithine racemase	hypothetical protein				2	2	1	1	571	1	1427		683	683	683			ANIHLMIM_00542	MKNJJJNK_00161	++
group_2966		arCOG01880	99.882	I	SEC59	Dolichol kinase	hypothetical protein				2	2	1	1	1824	1	1199		2537	2537	2537			ANIHLMIM_00597	MKNJJJNK_01365	++
group_3025		arCOG01880	99.687	I	SEC59	Dolichol kinase	hypothetical protein				2	2	1	1	1733	1	1107		959	959	959			ANIHLMIM_00667	MKNJJJNK_01453	++
group_3132		arCOG02245	100	I	-	Cytidylyltransferase family enzyme	hypothetical protein				2	2	1	1	1025	1	904		719	719	719			ANIHLMIM_00781	MKNJJJNK_01254	++
group_3192		arCOG01259	98.333	I	FabG	Short-chain alcohol dehydrogenase	hypothetical protein				2	2	1	1	690	1	1544		722	722	722			ANIHLMIM_00854	MKNJJJNK_00283	++
group_3395		arCOG01137	100	I	FadM	Acyl-CoA thioesterase FadM	hypothetical protein				2	2	1	1	968	1	848		392	392	392			ANIHLMIM_01099	MKNJJJNK_01197	++
group_425		arCOG01986	99.324	I	-	Acyl CoA:acetate/3-ketoacid CoA transferase	hypothetical protein				2	2	1	1	1126	1	497		446	674	560			ANIHLMIM_01136	MKNJJJNK_00636	++
group_3476		arCOG02228	100	I	GtrA	GtrA-like flippase	hypothetical protein				2	2	1	1	781	1	1632		431	431	431			ANIHLMIM_01198	MKNJJJNK_00372	++
group_3514		arCOG04351	99.306	I	-	Predicted membrane associated lipid hydrolase, neutral ceramidase superfamily	hypothetical protein				2	2	1	1	1999	1	1821		1730	1730	1730			ANIHLMIM_01250	MKNJJJNK_00493	++
group_3543		arCOG04260	99.529	I	HMG1	Hydroxymethylglutaryl-CoA reductase	hypothetical protein				2	2	1	1	507	1	1363		1277	1277	1277			ANIHLMIM_01293	MKNJJJNK_00101	++
group_3587		arCOG00856	98.305	I	CaiC	Acyl-CoA synthetase (AMP-forming)/AMP-acid ligase II	hypothetical protein				2	2	1	1	1113	1	483		1595	1595	1595			ANIHLMIM_01345	MKNJJJNK_00623	++
group_470		arCOG01259	97.807	I	FabG	Short-chain alcohol dehydrogenase	hypothetical protein				2	2	1	1	1123	1	493		686	689	687			ANIHLMIM_01486	MKNJJJNK_00633	++
group_3812		arCOG01280	100	I	PaaJ	Acetyl-CoA acetyltransferase	hypothetical protein				2	2	1	1	726	1	1582		1262	1262	1262			ANIHLMIM_01620	MKNJJJNK_00319	++
group_3846		arCOG00570	99.692	I	-	Geranylgeranyl reductase, flavoprotein	hypothetical protein				2	2	1	1	694	1	1548		977	977	977			ANIHLMIM_01663	MKNJJJNK_00287	++
group_3854		arCOG00570	100	I	-	Geranylgeranyl reductase, flavoprotein	hypothetical protein				2	2	1	1	2048	1	1870		998	998	998			ANIHLMIM_01673	MKNJJJNK_00538	++
group_3872		arCOG01278	99.76	I	PaaJ	Acetyl-CoA acetyltransferase	hypothetical protein				2	2	1	1	1505	1	416		1253	1253	1253			ANIHLMIM_01698	MKNJJJNK_00819	++
group_3873		arCOG00774	99.27	I	Mch	Mesaconyl-CoA hydratase (Acyl dehydratase family)	hypothetical protein				2	2	1	1	1504	1	415		413	413	413			ANIHLMIM_01699	MKNJJJNK_00820	++
group_3886		arCOG01842	100	I	-	Sterol carrier protein	hypothetical protein				2	2	1	1	2035	1	1857		404	404	404			ANIHLMIM_01713	MKNJJJNK_00525	++
yegS		arCOG08932	100	I	LCB5	Diacylglycerol kinase family enzyme	hypothetical protein				2	2	1	1	2021	1	1844		206	896	551			ANIHLMIM_01747	MKNJJJNK_00514	++
group_3923		arCOG01590	44.828	I	AccC	Biotin carboxylase	hypothetical protein				2	2	1	1	730	1	1588		122	122	122			ANIHLMIM_01765	MKNJJJNK_00323	++
group_3076		arCOG01085	43.75	I	PcrB	(S)-3-O-geranylgeranylglyceryl phosphate synthase, TIM-barrel fold	hypothetical protein				1	1	1	1	1870	1	1695		242	242	242			ANIHLMIM_00721		+
group_3102		arCOG00856	23.134	I	CaiC	Acyl-CoA synthetase (AMP-forming)/AMP-acid ligase II	hypothetical protein				1	1	1	1	1844	1	1669		407	407	407			ANIHLMIM_00747		+
group_3931		arCOG04351	26.263	I	-	Predicted membrane associated lipid hydrolase, neutral ceramidase superfamily	hypothetical protein				1	1	1	1	365	1	1551		332	332	332			ANIHLMIM_01775		+
group_4021		arCOG01986	100	I	-	Acyl CoA:acetate/3-ketoacid CoA transferase	hypothetical protein				1	1	1	1	1125	1	495		869	869	869				MKNJJJNK_00635	+
group_4262		arCOG00860	100	I	-	Isopentenyl phosphate kinase, enzyme of modified mevalonate pathway	Isopentenyl phosphate kinase				1	1	1	2	15	2	30		728	728	728				MKNJJJNK_01722	+
thi4		arCOG00570	100	I	-	Geranylgeranyl reductase, flavoprotein	Thiamine thiazole synthase				2	2	1	1	835	1	713		212	1295	753			ANIHLMIM_01265	MKNJJJNK_01058	++
CSP5_RS09770		arCOG04106	38.71	I	CdsA/CarS	CDP-archaeol synthetase	hypothetical protein				1	1	1						173	173	173		CSP5_RS09770.p01			-
acs		arCOG01529	98.613	I	Acs	Acyl-coenzyme A synthetase/AMP-(fatty) acid ligase	acetate--CoA ligase				2	2	1	1	186	1	3649		1949	1949	1949	CPM_RS09200.p01	CSP5_RS09515.p01			-
CSP5_RS09345		arCOG00856	99.788	I	CaiC	Acyl-CoA synthetase (AMP-forming)/AMP-acid ligase II	AMP-binding protein				2	2	1	1	213	1	3676		1415	1415	1415	CPM_RS09060.p01	CSP5_RS09345.p01			-
CSP5_RS09320		arCOG04106	100	I	CdsA/CarS	CDP-archaeol synthetase	CDP-2,3-bis-(O-geranylgeranyl)-sn-glycerol synthase				2	2	1	1	218	1	3681		554	554	554	CPM_RS09035.p01	CSP5_RS09320.p01			-
CSP5_RS09260		arCOG01707	97.612	I	CaiA	Acyl-CoA dehydrogenase	acyl-CoA/acyl-ACP dehydrogenase				2	2	1	1	229	1	3692		1007	1007	1007	CPM_RS08975.p01	CSP5_RS09260.p01			-
CPM_RS08970		arCOG01707	99.465	I	CaiA	Acyl-CoA dehydrogenase	acyl-CoA/acyl-ACP dehydrogenase				2	2	1	1	230	1	3693		1124	1124	1124	CPM_RS08970.p01	CSP5_RS09255.p01			-
CPM_RS08965		arCOG01282	100	I	PaaJ	Acetyl-CoA acetyltransferase	acetyl-CoA C-acetyltransferase				2	2	1	1	231	1	3694		1208	1208	1208	CPM_RS08965.p01	CSP5_RS09250.p01			-
CSP5_RS09080		arCOG00247	100	I	MmsB	3-hydroxyisobutyrate dehydrogenase or related beta-hydroxyacid dehydrogenase	NAD(P)-dependent oxidoreductase				2	2	1	1	262	1	3725		860	860	860	CPM_RS08815.p01	CSP5_RS09080.p01			-
CSP5_RS08960		arCOG01282	100	I	PaaJ	Acetyl-CoA acetyltransferase	thiolase family protein				2	2	1	1	286	1	3749		1175	1175	1175	CPM_RS08695.p01	CSP5_RS08960.p01			-
CSP5_RS08920		arCOG00239	97.951	I	CaiD	Enoyl-CoA hydratase/carnithine racemase	enoyl-CoA hydratase/isomerase family protein				2	2	1	1	294	1	3757		734	743	738	CPM_RS08655.p01	CSP5_RS08920.p01			-
CSP5_RS08865		arCOG01259	73.846	I	FabG	Short-chain alcohol dehydrogenase	glucose 1-dehydrogenase				2	2	1	1	304	1	3767		821	821	821	CPM_RS08600.p01	CSP5_RS08865.p01			-
CPM_RS08205		arCOG01707	98.95	I	CaiA	Acyl-CoA dehydrogenase	acyl-CoA dehydrogenase				2	2	1	1	2224	1	3563		1145	1145	1145	CPM_RS08205.p01	CSP5_RS08305.p01			-
CSP5_RS08215		arCOG00239	98.131	I	CaiD	Enoyl-CoA hydratase/carnithine racemase	enoyl-CoA hydratase/isomerase family protein				2	2	1	1	2242	1	3545		644	650	647	CPM_RS08115.p01	CSP5_RS08215.p01			-
CSP5_RS07885		arCOG00570	100	I	-	Geranylgeranyl reductase, flavoprotein	FAD-dependent oxidoreductase				2	2	1	1	2310	1	3477		1286	1286	1286	CPM_RS07775.p01	CSP5_RS07885.p01			-
CPM_RS06920		arCOG00239	100	I	CaiD	Enoyl-CoA hydratase/carnithine racemase	enoyl-CoA hydratase				2	2	1	1	2476	1	3311		677	677	677	CPM_RS06920.p01	CSP5_RS06885.p01			-
CPM_RS06915		arCOG02245	99.585	I	-	Cytidylyltransferase family enzyme	DUF92 domain-containing protein				2	2	1	1	2477	1	3310		725	725	725	CPM_RS06915.p01	CSP5_RS06880.p01			-
CSP5_RS06455		arCOG01137	99.206	I	FadM	Acyl-CoA thioesterase FadM	acyl-CoA thioesterase				2	2	1	1	2552	1	3235		410	410	410	CPM_RS06525.p01	CSP5_RS06455.p01			-
CPM_RS06500		arCOG01280	100	I	PaaJ	Acetyl-CoA acetyltransferase	thiolase domain-containing protein				2	2	1	1	2557	1	3230		1262	1262	1262	CPM_RS06500.p01	CSP5_RS06430.p01			-
CSP5_RS06290		arCOG01262	100	I	FabG	Short-chain alcohol dehydrogenase	SDR family oxidoreductase				2	2	1	1	2585	1	3202		710	710	710	CPM_RS06360.p01	CSP5_RS06290.p01			-
CPM_RS06350		arCOG00570	99.375	I	-	Geranylgeranyl reductase, flavoprotein	hypothetical protein				2	2	1	1	2587	1	3200		962	962	962	CPM_RS06350.p01	CSP5_RS06280.p01			-
CPM_RS05860		arCOG00856	99.061	I	CaiC	Acyl-CoA synthetase (AMP-forming)/AMP-acid ligase II	AMP-binding protein				2	2	1	1	2684	1	3103		1280	1280	1280	CPM_RS05860.p01	CSP5_RS05795.p01			-
fabG		arCOG01259	99.595	I	FabG	Short-chain alcohol dehydrogenase	3-oxoacyl-ACP reductase FabG				2	2	1	1	2687	1	3100		743	743	743	CPM_RS05845.p01	CSP5_RS05780.p01			-
CSP5_RS05635		arCOG00773	99.408	I	-	Acyl-CoA hydrolase	acyl-CoA thioesterase				2	2	1	1	2716	1	3071		509	509	509	CPM_RS05700.p01	CSP5_RS05635.p01			-
CPM_RS05655		arCOG01085	99.59	I	PcrB	(S)-3-O-geranylgeranylglyceryl phosphate synthase, TIM-barrel fold	geranylgeranylglyceryl/heptaprenylglyceryl phosphate synthase				2	2	1	1	2725	1	3062		734	734	734	CPM_RS05655.p01	CSP5_RS05590.p01			-
CPM_RS05250		arCOG00856	100	I	CaiC	Acyl-CoA synthetase (AMP-forming)/AMP-acid ligase II	long-chain fatty acid--CoA ligase				2	2	1	1	2805	1	2982		1670	1670	1670	CPM_RS05250.p01	CSP5_RS05185.p01			-
CPM_RS05235		arCOG04260	100	I	HMG1	Hydroxymethylglutaryl-CoA reductase	hydroxymethylglutaryl-CoA reductase, degradative				2	2	1	1	2808	1	2979		1271	1271	1271	CPM_RS05235.p01	CSP5_RS05170.p01			-
CPM_RS05100		arCOG01986	100	I	-	Acyl CoA:acetate/3-ketoacid CoA transferase	hypothetical protein				2	2	1	1	2833	1	2954		1655	1655	1655	CPM_RS05100.p01	CSP5_RS05010.p01			-
CSP5_RS04540		arCOG02937	92.162	I	MVD1	Mevalonate pyrophosphate decarboxylase	mevalonate pyrophosphate decarboxylase				1	1	1						1112	1112	1112		CSP5_RS04540.p01			-
CPM_RS04390		arCOG01710	100	I	Sbm	Methylmalonyl-CoA mutase, C-terminal domain/subunit (cobalamin-binding)	cobalamin B12-binding domain-containing protein				2	2	1	1	2979	1	2808		446	446	446	CPM_RS04390.p01	CSP5_RS04360.p01			-
CPM_RS04385		arCOG04232	99.825	I	Sbm	Methylmalonyl-CoA mutase	methylmalonyl-CoA mutase				2	2	1	1	2980	1	2807		1718	1718	1718	CPM_RS04385.p01	CSP5_RS04355.p01			-
CSP5_RS04245		arCOG00570	99.713	I	-	Geranylgeranyl reductase, flavoprotein	NAD(P)/FAD-dependent oxidoreductase				2	2	1	1	3002	1	2785		1046	1046	1046	CPM_RS04285.p01	CSP5_RS04245.p01			-
CSP5_RS04045		arCOG00239	98.024	I	CaiD	Enoyl-CoA hydratase/carnithine racemase	enoyl-CoA hydratase/isomerase family protein				2	2	1	1	3039	1	2748		761	761	761	CPM_RS04085.p01	CSP5_RS04045.p01			-
CSP5_RS04040		arCOG00250	98.936	I	FadB	3-hydroxyacyl-CoA dehydrogenase	3-hydroxyacyl-CoA dehydrogenase family protein				2	2	1	1	3040	1	2747		848	848	848	CPM_RS04080.p01	CSP5_RS04040.p01			-
CSP5_RS04035		arCOG01282	99.485	I	PaaJ	Acetyl-CoA acetyltransferase	acetyl-CoA C-acyltransferase				2	2	1	1	3041	1	2746		1166	1166	1166	CPM_RS04075.p01	CSP5_RS04035.p01			-
CPM_RS04025		arCOG00856	99.438	I	CaiC	Acyl-CoA synthetase (AMP-forming)/AMP-acid ligase II	long-chain-fatty-acid--CoA ligase				2	2	1	1	3051	1	2736		1604	1604	1604	CPM_RS04025.p01	CSP5_RS03985.p01			-
CSP5_RS03225		arCOG04100	82.103	I	CaiA	Acyl-CoA dehydrogenase	acyl-CoA dehydrogenase family protein				1	1	1						1628	1628	1628		CSP5_RS03225.p01			-
CPM_RS03030		arCOG01707	99.482	I	CaiA	Acyl-CoA dehydrogenase	acyl-CoA dehydrogenase family protein				2	2	1	1	3244	1	2543		1160	1160	1160	CPM_RS03030.p01	CSP5_RS03070.p01			-
CPM_RS02775		arCOG00250	100	I	FadB	3-hydroxyacyl-CoA dehydrogenase	hypothetical protein				2	2	1	1	3291	1	2496		959	959	959	CPM_RS02775.p01	CSP5_RS02785.p01			-
CPM_RS02485		arCOG00701	100	I	UgpQ	Glycerophosphoryl diester phosphodiesterase	hypothetical protein				2	2	1	1	3343	1	2444		725	725	725	CPM_RS02485.p01	CSP5_RS02600.p01			-
CSP5_RS02435		arCOG00570	100	I	-	Geranylgeranyl reductase, flavoprotein	NAD(P)/FAD-dependent oxidoreductase				2	2	1	1	3376	1	2411		1160	1160	1160	CPM_RS02320.p01	CSP5_RS02435.p01			-
CPM_RS02160		arCOG02937	100	I	MVD1	Mevalonate pyrophosphate decarboxylase	diphosphomevalonate decarboxylase				2	2	1	1	3406	1	2381		977	977	977	CPM_RS02160.p01	CSP5_RS02295.p01			-
CPM_RS02115		arCOG04310	99.748	I	CaiA	Acyl-CoA dehydrogenase	acyl-CoA/acyl-ACP dehydrogenase				2	2	1	1	3414	1	2373		1193	1193	1193	CPM_RS02115.p01	CSP5_RS02250.p01			-
CPM_RS01935		arCOG01259	100	I	FabG	Short-chain alcohol dehydrogenase	SDR family oxidoreductase				2	2	1	1	3448	1	2339		845	845	845	CPM_RS01935.p01	CSP5_RS02070.p01			-
CPM_RS01805		arCOG04351	99.653	I	-	Predicted membrane associated lipid hydrolase, neutral ceramidase superfamily	DUF2070 family protein				2	2	1	1	3474	1	2313		1730	1730	1730	CPM_RS01805.p01	CSP5_RS01940.p01			-
group_821	uppS	arCOG01532	100	I	UppS	Undecaprenyl pyrophosphate synthase	di-trans,poly-cis-decaprenylcistransferase				2	2	1	1	3491	1	2296		779	779	779	CPM_RS01720.p01	CSP5_RS01855.p01			-
CPM_RS01705		arCOG00670	100	I	PgsA	Phosphatidylglycerophosphate synthase	CDP-alcohol phosphatidyltransferase family protein				2	2	1	1	3494	1	2293		632	632	632	CPM_RS01705.p01	CSP5_RS01840.p01			-
CPM_RS01550		arCOG00570	99.035	I	-	Geranylgeranyl reductase, flavoprotein	FAD-binding oxidoreductase				2	2	1	1	3525	1	2262		935	935	935	CPM_RS01550.p01	CSP5_RS01685.p01			-
CSP5_RS01675		arCOG01259	98.824	I	FabG	Short-chain alcohol dehydrogenase	SDR family oxidoreductase				2	2	1	1	3527	1	2260		767	767	767	CPM_RS01540.p01	CSP5_RS01675.p01			-
CPM_RS01400		arCOG00570	100	I	-	Geranylgeranyl reductase, flavoprotein	NAD(P)/FAD-dependent oxidoreductase				2	2	1	1	3554	1	2233		1445	1445	1445	CPM_RS01400.p01	CSP5_RS01535.p01			-
CPM_RS00910		arCOG01767	100	I	PksG	3-hydroxy-3-methylglutaryl CoA synthase	hydroxymethylglutaryl-CoA synthase				2	2	1	1	3647	1	2140		1061	1061	1061	CPM_RS00910.p01	CSP5_RS01055.p01			-
CPM_RS00905		arCOG01278	99.742	I	PaaJ	Acetyl-CoA acetyltransferase	thiolase domain-containing protein				2	2	1	1	3648	1	2139		1166	1166	1166	CPM_RS00905.p01	CSP5_RS01050.p01			-
CSP5_RS00945		arCOG01843	100	I	-	Sterol carrier protein	SCP2 sterol-binding domain-containing protein				2	2	1	1	3670	1	2117		308	308	308	CPM_RS00800.p01	CSP5_RS00945.p01			-
CPM_RS00795		arCOG00249	100	I	FadB	3-hydroxyacyl-CoA dehydrogenase, some fused to Enoyl-CoA hydratase	3-hydroxyacyl-CoA dehydrogenase/enoyl-CoA hydratase family protein				2	2	1	1	3671	1	2116		1967	1967	1967	CPM_RS00795.p01	CSP5_RS00940.p01			-
CPM_RS00455		arCOG00856	100	I	CaiC	Acyl-CoA synthetase (AMP-forming)/AMP-acid ligase II	fatty acid--CoA ligase				2	2	1	1	3741	1	2046		1592	1592	1592	CPM_RS00455.p01	CSP5_RS00590.p01			-
CSP5_RS00245		arCOG00860	96.694	I	-	Isopentenyl phosphate kinase, enzyme of modified mevalonate pathway	isopentenyl phosphate kinase family protein				2	2	1	1	3783	1	2004		728	728	728	CPM_RS00245.p01	CSP5_RS00245.p01			-
CPM_RS00100		arCOG01529	100	I	Acs	Acyl-coenzyme A synthetase/AMP-(fatty) acid ligase	AMP-binding protein				2	2	1	1	20	1	1975		1877	1877	1877	CPM_RS00100.p01	CSP5_RS00100.p01			-
CPM_RS04680		arCOG02039	51.613	I	Cls	Phosphatidylserine/phosphatidylglycerophosphate/cardiolipin synthase or related enzyme	hypothetical protein				1	1	1	1	2918	1	2869		575	575	575	CPM_RS04680.p01				-
CPM_RS04645		arCOG02936	50.37	I	ERG9	Phytoene/squalene synthetase	phytoene/squalene synthase family protein				1	1	1	1	2928	1	2859		932	932	932	CPM_RS04645.p01				-
CPM_RS04570		arCOG02937	89.73	I	MVD1	Mevalonate pyrophosphate decarboxylase	hypothetical protein				1	1	1	1	2943	1	2844		1112	1112	1112	CPM_RS04570.p01				-
CPM_RS03255		arCOG04100	82.288	I	CaiA	Acyl-CoA dehydrogenase	acyl-CoA dehydrogenase family protein				1	1	1	1	3200	1	2587		1634	1634	1634	CPM_RS03255.p01				-
group_3511	alaS	arCOG01255	99.027	J	AlaS	Alanyl-tRNA synthetase	Alanine--tRNA ligase	Aminoacyl-tRNA biosynthesis	6.1.1.7	COG0013	2	2	1	1	2002	1	1824		2468	2468	2468			ANIHLMIM_01247	MKNJJJNK_00496	++
argS		arCOG00487	99.27	J	ArgS	Arginyl-tRNA synthetase	Arginine--tRNA ligase	Aminoacyl-tRNA biosynthesis	6.1.1.19	COG0018	2	2	1	1	2095	1	1919		1646	1646	1646			ANIHLMIM_01532	MKNJJJNK_00585	++
asnS_2		arCOG00407	100	J	AsnS	Aspartyl/asparaginyl-tRNA synthetase	Asparagine--tRNA ligase	Aminoacyl-tRNA biosynthesis	6.1.1.22	COG0017	2	2	1	1	490	1	1346		1289	1289	1289			ANIHLMIM_00352	MKNJJJNK_00085	++
group_2756	asnS_1	arCOG00409	99.377	J	AsnS	Aspartyl/asparaginyl-tRNA synthetase	Asparagine--tRNA ligase	Aminoacyl-tRNA biosynthesis	6.1.1.22	COG0017	2	2	1	1	480	1	1336		965	965	965			ANIHLMIM_00363	MKNJJJNK_00074	++
aspS		arCOG00406	100	J	AsnS	Aspartyl/asparaginyl-tRNA synthetase	Aspartate--tRNA(Asp/Asn) ligase	Aminoacyl-tRNA biosynthesis	6.1.1.23	COG0017	2	2	1	1	584	1	1439		1286	1286	1286			ANIHLMIM_01383	MKNJJJNK_00176	++
cysS		arCOG00486	100	J	CysS	Cysteinyl-tRNA synthetase	Cysteine--tRNA ligase	Aminoacyl-tRNA biosynthesis	6.1.1.16	COG0215	2	2	1	1	770	1	1621		1370	1370	1370			ANIHLMIM_00858	MKNJJJNK_00359	++
hisS		arCOG00404	99.766	J	HisS	Histidyl-tRNA synthetase	Histidine--tRNA ligase	Aminoacyl-tRNA biosynthesis	6.1.1.21	COG0124	2	2	1	1	1378	1	288		1286	1286	1286			ANIHLMIM_00482	MKNJJJNK_00936	++
ileS_1		arCOG00808	97.829	J	ValS	Valyl-tRNA synthetase	Isoleucine--tRNA ligase	Aminoacyl-tRNA biosynthesis	6.1.1.5	COG0060	2	2	1	1	1103	1	473		2351	2351	2351			ANIHLMIM_01402	MKNJJJNK_00613	++
ileS_2		arCOG00807	100	J	IleS	Isoleucyl-tRNA synthetase	Isoleucine--tRNA ligase	Aminoacyl-tRNA biosynthesis	6.1.1.5	COG0060	2	2	1	1	1757	1	1131		3101	3101	3101			ANIHLMIM_01525	MKNJJJNK_01432	++
group_494	leuS	arCOG00809	100	J	LeuS	Leucyl-tRNA synthetase	Leucine--tRNA ligase	Aminoacyl-tRNA biosynthesis	6.1.1.4	COG0495	2	2	1	1	696	1	1550		899	2693	1796			ANIHLMIM_01665	MKNJJJNK_00289	++
group_2528	lysS	arCOG00485	99.19	J	LysS	Lysyl-tRNA synthetase, class I	Lysine--tRNA ligase	Aminoacyl-tRNA biosynthesis	6.1.1.6	COG1384	2	2	1	1	1186	1	563		1484	1484	1484			ANIHLMIM_00079	MKNJJJNK_00707	++
pheS		arCOG00410	100	J	PheS	Phenylalanyl-tRNA synthetase alpha subunit	Phenylalanine--tRNA ligase alpha subunit	Aminoacyl-tRNA biosynthesis	6.1.1.20	COG0016	2	2	1	1	1004	1	884		1706	1706	1706			ANIHLMIM_00801	MKNJJJNK_01233	++
pheT		arCOG00412	100	J	PheT	Phenylalanyl-tRNA synthetase beta subunit	Phenylalanine--tRNA ligase beta subunit	Aminoacyl-tRNA biosynthesis	6.1.1.20	COG0072	2	2	1	1	707	1	1562		1613	1613	1613			ANIHLMIM_00759	MKNJJJNK_00300	++
proS		arCOG00402	100	J	ProS	Prolyl-tRNA synthetase	Proline--tRNA ligase	Aminoacyl-tRNA biosynthesis	6.1.1.15	COG0442	2	2	1	1	1744	1	1118		1439	1439	1439			ANIHLMIM_00677	MKNJJJNK_01442	++
group_3456	serS	arCOG00403	99.549	J	SerS	Seryl-tRNA synthetase	Serine--tRNA ligase	Aminoacyl-tRNA biosynthesis	6.1.1.11	COG0172	2	2	1	1	1978	1	1801		1331	1331	1331			ANIHLMIM_01174	MKNJJJNK_00473	++
tyrS		arCOG01886	99.697	J	TyrS	Tyrosyl-tRNA synthetase	Tyrosine--tRNA ligase	Aminoacyl-tRNA biosynthesis	6.1.1.1	COG0162	2	2	1	1	505	1	1361		992	992	992			ANIHLMIM_01295	MKNJJJNK_00099	++
group_2809	queC	arCOG00039	100	J	QueC	7-cyano-7-deazaguanine synthase (queuosine biosynthesis)	7-cyano-7-deazaguanine synthase	Folate biosynthesis|Metabolic pathways	6.3.4.20		2	2	1	1	1962	1	1785		707	707	707			ANIHLMIM_00423	MKNJJJNK_00455	++
gltX		arCOG04302	99.274	J	GlnS	Glutamyl- or glutaminyl-tRNA synthetase	Glutamate--tRNA ligase	Porphyrin and chlorophyll metabolism|Aminoacyl-tRNA biosynthesis|Metabolic pathways|Biosynthesis of secondary metabolites|Microbial metabolism in diverse environments	6.1.1.17	COG0008	2	2	1	1	741	1	1596		1655	1655	1655			ANIHLMIM_01374	MKNJJJNK_00331	++
group_3542	thiI	arCOG00038	98.532	J	ThiI	tRNA S(4)U 4-thiouridine synthase	tRNA sulfurtransferase	Thiamine metabolism|Metabolic pathways	2.8.1.4		2	2	1	1	509	1	1365		1433	1433	1433			ANIHLMIM_01291	MKNJJJNK_00103	++
dph2		arCOG04112	99.104	J	DPH2	Diphthamide synthase subunit DPH2	2-(3-amino-3-carboxypropyl)histidine synthase		2.5.1.108	COG1736	2	2	1	1	1238	1	623		1007	1007	1007			ANIHLMIM_00031	MKNJJJNK_00756	++
group_3787		arCOG01758	99.038	J	RpsJ	Ribosomal protein S10	30S ribosomal protein S10			COG0051	2	2	1	1	975	1	855		314	314	314			ANIHLMIM_01590	MKNJJJNK_01204	++
group_3799		arCOG04240	100	J	RpsK	Ribosomal protein S11	30S ribosomal protein S11			COG0100	2	2	1	1	921	1	803		383	383	383			ANIHLMIM_01606	MKNJJJNK_01150	++
group_3235		arCOG04255	99.296	J	RpsL	Ribosomal protein S12	30S ribosomal protein S12			COG0048	2	2	1	1	1516	1	426		428	428	428			ANIHLMIM_00906	MKNJJJNK_00808	++
group_3798		arCOG01722	100	J	RpsM	Ribosomal protein S13	30S ribosomal protein S13			COG0099	2	2	1	1	919	1	801		467	467	467			ANIHLMIM_01604	MKNJJJNK_01148	++
group_3298		arCOG00782	81.132	J	RpsN	Ribosomal protein S14	30S ribosomal protein S14 type Z			COG0199	2	2	1	1	867	1	745		161	161	161			ANIHLMIM_00984	MKNJJJNK_01092	++
group_3876		arCOG04185	100	J	RpsO	Ribosomal protein S15P	30S ribosomal protein S15			COG0184	2	2	1	1	700	1	1555		437	437	437			ANIHLMIM_01703	MKNJJJNK_00293	++
group_3303		arCOG04096	98.148	J	RpsQ	Ribosomal protein S17	30S ribosomal protein S17			COG0186	2	2	1	1	862	1	740		326	326	326			ANIHLMIM_00989	MKNJJJNK_01087	++
group_2775		arCOG01885	100	J	RPS17A	Ribosomal protein S17E	30S ribosomal protein S17e			COG1383	2	2	1	1	457	1	1313		227	227	227			ANIHLMIM_00384	MKNJJJNK_00051	++
group_3309		arCOG04099	100	J	RpsS	Ribosomal protein S19	30S ribosomal protein S19			COG0185	2	2	1	1	856	1	734		455	455	455			ANIHLMIM_00995	MKNJJJNK_01081	++
group_2611		arCOG01344	99.333	J	RPS19A	Ribosomal protein S19E (S16A)	30S ribosomal protein S19e			COG2238	2	2	1	1	133	1	92		452	452	452			ANIHLMIM_00184	MKNJJJNK_01629	++
rps2		arCOG04245	99.497	J	RpsB	Ribosomal protein S2	30S ribosomal protein S2			COG0052	2	2	1	1	2075	1	1898		599	647	623			ANIHLMIM_01023	MKNJJJNK_00565	++
rps2e		arCOG04182	100	J	RPS24A	Ribosomal protein S24E	30S ribosomal protein S24e			COG2004	2	2	1	1	1820	1	1195		299	299	299			ANIHLMIM_00601	MKNJJJNK_01369	++
group_2967		arCOG04183	100	J	RPS27AE	Ribosomal protein S27AE	30S ribosomal protein S27ae			COG1998	2	2	1	1	1821	1	1196		161	161	161			ANIHLMIM_00600	MKNJJJNK_01368	++
group_3182		arCOG04314	98.551	J	RPS28A	Ribosomal protein S28E/S33	30S ribosomal protein S28e			COG2053	2	2	1	1	680	1	1534		209	209	209			ANIHLMIM_00844	MKNJJJNK_00273	++
rps3		arCOG04097	100	J	RpsC	Ribosomal protein S3	30S ribosomal protein S3			COG0092	2	2	1	1	858	1	736		659	659	659			ANIHLMIM_00993	MKNJJJNK_01083	++
rps3ae		arCOG04186	100	J	RPS1A	Ribosomal protein S3AE	30S ribosomal protein S3Ae			COG1890	2	2	1	1	1813	1	1188		653	653	653			ANIHLMIM_00608	MKNJJJNK_01376	++
rps4		arCOG04239	97.653	J	RpsD	Ribosomal protein S4 or related protein	30S ribosomal protein S4			COG0522	2	2	1	1	920	1	802		641	641	641			ANIHLMIM_01605	MKNJJJNK_01149	++
rps4e		arCOG04093	99.578	J	RPS4A	Ribosomal protein S4E	30S ribosomal protein S4e			COG1471	2	2	1	1	865	1	743		713	713	713			ANIHLMIM_00986	MKNJJJNK_01090	++
rps5		arCOG04087	100	J	RpsE	Ribosomal protein S5	30S ribosomal protein S5			COG0098	2	2	1	1	873	1	751		662	662	662			ANIHLMIM_00978	MKNJJJNK_01098	++
rps6e		arCOG01946	100	J	RPS6A	Ribosomal protein S6E/S10	30S ribosomal protein S6e			COG2125	2	2	1	1	830	1	708		380	380	380			ANIHLMIM_01396	MKNJJJNK_01053	++
rps7		arCOG04254	99.465	J	RpsG	Ribosomal protein S7	30S ribosomal protein S7			COG0049	2	2	1	1	1515	1	425		563	563	563			ANIHLMIM_00907	MKNJJJNK_00809	++
rps8		arCOG04091	100	J	RpsH	Ribosomal protein S8	30S ribosomal protein S8			COG0096	2	2	1	1	868	1	746		389	389	389			ANIHLMIM_00983	MKNJJJNK_01093	++
rps8e		arCOG04154	100	J	RPS8A	Ribosomal protein S8E	30S ribosomal protein S8e			COG2007	2	2	1	1	1566	1	941		371	371	371			ANIHLMIM_00315	MKNJJJNK_01311	++
rps9		arCOG04243	100	J	RpsI	Ribosomal protein S9	30S ribosomal protein S9			COG0103	2	2	1	1	936	1	818		410	410	410			ANIHLMIM_01615	MKNJJJNK_01165	++
rpl1		arCOG04289	100	J	RplA	Ribosomal protein L1	50S ribosomal protein L1			COG0081	2	2	1	1	1203	1	580		650	650	650			ANIHLMIM_00062	MKNJJJNK_00724	++
group_2512		arCOG04288	99.023	J	RplJ	Ribosomal protein L10	50S ribosomal protein L10			COG0244	2	2	1	1	1204	1	581		923	923	923			ANIHLMIM_00061	MKNJJJNK_00725	++
group_3258		arCOG04113	100	J	RplP	Ribosomal protein L10AE/L16	50S ribosomal protein L10e			COG0197	2	2	1	1	642	1	1496		530	530	530			ANIHLMIM_00934	MKNJJJNK_00232	++
group_2514		arCOG04372	100	J	RplK	Ribosomal protein L11	50S ribosomal protein L11			COG0080	2	2	1	1	1202	1	579		473	473	473			ANIHLMIM_00063	MKNJJJNK_00723	++
group_3807		arCOG04242	100	J	RplM	Ribosomal protein L13	50S ribosomal protein L13			COG0102	2	2	1	1	935	1	817		419	419	419			ANIHLMIM_01614	MKNJJJNK_01164	++
group_3302		arCOG04095	100	J	RplN	Ribosomal protein L14	50S ribosomal protein L14			COG0093	2	2	1	1	863	1	741		398	398	398			ANIHLMIM_00988	MKNJJJNK_01088	++
group_3488		arCOG04209	99.495	J	RPL15A	Ribosomal protein L15E	50S ribosomal protein L15e			COG1632	2	2	1	1	1442	1	352		596	596	596			ANIHLMIM_01213	MKNJJJNK_00878	++
group_3293		arCOG04088	99.387	J	RplR	Ribosomal protein L18	50S ribosomal protein L18			COG0256	2	2	1	1	872	1	750		491	491	491			ANIHLMIM_00979	MKNJJJNK_01097	++
group_3806		arCOG00780	100	J	RPL18A	Ribosomal protein L18E	50S ribosomal protein L18e			COG1727	2	2	1	1	934	1	816		368	368	368			ANIHLMIM_01613	MKNJJJNK_01163	++
group_3294		arCOG04089	100	J	RPL19A	Ribosomal protein L19E	50S ribosomal protein L19e			COG2147	2	2	1	1	871	1	749		455	455	455			ANIHLMIM_00980	MKNJJJNK_01096	++
rpl2		arCOG04067	100	J	RplB	Ribosomal protein L2	50S ribosomal protein L2			COG0090	2	2	1	1	855	1	733		695	695	695			ANIHLMIM_00996	MKNJJJNK_01080	++
group_2840		arCOG04129	99	J	RPL21A	Ribosomal protein L21E	50S ribosomal protein L21e			COG2139	2	2	1	1	1927	1	1752		302	302	302			ANIHLMIM_00456	MKNJJJNK_00420	++
group_3308		arCOG04098	100	J	RplV	Ribosomal protein L22	50S ribosomal protein L22			COG0091	2	2	1	1	857	1	735		455	455	455			ANIHLMIM_00994	MKNJJJNK_01082	++
group_3928		arCOG04072	100	J	RplW	Ribosomal protein L23	50S ribosomal protein L23			COG0089	2	2	1	1	854	1	732		251	251	251			ANIHLMIM_01771	MKNJJJNK_01079	++
group_3306		arCOG00785	98.529	J	RpmC	Ribosomal protein L29	50S ribosomal protein L29			COG0255	2	2	1	1	859	1	737		206	206	206			ANIHLMIM_00992	MKNJJJNK_01084	++
rpl3		arCOG04070	99.392	J	RplC	Ribosomal protein L3	50S ribosomal protein L3			COG0087	2	2	1	1	852	1	730		989	989	989			ANIHLMIM_01773	MKNJJJNK_01077	++
group_3291		arCOG04086	100	J	RpmD	Ribosomal protein L30	50S ribosomal protein L30			COG1841	2	2	1	1	874	1	752		497	497	497			ANIHLMIM_00977	MKNJJJNK_01099	++
group_2614		arCOG04473	100	J	RPL31A	Ribosomal protein L31E	50S ribosomal protein L31e			COG2097	2	2	1	1	130	1	89		269	269	269			ANIHLMIM_00187	MKNJJJNK_01626	++
group_3295		arCOG00781	100	J	RPL32	Ribosomal protein L32E	50S ribosomal protein L32e			COG0468	2	2	1	1	870	1	748		407	407	407			ANIHLMIM_00981	MKNJJJNK_01095	++
group_2838		arCOG04208	100	J	RPL43A	Ribosomal protein L37AE/L43A	50S ribosomal protein L37Ae			COG1997	2	2	1	1	1929	1	1754		257	257	257			ANIHLMIM_00454	MKNJJJNK_00422	++
group_2613		arCOG04177	100	J	RPL39	Ribosomal protein L39E	50S ribosomal protein L39e			COG2167	2	2	1	1	131	1	90		155	155	155			ANIHLMIM_00186	MKNJJJNK_01627	++
rpl4		arCOG04071	99.213	J	RplD	Ribosomal protein L4	50S ribosomal protein L4			COG0088	2	2	1	1	853	1	731		764	764	764			ANIHLMIM_01772	MKNJJJNK_01078	++
group_396		arCOG04109	98.947	J	RPL42A	Ribosomal protein L44E	50S ribosomal protein L44e			COG1631	2	2	1	1	636	1	1490		263	287	275			ANIHLMIM_00940	MKNJJJNK_00226	++
rpl5		arCOG04092	100	J	RplE	Ribosomal protein L5	50S ribosomal protein L5			COG0094	2	2	1	1	866	1	744		524	524	524			ANIHLMIM_00985	MKNJJJNK_01091	++
rpl6		arCOG04090	99.444	J	RplF	Ribosomal protein L6P	50S ribosomal protein L6			COG0097	2	2	1	1	869	1	747		551	551	551			ANIHLMIM_00982	MKNJJJNK_01094	++
rpl7ae		arCOG01751	100	J	Rpl7Ae	Ribosomal protein L7AE	50S ribosomal protein L7Ae			COG1358	2	2	1	1	679	1	1533		368	368	368			ANIHLMIM_00843	MKNJJJNK_00272	++
alaXM		arCOG01254	100	J	AlaX	Ser-tRNA(Ala) deacylase AlaX (editing enzyme)	Alanyl-tRNA editing protein AlaX-M			COG2872	2	2	1	1	647	1	1501		713	713	713			ANIHLMIM_00929	MKNJJJNK_00237	++
arcS		arCOG00990	99.807	J	-	Queuine tRNA-ribosyltransferase, contain PUA domain	Archaeosine synthase		2.6.1.97	COG1549	2	2	1	1	996	1	876		1556	1556	1556			ANIHLMIM_01502	MKNJJJNK_01225	++
cca		arCOG04249	97.691	J	CCA1	tRNA nucleotidyltransferase (CCA-adding enzyme)	CCA-adding enzyme		2.7.7.72	COG1746	2	2	1	1	1173	1	552		1301	1301	1301			ANIHLMIM_00091	MKNJJJNK_00694	++
dtdA		arCOG01616	99.429	J	GEK1	D-aminoacyl-tRNA deacylase, involved in ethanol tolerance	D-aminoacyl-tRNA deacylase		3.1.1.96	COG1650	2	2	1	1	1104	1	474		527	803	665			ANIHLMIM_01683	MKNJJJNK_00614	++
dphB		arCOG04161	97.177	J	DPH5	Diphthamide biosynthesis methyltransferase	Diphthine synthase		2.1.1.98	COG1798	2	2	1	1	465	1	1321		746	746	746			ANIHLMIM_00378	MKNJJJNK_00059	++
tuf_2		arCOG01561	100	J	TEF1	Translation elongation factor EF-1 alpha, GTPase	Elongation factor 1-alpha			COG5256	2	2	1	1	974	1	854		326	1274	800			ANIHLMIM_01589	MKNJJJNK_01203	++
ef1b		arCOG01988	95.455	J	EFB1	Translation elongation factor EF-1beta	Elongation factor 1-beta			COG2092	2	2	1	1	1993	1	1815		266	266	266			ANIHLMIM_01539	MKNJJJNK_00488	++
fusA		arCOG01559	100	J	FusA	Translation elongation factor G, EF-G (GTPase)	Elongation factor 2			COG0480	2	2	1	1	976	1	856		2201	2201	2201			ANIHLMIM_01591	MKNJJJNK_01205	++
tuf_1		arCOG01564	100	J	SelB	Selenocysteine-specific translation elongation factor or SelB-II domain	Elongation factor Tu				2	2	1	1	493	1	1349		911	911	911			ANIHLMIM_00349	MKNJJJNK_00088	++
nob1		arCOG00721	99.265	J	Nob1	Endonuclease Nob1, consists of a PIN domain and a Zn-ribbon module	Endoribonuclease Nob1		3.1.-.-	COG1439	2	2	1	1	1115	1	485		419	557	488			ANIHLMIM_01343	MKNJJJNK_00625	++
csl4		arCOG00676	100	J	Csl4	Exosome complex RNA-binding protein Csl4, contains S1 and Zn-ribbon domains	Exosome complex component Csl4			COG1096	2	2	1	1	995	1	875		593	593	593			ANIHLMIM_01501	MKNJJJNK_01224	++
rrp4		arCOG00678	100	J	Rrp4	Exosome complex RNA-binding protein Rrp4, contains S1 and KH domains	Exosome complex component Rrp4			COG1097	2	2	1	1	1932	1	1757		677	677	677			ANIHLMIM_00451	MKNJJJNK_00425	++
group_2836		arCOG01575	100	J	Rph/Rrp41	Ribonuclease PH	Exosome complex component Rrp41		3.1.13.-	COG0689	2	2	1	1	1931	1	1756		737	737	737			ANIHLMIM_00452	MKNJJJNK_00424	++
group_2837		arCOG01574	100	J	Rrp42	Exosome complex RNA-binding protein Rrp42, RNase PH superfamily	Exosome complex component Rrp42			COG2123	2	2	1	1	1930	1	1755		776	776	776			ANIHLMIM_00453	MKNJJJNK_00423	++
flpA		arCOG00078	96.847	J	NOP1	Fibrillarin-like rRNA methylase	Fibrillarin-like rRNA/tRNA 2'-O-methyltransferase		2.1.1.-	COG1889	2	2	1	1	2003	1	1825		668	668	668			ANIHLMIM_01246	MKNJJJNK_00497	++
gatE		arCOG01719	99.172	J	GatE	Archaeal Glu-tRNAGln amidotransferase subunit E (contains GAD domain)	Glutamyl-tRNA(Gln) amidotransferase subunit E		6.3.5.-	COG2511	2	2	1	1	1290	1	674		1814	1814	1814			ANIHLMIM_01506	MKNJJJNK_01024	++
obg_2		arCOG00358	99.724	J	DRG	Ribosome-interacting GTPase 1	GTPase Obg		3.6.5.-		2	2	1	1	1137	1	507		1088	1088	1088			ANIHLMIM_01147	MKNJJJNK_00648	++
group_2511		arCOG04287	100	J	RPP1A	Ribosomal protein L12E/L44/L45/RPP1/RPP2	hypothetical protein				2	2	1	1	1205	1	582		311	311	311			ANIHLMIM_00060	MKNJJJNK_00726	++
group_2524		arCOG00985	100	J	Tma20	Predicted RNA-binding protein, contains PUA domain	hypothetical protein				2	2	1	1	1192	1	569		455	455	455			ANIHLMIM_00073	MKNJJJNK_00713	++
group_309		arCOG00810	99.847	J	MetG	Methionyl-tRNA synthetase	hypothetical protein				2	2	1	1	1187	1	564		1967	2159	2063			ANIHLMIM_00078	MKNJJJNK_00708	++
group_2700		arCOG04414	100	J	Pcc1	Subunit of KEOPS complex (Cgi121BUD32KAE1)	hypothetical protein				2	2	1	1	1581	1	956		230	230	230			ANIHLMIM_00299	MKNJJJNK_01327	++
group_2764		arCOG00978	100	J	GCD14	tRNA(1-methyladenosine) methyltransferase	hypothetical protein				2	2	1	1	472	1	1328		761	761	761			ANIHLMIM_00371	MKNJJJNK_00066	++
group_2842		arCOG04130	100	J	-	Predicted RNA-binding protein	hypothetical protein				2	2	1	1	1925	1	1750		548	548	548			ANIHLMIM_00458	MKNJJJNK_00418	++
group_2914		arCOG01640	100	J	GCD7	Translation initiation factor 2, beta subunit (eIF-2beta)/eIF-5 N-terminal domain	hypothetical protein				2	2	1	1	567	1	1423		629	629	629			ANIHLMIM_00538	MKNJJJNK_00157	++
group_2973		arCOG04149	100	J	NMD3	NMD protein affecting ribosome stability and mRNA decay	hypothetical protein				2	2	1	1	1815	1	1190		1010	1010	1010			ANIHLMIM_00606	MKNJJJNK_01374	++
group_3013		arCOG00035	100	J	Dph6	Diphthamide synthase (EF-2-diphthine--ammonia ligase)	hypothetical protein				2	2	1	1	1721	1	1095		647	647	647			ANIHLMIM_00655	MKNJJJNK_01465	++
group_3173		arCOG10124	100	J	TYW2	Wybutosine (yW) biosynthesis enzyme TYW2, tRNA(Phe) (4-demethylwyosine(37)-C(7)) aminocarboxypropyltransferase transferase	hypothetical protein				2	2	1	1	670	1	1524		1022	1022	1022			ANIHLMIM_00833	MKNJJJNK_00262	++
group_3176		arCOG04150	100	J	Krr1	rRNA processing protein Krr1/Pno1, contains KH domain	hypothetical protein				2	2	1	1	673	1	1527		584	584	584			ANIHLMIM_00837	MKNJJJNK_00266	++
group_3183		arCOG01950	98.901	J	RPL24A	Ribosomal protein L24E	hypothetical protein				2	2	1	1	681	1	1535		284	284	284			ANIHLMIM_00845	MKNJJJNK_00274	++
group_3198		arCOG01486	100	J	RnmV	5S rRNA maturation endonuclease (Ribonuclease M5), contains TOPRIM domain	hypothetical protein				2	2	1	1	767	1	1618		347	347	347			ANIHLMIM_00861	MKNJJJNK_00356	++
group_3264		arCOG04108	100	J	RPS27A	Ribosomal protein S27E	hypothetical protein				2	2	1	1	635	1	1489		197	197	197			ANIHLMIM_00941	MKNJJJNK_00225	++
group_3290		arCOG00779	99.231	J	RplO	Ribosomal protein L15	hypothetical protein				2	2	1	1	875	1	753		392	392	392			ANIHLMIM_00976	MKNJJJNK_01100	++
group_3301		arCOG04094	99.476	J	RplX	Ribosomal protein L24	hypothetical protein				2	2	1	1	864	1	742		575	575	575			ANIHLMIM_00987	MKNJJJNK_01089	++
group_3527		arCOG00401	99.554	J	ThrS	Threonyl-tRNA synthetase	hypothetical protein				2	2	1	1	839	1	717		2021	2021	2021			ANIHLMIM_01269	MKNJJJNK_01062	++
group_3623		arCOG01863	100	J	MBF1	Ribosome-binding protein aMBF1, translation factor, contains Zn-ribbon and HTH domains	hypothetical protein				2	2	1	1	591	1	1446		437	437	437			ANIHLMIM_01389	MKNJJJNK_00182	++
group_3640		arCOG01887	99.302	J	TrpS	Tryptophanyl-tRNA synthetase	hypothetical protein				2	2	1	1	2081	1	1904		1292	1292	1292			ANIHLMIM_01409	MKNJJJNK_00571	++
group_3645		arCOG02466	98.571	J	GAR1	RNA-binding protein involved in rRNA processing	hypothetical protein				2	2	1	1	746	1	1601		212	212	212			ANIHLMIM_01414	MKNJJJNK_00336	++
group_3647		arCOG01354	100	J	Pcc1	Subunit of KEOPS complex (Cgi121BUD32KAE1)	hypothetical protein				2	2	1	1	749	1	1603		242	242	242			ANIHLMIM_01416	MKNJJJNK_00338	++
group_3834		arCOG04049	100	J	RPL40A	Ribosomal protein L40E	hypothetical protein				2	2	1	1	628	1	1482		212	212	212			ANIHLMIM_01650	MKNJJJNK_00218	++
group_3908		arCOG01360	99.716	J	RaSEA	Archaeosine formation enzyme, radical SAM superfamily	hypothetical protein				2	2	1	1	1752	1	1126		1058	1058	1058			ANIHLMIM_01743	MKNJJJNK_01435	++
group_3920		arCOG00405	98.566	J	GRS1	Glycyl-tRNA synthetase (class II)	hypothetical protein				2	2	1	1	1406	1	316		1466	1466	1466			ANIHLMIM_01761	MKNJJJNK_00912	++
group_3049		arCOG00541	44.828	J	YSH1	5'-3' Exoribonuclease of the beta-lactamase fold involved in RNA processing	hypothetical protein				1	1	1	1	1897	1	1722		194	194	194			ANIHLMIM_00694		+
group_3057		arCOG01560	34.615	J	InfB	Translation initiation factor 2 (IF-2; GTPase)	hypothetical protein				1	1	1	1	1889	1	1714		296	296	296			ANIHLMIM_00702		+
group_3065		arCOG00910	36.17	J	-	Predicted RNA methylase	hypothetical protein				1	1	1	1	1881	1	1706		314	314	314			ANIHLMIM_00710		+
group_3072		arCOG04176	28.75	J	TIF6	Translation initiation factor 6 (eIF-6)	hypothetical protein				1	1	1	1	1874	1	1699		236	236	236			ANIHLMIM_00717		+
group_3079		arCOG00842	38.235	J	RimL	Acetyltransferase, RimL family	hypothetical protein				1	1	1	1	1867	1	1692		413	413	413			ANIHLMIM_00724		+
group_3089		arCOG04176	40.323	J	TIF6	Translation initiation factor 6 (eIF-6)	hypothetical protein				1	1	1	1	1857	1	1682		260	260	260			ANIHLMIM_00734		+
group_3098		arCOG04098	33.333	J	RplV	Ribosomal protein L22	hypothetical protein				1	1	1	1	1848	1	1673		206	206	206			ANIHLMIM_00743		+
group_3348		arCOG00485	28.358	J	LysS	Lysyl-tRNA synthetase, class I	hypothetical protein				1	1	1	1	1478	1	390		254	254	254			ANIHLMIM_01040		+
group_3661		arCOG00807	26.05	J	IleS	Isoleucyl-tRNA synthetase	hypothetical protein				1	1	1	6	2	6	11		350	350	350			ANIHLMIM_01434		+
group_3667		arCOG01701	48.148	J	SEN2	tRNA splicing endonuclease	hypothetical protein				1	1	1	6	11	6	5		458	458	458			ANIHLMIM_01440		+
group_3767		arCOG04307	29.167	J	CafA	Ribonuclease G and E	hypothetical protein				1	1	1	9	8	9	10		206	206	206			ANIHLMIM_01564		+
group_3818		arCOG01254	35.556	J	AlaX	Ser-tRNA(Ala) deacylase AlaX (editing enzyme)	hypothetical protein				1	1	1	10	6	10	6		923	923	923			ANIHLMIM_01627		+
group_3880		arCOG01358	38	J	MiaB	2-methylthioadenine synthetase	hypothetical protein				1	1	1	18	3	16	1		440	440	440			ANIHLMIM_01707		+
group_3945		arCOG04109	30.612	J	RPL42A	Ribosomal protein L44E	hypothetical protein				1	1	1	19	2	19	2	Investigate	245	245	245			ANIHLMIM_01796		+
group_3954		arCOG04112	38	J	DPH2	Diphthamide synthase subunit DPH2	hypothetical protein				1	1	1	23	2	23	1	Investigate	422	422	422			ANIHLMIM_01806		+
group_4069		arCOG00842	100	J	RimL	Acetyltransferase, RimL family	hypothetical protein				1	1	1	1	1311	1	218		383	383	383				MKNJJJNK_01002	+
group_4070		arCOG01018	36.667	J	TrmJ	tRNA C32,U32 (ribose-2'-O)-methylase TrmJ or a related methyltransferase	hypothetical protein				1	1	1	1	1308	1	212		137	137	137				MKNJJJNK_01005	+
group_4113		arCOG04302	30.769	J	GlnS	Glutamyl- or glutaminyl-tRNA synthetase	hypothetical protein				1	1	1	1	805	1	646		254	254	254				MKNJJJNK_01299	+
map		arCOG01001	99.655	J	Map	Methionine aminopeptidase	Methionine aminopeptidase		3.4.11.18	COG0024	2	2	1	1	1124	1	494		872	872	872			ANIHLMIM_01485	MKNJJJNK_00634	++
OLA1		arCOG00357	97.674	J	GTP1	Ribosome-binding ATPase YchF, GTP1/OBG family	Obg-like ATPase 1				2	2	1	1	1519	1	429		1163	1163	1163			ANIHLMIM_00903	MKNJJJNK_00805	++
group_3153	prf1	arCOG01742	100	J	eRF1	Peptide chain release factor eRF1	Peptide chain release factor subunit 1			COG1503	2	2	1	1	621	1	1476		1241	1241	1241			ANIHLMIM_00806	MKNJJJNK_00212	++
pth		arCOG04228	100	J	Pth2	Peptidyl-tRNA hydrolase	Peptidyl-tRNA hydrolase		3.1.1.29	COG1990	2	2	1	1	1169	1	540		359	359	359			ANIHLMIM_00096	MKNJJJNK_00681	++
group_3974		arCOG04055	100	J	-	Archease, SHS2 domain containing protein involved in activation of tRNA ligase RtcB	Protein archease				1	1	1	1	698	1	1553		413	413	413				MKNJJJNK_00291	+
pelA		arCOG01741	100	J	PelA	Release factor eRF1	Protein pelota		3.1.-.-	COG1537	2	2	1	1	2050	1	1872		392	1064	728			ANIHLMIM_01671	MKNJJJNK_00540	++
group_3305		arCOG04223	100	J	SUI1	Translation initiation factor 1 (eIF-1/SUI1)	Protein translation factor SUI1			COG0023	2	2	1	1	860	1	738		299	299	299			ANIHLMIM_00991	MKNJJJNK_01085	++
group_3629		arCOG01183	99.812	J	Kae1p/TsaD	Subunit of KEOPS complex, tRNA A37 threonylcarbamoyltransferase, contains a domain with ASKHA fold and RIO-type kinase (AP-endonuclease activity)	putative bifunctional tRNA threonylcarbamoyladenosine biosynthesis protein			COG0533	2	2	1	1	831	1	709		1598	1598	1598			ANIHLMIM_01395	MKNJJJNK_01054	++
group_3285		arCOG01923	98.529	J	SIK1	Box C/D ribonucleoprotein Nop56/Prp31/SIK1 subunit	putative NOP5 family protein			COG1498	2	2	1	1	881	1	759		818	818	818			ANIHLMIM_00970	MKNJJJNK_01106	++
rsmA		arCOG04131	99.603	J	RsmA	16S rRNA A1518 and A1519 N6-dimethyltransferase RsmA/KsgA/DIM1	putative ribosomal RNA small subunit methyltransferase A		2.1.1.-	COG0030	2	2	1	1	1924	1	1749		758	758	758			ANIHLMIM_00459	MKNJJJNK_00417	++
group_3591		arCOG04733	100	J	Tsr3	Ribosome biogenesis protein Tsr3, contains Fer4-like metal-binding domain ortholog of eukaryotic RNase L inhibitor RLI N-terminal domain	putative ribosome biogenesis protein			COG2042	2	2	1	1	1109	1	479		512	512	512			ANIHLMIM_01349	MKNJJJNK_00619	++
rsmC		arCOG00109	98.5	J	HemK	Methylase of polypeptide chain release factors	putative S-adenosylmethionine-dependent methyltransferase		2.1.1.-	COG2813	2	2	1	1	1159	1	530		605	605	605			ANIHLMIM_00106	MKNJJJNK_00671	++
group_3185	infB	arCOG01560	100	J	InfB	Translation initiation factor 2 (IF-2; GTPase)	putative translation initiation factor IF-2			COG0532	2	2	1	1	683	1	1537		1754	1754	1754			ANIHLMIM_00847	MKNJJJNK_00276	++
group_3340	truD	arCOG04252	99.248	J	TruD	tRNA(Glu) U13 pseudouridine synthase TruD	putative tRNA pseudouridine synthase D		5.4.99.27	COG0585	2	2	1	1	2068	1	1891		1199	1199	1199			ANIHLMIM_01030	MKNJJJNK_00558	++
prmC		arCOG00910	99.497	J	-	Predicted RNA methylase	Release factor glutamine methyltransferase		2.1.1.297		2	2	1	1	654	1	1508		599	599	599			ANIHLMIM_00921	MKNJJJNK_00245	++
rnj_2		arCOG00543	100	J	FttA	Transcription termination factor, consists of metallo-beta-lactamase domain and an RNA-binding KH domain	Ribonuclease J		3.1.-.-		2	2	1	1	1564	1	939		1922	1922	1922			ANIHLMIM_00317	MKNJJJNK_01309	++
rnj_1		arCOG00541	100	J	YSH1	5'-3' Exoribonuclease of the beta-lactamase fold involved in RNA processing	Ribonuclease J		3.1.-.-		2	2	1	1	1348	1	257		1226	1226	1226			ANIHLMIM_01302	MKNJJJNK_00965	++
rnp1		arCOG00784	98.99	J	POP4	RNase P/RNase MRP subunit p29	Ribonuclease P protein component 1		3.1.26.5	COG1588	2	2	1	1	861	1	739		299	299	299			ANIHLMIM_00990	MKNJJJNK_01086	++
vapC9		arCOG04312	99.194	J	Fcf1	rRNA-processing protein FCF1, contains PIN domain	Ribonuclease VapC9		3.1.-.-	COG1412	2	2	1	1	566	1	1422		374	374	374			ANIHLMIM_00537	MKNJJJNK_00156	++
rny		arCOG01857	100	J	TRM56	tRNA C56-2-O'-methylase, SpoU family	Ribonuclease Y		3.1.-.-		2	2	1	1	779	1	1630		1064	1064	1064			ANIHLMIM_01200	MKNJJJNK_00370	++
group_2740	rnz	arCOG00501	99.338	J	Rnz	Ribonuclease Z, beta-lactamase superfamily hydrolase	Ribonuclease Z		3.1.26.11	COG1234	2	2	1	1	498	1	1354		908	908	908			ANIHLMIM_00344	MKNJJJNK_00093	++
rlmE		arCOG00079	100	J	FtsJ	23S rRNA U2552 (ribose-2'-O)-methylase RlmE/FtsJ	Ribosomal RNA large subunit methyltransferase E		2.1.1.166	COG0293	2	2	1	1	1953	1	1776		587	587	587			ANIHLMIM_00432	MKNJJJNK_00446	++
nep1		arCOG04122	99.55	J	Emg1	rRNA pseudouridine-1189 N-methylase Emg1, Nep1/Mra1 family	Ribosomal RNA small subunit methyltransferase Nep1		2.1.1.-	COG1756	2	2	1	1	1711	1	1085		668	668	668			ANIHLMIM_00645	MKNJJJNK_01475	++
group_3266		arCOG00906	100	J	Nop10	rRNA maturation protein Nop10, contains Zn-ribbon domain	Ribosome biogenesis protein Nop10			COG2260	2	2	1	1	633	1	1487		179	179	179			ANIHLMIM_00943	MKNJJJNK_00223	++
group_2834		arCOG04187	100	J	Sdo1	Ribosome maturation protein Sdo1	Ribosome maturation protein SDO1			COG1500	2	2	1	1	1933	1	1758		692	692	692			ANIHLMIM_00450	MKNJJJNK_00426	++
kptA		arCOG04063	99.194	J	KptA	RNA:NAD 2'-phosphotransferase	RNA 2'-phosphotransferase		2.7.1.-		2	2	1	1	84	1	46		746	746	746			ANIHLMIM_00232	MKNJJJNK_01585	++
group_2820		arCOG01736	100	J	LigT	2'-5' RNA ligase	RNA 2',3'-cyclic phosphodiesterase		3.1.4.58	COG1514	2	2	1	1	1951	1	1774		533	533	533			ANIHLMIM_00434	MKNJJJNK_00444	++
taw1		arCOG04174	99.062	J	TYW1	Wybutosine (yW) biosynthesis enzyme, Fe-S oxidoreductase	S-adenosyl-L-methionine-dependent tRNA 4-demethylwyosine synthase		4.1.3.44	COG0731	2	2	1	1	1451	1	361		962	962	962			ANIHLMIM_01204	MKNJJJNK_00869	++
queA		arCOG13558	98.563	J	QueA	S-adenosylmethionine:tRNA ribosyltransferase-isomerase	S-adenosylmethionine:tRNA ribosyltransferase-isomerase		2.4.99.17		2	2	1	1	1122	1	492		1046	1046	1046			ANIHLMIM_01487	MKNJJJNK_00632	++
sua5		arCOG01952	99.405	J	SUA5	tRNA A37 threonylcarbamoyladenosine synthetase subunit TsaC/SUA5/YrdC	Threonylcarbamoyl-AMP synthase		2.7.7.87	COG0009	2	2	1	1	1358	1	266		1010	1010	1010			ANIHLMIM_01431	MKNJJJNK_00956	++
eIF1A		arCOG01179	100	J	InfA	Translation initiation factor 1 (IF-1)	Translation initiation factor 1A			COG0361	2	2	1	1	675	1	1529		350	350	350			ANIHLMIM_00839	MKNJJJNK_00268	++
eif2a		arCOG04107	100	J	SUI2	Translation initiation factor 2, alpha subunit (eIF-2alpha)	Translation initiation factor 2 subunit alpha			COG1093	2	2	1	1	634	1	1488		761	761	761			ANIHLMIM_00942	MKNJJJNK_00224	++
eif2g		arCOG01563	100	J	GCD11	Translation initiation factor 2, gamma subunit eIF-2 gamma, GTPase	Translation initiation factor 2 subunit gamma			COG5257	2	2	1	1	829	1	707		1229	1229	1229			ANIHLMIM_01397	MKNJJJNK_01052	++
eif5a		arCOG04277	100	J	Efp	Translation elongation factor P (EF-P)/translation initiation factor 5A (eIF-5A)	Translation initiation factor 5A			COG0231	2	2	1	1	640	1	1494		389	389	389			ANIHLMIM_00936	MKNJJJNK_00230	++
eif6		arCOG04176	99.083	J	TIF6	Translation initiation factor 6 (eIF-6)	Translation initiation factor 6			COG1976	2	2	1	1	129	1	88		656	656	656			ANIHLMIM_00188	MKNJJJNK_01625	++
trmJ		arCOG01018	100	J	TrmJ	tRNA C32,U32 (ribose-2'-O)-methylase TrmJ or a related methyltransferase	tRNA (cytidine-2'-O-)-methyltransferase TrmJ		2.1.1.-	COG0565	2	2	1	1	933	1	815		731	731	731			ANIHLMIM_01612	MKNJJJNK_01162	++
group_4091		arCOG00047	100	J	Trm11	tRNA G10 N-methylase Trm11	tRNA (guanine(10)-N2)-dimethyltransferase				1	1	1	1	985	1	865		995	995	995				MKNJJJNK_01214	+
trm1		arCOG01219	99.39	J	TRM1	N2,N2-dimethylguanosine tRNA methyltransferase	tRNA (guanine(26)-N(2))-dimethyltransferase		2.1.1.216	COG1867	2	2	1	1	559	1	1415		986	986	986			ANIHLMIM_00530	MKNJJJNK_00149	++
trm5b		arCOG00033	100	J	Trm5	Wybutosine (yW) biosynthesis enzyme Trm5, tRNA (guanine) methyltransferase	tRNA (guanine(37)-N1)-methyltransferase Trm5b		2.1.1.228	COG2520	2	2	1	1	1986	1	1808		875	875	875			ANIHLMIM_01181	MKNJJJNK_00481	++
truA		arCOG04449	100	J	TruA	Pseudouridylate synthase	tRNA pseudouridine synthase A				1	1	1	1	693	1	1547		779	779	779				MKNJJJNK_00286	+
truB		arCOG00987	97.527	J	TruB	Pseudouridine synthase	tRNA pseudouridine synthase B		5.4.99.25		2	2	1	1	880	1	758		1700	1700	1700			ANIHLMIM_00971	MKNJJJNK_01105	++
group_2839		arCOG01015	98.961	J	Pus10	tRNA U54 and U55 pseudouridine synthase Pus10	tRNA pseudouridine synthase Pus10		5.4.99.25	COG1258	2	2	1	1	1928	1	1753		1157	1157	1157			ANIHLMIM_00455	MKNJJJNK_00421	++
miaB		arCOG01358	98.759	J	MiaB	2-methylthioadenine synthetase	tRNA-2-methylthio-N(6)-dimethylallyladenosine synthase		2.8.4.3		2	2	1	1	1234	1	610		1211	1211	1211			ANIHLMIM_00032	MKNJJJNK_00755	++
ttuA		arCOG00042	99.667	J	TilS	tRNA(Ile)-lysidine synthase TilS/MesJ	tRNA-5-methyluridine(54) 2-sulfurtransferase		2.8.1.-	COG0037	2	2	1	1	2080	1	1903		902	902	902			ANIHLMIM_01408	MKNJJJNK_00570	++
group_2867	tgtA	arCOG00989	99.355	J	Tgt	Queuine/archaeosine tRNA-ribosyltransferase	tRNA-guanine(15) transglycosylase		2.4.2.48	COG0343	2	2	1	1	1373	1	283		1862	1862	1862			ANIHLMIM_00487	MKNJJJNK_00941	++
group_3335	endA	arCOG01701	99.678	J	SEN2	tRNA splicing endonuclease	tRNA-splicing endonuclease		4.6.1.16	COG1676	2	2	1	1	2074	1	1897		935	935	935			ANIHLMIM_01024	MKNJJJNK_00564	++
rtcB		arCOG04246	98.908	J	RtcB	RNA 3'-P ligase, RtcB family protein	tRNA-splicing ligase RtcB		6.5.1.-	COG1690	2	2	1	1	2098	1	1923		1376	1376	1376			ANIHLMIM_00125	MKNJJJNK_00590	++
tiaS		arCOG01115	100	J	TiaS	tRNA(Ile2) 2-agmatinylcytidine synthetase; containing Zn-ribbon domain and OB-fold domain	tRNA(Ile2) 2-agmatinylcytidine synthetase TiaS		6.3.4.22	COG1571	2	2	1	1	1988	1	1810		1298	1298	1298			ANIHLMIM_01183	MKNJJJNK_00483	++
btuD_9		arCOG00187	99.115	J	Rli1	Translation initiation factor RLI1, contains Fe-S and AAA+ ATPase domains	Vitamin B12 import ATP-binding protein BtuD		7.6.2.8		2	2	1	1	1374	1	284		1775	1775	1775			ANIHLMIM_00486	MKNJJJNK_00940	++
CPM_RS04860		arCOG00541	28.205	J	YSH1	5'-3' Exoribonuclease of the beta-lactamase fold involved in RNA processing	hypothetical protein				2	2	1	1	2882	1	2905		419	419	419	CPM_RS04860.p01	CSP5_RS09895.p01			-
CSP5_RS09380		arCOG04176	100	J	TIF6	Translation initiation factor 6 (eIF-6)	translation initiation factor IF-6				2	2	1	1	206	1	3669		653	653	653	CPM_RS09095.p01	CSP5_RS09380.p01			-
CSP5_RS09375		arCOG04473	100	J	RPL31A	Ribosomal protein L31E	50S ribosomal protein L31e				2	2	1	1	207	1	3670		269	269	269	CPM_RS09090.p01	CSP5_RS09375.p01			-
CSP5_RS09370		arCOG04177	100	J	RPL39	Ribosomal protein L39E	50S ribosomal protein L39e				2	2	1	1	208	1	3671		155	155	155	CPM_RS09085.p01	CSP5_RS09370.p01			-
CSP5_RS09360		arCOG01344	100	J	RPS19A	Ribosomal protein S19E (S16A)	30S ribosomal protein S19e				2	2	1	1	210	1	3673		452	452	452	CPM_RS09075.p01	CSP5_RS09360.p01			-
CPM_RS09045		arCOG00721	100	J	Nob1	Endonuclease Nob1, consists of a PIN domain and a Zn-ribbon module	hypothetical protein				2	2	1	1	216	1	3679		524	524	524	CPM_RS09045.p01	CSP5_RS09330.p01			-
CSP5_RS09325		arCOG04228	100	J	Pth2	Peptidyl-tRNA hydrolase	peptidyl-tRNA hydrolase Pth2				2	2	1	1	217	1	3680		359	359	359	CPM_RS09040.p01	CSP5_RS09325.p01			-
CSP5_RS09200		arCOG00109	97.959	J	HemK	Methylase of polypeptide chain release factors	methyltransferase				2	2	1	1	240	1	3703		590	590	590	CPM_RS08920.p01	CSP5_RS09200.p01			-
CSP5_RS09185		arCOG01887	99.304	J	TrpS	Tryptophanyl-tRNA synthetase	tryptophan--tRNA ligase				2	2	1	1	243	1	3706		1295	1295	1295	CPM_RS08905.p01	CSP5_RS09185.p01			-
CSP5_RS09180		arCOG00042	100	J	TilS	tRNA(Ile)-lysidine synthase TilS/MesJ	TIGR00269 family protein				2	2	1	1	244	1	3707		932	932	932	CPM_RS08900.p01	CSP5_RS09180.p01			-
group_2034	dph2	arCOG04112	100	J	DPH2	Diphthamide synthase subunit DPH2	diphthamide biosynthesis enzyme Dph2				2	2	1	1	265	1	3728		1001	1001	1001	CPM_RS08800.p01	CSP5_RS09065.p01			-
CPM_RS08795		arCOG01358	100	J	MiaB	2-methylthioadenine synthetase	tRNA (N(6)-L-threonylcarbamoyladenosine(37)-C(2))- methylthiotransferase				2	2	1	1	266	1	3729		1217	1217	1217	CPM_RS08795.p01	CSP5_RS09060.p01			-
CPM_RS08645		arCOG04063	98.79	J	KptA	RNA:NAD 2'-phosphotransferase	RNA 2'-phosphotransferase				2	2	1	1	296	1	3759		746	746	746	CPM_RS08645.p01	CSP5_RS08910.p01			-
CSP5_RS08805		arCOG00842	65.839	J	RimL	Acetyltransferase, RimL family	GNAT family N-acetyltransferase				1	1	1						485	485	485		CSP5_RS08805.p01			-
CSP5_RS08430		arCOG04246	99.788	J	RtcB	RNA 3'-P ligase, RtcB family protein	RtcB family protein				2	2	1	1	2203	1	3584		1415	1415	1415	CPM_RS08305.p01	CSP5_RS08430.p01			-
CPM_RS08290		arCOG00487	100	J	ArgS	Arginyl-tRNA synthetase	arginine--tRNA ligase				2	2	1	1	2207	1	3580		1631	1652	1641	CPM_RS08290.p01	CSP5_RS08415.p01			-
group_280	gatE	arCOG01719	96.192	J	GatE	Archaeal Glu-tRNAGln amidotransferase subunit E (contains GAD domain)	Glu-tRNA(Gln) amidotransferase subunit GatE				2	2	1	1	2227	1	3560		1814	1814	1814	CPM_RS08190.p01	CSP5_RS08290.p01			-
group_1902	eif2g	arCOG01563	99.51	J	GCD11	Translation initiation factor 2, gamma subunit eIF-2 gamma, GTPase	translation initiation factor IF-2 subunit gamma				2	2	1	1	2255	1	3532		1226	1226	1226	CPM_RS08050.p01	CSP5_RS08150.p01			-
CSP5_RS08145		arCOG01946	100	J	RPS6A	Ribosomal protein S6E/S10	30S ribosomal protein S6e				2	2	1	1	2256	1	3531		389	389	389	CPM_RS08045.p01	CSP5_RS08145.p01			-
CSP5_RS08100		arCOG01183	100	J	Kae1p/TsaD	Subunit of KEOPS complex, tRNA A37 threonylcarbamoyltransferase, contains a domain with ASKHA fold and RIO-type kinase (AP-endonuclease activity)	bifunctional N(6)-L-threonylcarbamoyladenine synthase/serine/threonine protein kinase				2	2	1	1	2265	1	3522		1580	1580	1580	CPM_RS08000.p01	CSP5_RS08100.p01			-
CPM_RS07945		arCOG01717	37.701	J	GatA	Asp-tRNAAsn/Glu-tRNAGln amidotransferase A subunit or related amidase	amidase				2	2	1	1	2276	1	3511		1322	1322	1322	CPM_RS07945.p01	CSP5_RS08045.p01			-
CPM_RS07650		arCOG00401	99.249	J	ThrS	Threonyl-tRNA synthetase	threonine--tRNA ligase				2	2	1	1	2336	1	3451		2000	2000	2000	CPM_RS07650.p01	CSP5_RS07645.p01			-
rpl3p		arCOG04070	100	J	RplC	Ribosomal protein L3	50S ribosomal protein L3				2	2	1	1	2364	1	3423		989	989	989	CPM_RS07500.p01	CSP5_RS07495.p01			-
rpl4p		arCOG04071	100	J	RplD	Ribosomal protein L4	50S ribosomal protein L4				2	2	1	1	2365	1	3422		755	755	755	CPM_RS07495.p01	CSP5_RS07490.p01			-
CSP5_RS07485		arCOG04072	100	J	RplW	Ribosomal protein L23	50S ribosomal protein L23				2	2	1	1	2366	1	3421		251	251	251	CPM_RS07490.p01	CSP5_RS07485.p01			-
CSP5_RS07480		arCOG04067	100	J	RplB	Ribosomal protein L2	50S ribosomal protein L2				2	2	1	1	2367	1	3420		695	695	695	CPM_RS07485.p01	CSP5_RS07480.p01			-
CSP5_RS07475		arCOG04099	99.338	J	RpsS	Ribosomal protein S19	30S ribosomal protein S19				2	2	1	1	2368	1	3419		455	455	455	CPM_RS07480.p01	CSP5_RS07475.p01			-
CSP5_RS07470		arCOG04098	100	J	RplV	Ribosomal protein L22	50S ribosomal protein L22				2	2	1	1	2369	1	3418		449	449	449	CPM_RS07475.p01	CSP5_RS07470.p01			-
CPM_RS07470		arCOG04097	100	J	RpsC	Ribosomal protein S3	30S ribosomal protein S3				2	2	1	1	2370	1	3417		662	662	662	CPM_RS07470.p01	CSP5_RS07465.p01			-
rpmC		arCOG00785	100	J	RpmC	Ribosomal protein L29	50S ribosomal protein L29				2	2	1	1	2371	1	3416		206	206	206	CPM_RS07465.p01	CSP5_RS07460.p01			-
yciH		arCOG04223	100	J	SUI1	Translation initiation factor 1 (eIF-1/SUI1)	stress response translation initiation inhibitor YciH				2	2	1	1	2372	1	3415		302	302	302	CPM_RS07460.p01	CSP5_RS07455.p01			-
CPM_RS07455		arCOG00784	98.958	J	POP4	RNase P/RNase MRP subunit p29	ribonuclease P protein subunit				2	2	1	1	2373	1	3414		290	290	290	CPM_RS07455.p01	CSP5_RS07450.p01			-
CSP5_RS07445		arCOG04096	100	J	RpsQ	Ribosomal protein S17	30S ribosomal protein S17				2	2	1	1	2374	1	3413		326	326	326	CPM_RS07450.p01	CSP5_RS07445.p01			-
rpl14p		arCOG04095	100	J	RplN	Ribosomal protein L14	50S ribosomal protein L14				2	2	1	1	2375	1	3412		398	398	398	CPM_RS07445.p01	CSP5_RS07440.p01			-
CSP5_RS07435		arCOG04094	100	J	RplX	Ribosomal protein L24	50S ribosomal protein L24				2	2	1	1	2376	1	3411		605	605	605	CPM_RS07440.p01	CSP5_RS07435.p01			-
CPM_RS07435		arCOG04093	100	J	RPS4A	Ribosomal protein S4E	30S ribosomal protein S4e				2	2	1	1	2377	1	3410		713	713	713	CPM_RS07435.p01	CSP5_RS07430.p01			-
CPM_RS07430		arCOG04092	100	J	RplE	Ribosomal protein L5	50S ribosomal protein L5				2	2	1	1	2378	1	3409		503	503	503	CPM_RS07430.p01	CSP5_RS07425.p01			-
CPM_RS07425		arCOG00782	100	J	RpsN	Ribosomal protein S14	30S ribosomal protein S14				2	2	1	1	2379	1	3408		161	161	161	CPM_RS07425.p01	CSP5_RS07420.p01			-
CSP5_RS07415		arCOG04091	100	J	RpsH	Ribosomal protein S8	30S ribosomal protein S8				2	2	1	1	2380	1	3407		389	389	389	CPM_RS07420.p01	CSP5_RS07415.p01			-
CPM_RS07415		arCOG04090	100	J	RplF	Ribosomal protein L6P	50S ribosomal protein L6				2	2	1	1	2381	1	3406		542	542	542	CPM_RS07415.p01	CSP5_RS07410.p01			-
CSP5_RS07405		arCOG00781	100	J	RPL32	Ribosomal protein L32E	50S ribosomal protein L32e				2	2	1	1	2382	1	3405		410	410	410	CPM_RS07410.p01	CSP5_RS07405.p01			-
CSP5_RS07400		arCOG04089	100	J	RPL19A	Ribosomal protein L19E	50S ribosomal protein L19e				2	2	1	1	2383	1	3404		449	449	449	CPM_RS07405.p01	CSP5_RS07400.p01			-
CPM_RS07400		arCOG04088	98.758	J	RplR	Ribosomal protein L18	50S ribosomal protein L18				2	2	1	1	2384	1	3403		485	485	485	CPM_RS07400.p01	CSP5_RS07395.p01			-
CPM_RS07395		arCOG04087	100	J	RpsE	Ribosomal protein S5	30S ribosomal protein S5				2	2	1	1	2385	1	3402		662	662	662	CPM_RS07395.p01	CSP5_RS07390.p01			-
CPM_RS07390		arCOG04086	100	J	RpmD	Ribosomal protein L30	50S ribosomal protein L30				2	2	1	1	2386	1	3401		491	491	491	CPM_RS07390.p01	CSP5_RS07385.p01			-
CSP5_RS07380		arCOG00779	100	J	RplO	Ribosomal protein L15	uL15 family ribosomal protein				2	2	1	1	2387	1	3400		443	443	443	CPM_RS07385.p01	CSP5_RS07380.p01			-
CSP5_RS07355		arCOG00987	99.736	J	TruB	Pseudouridine synthase	RNA-guided pseudouridylation complex pseudouridine synthase subunit Cbf5				2	2	1	1	2392	1	3395		1139	1139	1139	CPM_RS07360.p01	CSP5_RS07355.p01			-
CSP5_RS07350		arCOG01923	99.62	J	SIK1	Box C/D ribonucleoprotein Nop56/Prp31/SIK1 subunit	hypothetical protein				2	2	1	1	2393	1	3394		791	791	791	CPM_RS07355.p01	CSP5_RS07350.p01			-
CPM_RS07330		arCOG04109	98.936	J	RPL42A	Ribosomal protein L44E	50S ribosomal protein L44e				2	2	1	1	2398	1	3389		284	284	284	CPM_RS07330.p01	CSP5_RS07295.p01			-
CSP5_RS07290		arCOG04108	100	J	RPS27A	Ribosomal protein S27E	30S ribosomal protein S27e				2	2	1	1	2399	1	3388		197	197	197	CPM_RS07325.p01	CSP5_RS07290.p01			-
CSP5_RS07285		arCOG04107	100	J	SUI2	Translation initiation factor 2, alpha subunit (eIF-2alpha)	translation initiation factor IF-2 subunit alpha				2	2	1	1	2400	1	3387		767	767	767	CPM_RS07320.p01	CSP5_RS07285.p01			-
CPM_RS07315		arCOG00906	100	J	Nop10	rRNA maturation protein Nop10, contains Zn-ribbon domain	ribosome biogenesis protein				2	2	1	1	2401	1	3386		173	173	173	CPM_RS07315.p01	CSP5_RS07280.p01			-
eif1A		arCOG01179	100	J	InfA	Translation initiation factor 1 (IF-1)	translation initiation factor eIF-1A				2	2	1	1	2417	1	3370		329	329	329	CPM_RS07225.p01	CSP5_RS07190.p01			-
CSP5_RS07180		arCOG04150	100	J	Krr1	rRNA processing protein Krr1/Pno1, contains KH domain	KH domain-containing protein				2	2	1	1	2419	1	3368		578	578	578	CPM_RS07215.p01	CSP5_RS07180.p01			-
CSP5_RS07155		arCOG10124	99.689	J	TYW2	Wybutosine (yW) biosynthesis enzyme TYW2, tRNA(Phe) (4-demethylwyosine(37)-C(7)) aminocarboxypropyltransferase transferase	methyltransferase				2	2	1	1	2423	1	3364		983	983	983	CPM_RS07190.p01	CSP5_RS07155.p01			-
CPM_RS07175		arCOG01722	100	J	RpsM	Ribosomal protein S13	30S ribosomal protein S13				2	2	1	1	2426	1	3361		464	464	464	CPM_RS07175.p01	CSP5_RS07140.p01			-
CSP5_RS07135		arCOG04239	99.5	J	RpsD	Ribosomal protein S4 or related protein	30S ribosomal protein S4				2	2	1	1	2427	1	3360		602	602	602	CPM_RS07170.p01	CSP5_RS07135.p01			-
CSP5_RS07130		arCOG04240	90.598	J	RpsK	Ribosomal protein S11	30S ribosomal protein S11				2	2	1	1	2428	1	3359		383	383	383	CPM_RS07165.p01	CSP5_RS07130.p01			-
CPM_RS07040		arCOG01018	100	J	TrmJ	tRNA C32,U32 (ribose-2'-O)-methylase TrmJ or a related methyltransferase	RNA methyltransferase				2	2	1	1	2453	1	3334		740	740	740	CPM_RS07040.p01	CSP5_RS07005.p01			-
CPM_RS07035		arCOG00780	100	J	RPL18A	Ribosomal protein L18E	50S ribosomal protein L18e				2	2	1	1	2454	1	3333		368	368	368	CPM_RS07035.p01	CSP5_RS07000.p01			-
CPM_RS07030		arCOG04242	100	J	RplM	Ribosomal protein L13	50S ribosomal protein L13				2	2	1	1	2455	1	3332		425	425	425	CPM_RS07030.p01	CSP5_RS06995.p01			-
CPM_RS07025		arCOG04243	99.254	J	RpsI	Ribosomal protein S9	30S ribosomal protein S9				2	2	1	1	2456	1	3331		404	404	404	CPM_RS07025.p01	CSP5_RS06990.p01			-
CPM_RS06885		arCOG01254	99.578	J	AlaX	Ser-tRNA(Ala) deacylase AlaX (editing enzyme)	alanyl-tRNA editing protein				2	2	1	1	2483	1	3304		713	713	713	CPM_RS06885.p01	CSP5_RS06850.p01			-
CSP5_RS06835		arCOG04113	100	J	RplP	Ribosomal protein L10AE/L16	50S ribosomal protein L16				2	2	1	1	2486	1	3301		530	530	530	CPM_RS06870.p01	CSP5_RS06835.p01			-
CPM_RS06855		arCOG04277	100	J	Efp	Translation elongation factor P (EF-P)/translation initiation factor 5A (eIF-5A)	translation initiation factor IF-5A				2	2	1	1	2489	1	3298		389	389	389	CPM_RS06855.p01	CSP5_RS06815.p01			-
CPM_RS06710		arCOG00409	99.677	J	AsnS	Aspartyl/asparaginyl-tRNA synthetase	asparagine synthetase A				2	2	1	1	2517	1	3270		932	932	932	CPM_RS06710.p01	CSP5_RS06640.p01			-
CSP5_RS06615		arCOG04186	100	J	RPS1A	Ribosomal protein S3AE	30S ribosomal protein S3ae				2	2	1	1	2521	1	3266		644	644	644	CPM_RS06685.p01	CSP5_RS06615.p01			-
tuf		arCOG01561	100	J	TEF1	Translation elongation factor EF-1 alpha, GTPase	translation elongation factor EF-1 subunit alpha				2	2	1	1	2522	1	3265		1274	1274	1274	CPM_RS06680.p01	CSP5_RS06610.p01			-
CSP5_RS06605		arCOG01758	100	J	RpsJ	Ribosomal protein S10	30S ribosomal protein S10				2	2	1	1	2523	1	3264		314	314	314	CPM_RS06675.p01	CSP5_RS06605.p01			-
CSP5_RS06600		arCOG01559	99.864	J	FusA	Translation elongation factor G, EF-G (GTPase)	elongation factor EF-2				2	2	1	1	2524	1	3263		2201	2201	2201	CPM_RS06670.p01	CSP5_RS06600.p01			-
CSP5_RS06560		arCOG00047	97.826	J	Trm11	tRNA G10 N-methylase Trm11	methyltransferase				2	2	1	1	2532	1	3255		968	968	968	CPM_RS06630.p01	CSP5_RS06560.p01			-
CSP5_RS06525		arCOG04049	100	J	RPL40A	Ribosomal protein L40E	50S ribosomal protein L40e				2	2	1	1	2539	1	3248		149	149	149	CPM_RS06595.p01	CSP5_RS06525.p01			-
prf1		arCOG01742	100	J	eRF1	Peptide chain release factor eRF1	peptide chain release factor aRF-1				2	2	1	1	2545	1	3242		1238	1238	1238	CPM_RS06565.p01	CSP5_RS06495.p01			-
CSP5_RS06390		arCOG00910	99.5	J	-	Predicted RNA methylase	METTL5 family protein				2	2	1	1	2565	1	3222		602	602	602	CPM_RS06460.p01	CSP5_RS06390.p01			-
CPM_RS06445		arCOG00676	96.41	J	Csl4	Exosome complex RNA-binding protein Csl4, contains S1 and Zn-ribbon domains	exosome complex RNA-binding protein Csl4				2	2	1	1	2569	1	3218		587	587	587	CPM_RS06445.p01	CSP5_RS06375.p01			-
CPM_RS06420		arCOG01751	100	J	Rpl7Ae	Ribosomal protein L7AE	50S ribosomal protein L7Ae				2	2	1	1	2573	1	3214		368	368	368	CPM_RS06420.p01	CSP5_RS06350.p01			-
CSP5_RS06345		arCOG04314	100	J	RPS28A	Ribosomal protein S28E/S33	30S ribosomal protein S28e				2	2	1	1	2574	1	3213		209	209	209	CPM_RS06415.p01	CSP5_RS06345.p01			-
CSP5_RS06340		arCOG01950	100	J	RPL24A	Ribosomal protein L24E	hypothetical protein				2	2	1	1	2575	1	3212		281	281	281	CPM_RS06410.p01	CSP5_RS06340.p01			-
infB		arCOG01560	99.828	J	InfB	Translation initiation factor 2 (IF-2; GTPase)	translation initiation factor IF-2				2	2	1	1	2577	1	3210		1742	1742	1742	CPM_RS06400.p01	CSP5_RS06330.p01			-
CSP5_RS06285		arCOG04449	99.219	J	TruA	Pseudouridylate synthase	hypothetical protein				2	2	1	1	2586	1	3201		770	770	770	CPM_RS06355.p01	CSP5_RS06285.p01			-
leuS		arCOG00809	100	J	LeuS	Leucyl-tRNA synthetase	leucine--tRNA ligase				2	2	1	1	2589	1	3198		2690	2690	2690	CPM_RS06340.p01	CSP5_RS06270.p01			-
CSP5_RS06245		arCOG00412	99.053	J	PheT	Phenylalanyl-tRNA synthetase beta subunit	hypothetical protein				2	2	1	1	2594	1	3193		1586	1586	1586	CPM_RS06315.p01	CSP5_RS06245.p01			-
CSP5_RS06220		arCOG04185	100	J	RpsO	Ribosomal protein S15P	30S ribosomal protein S15				2	2	1	1	2599	1	3188		440	440	440	CPM_RS06290.p01	CSP5_RS06220.p01			-
CSP5_RS06200		arCOG01863	99.315	J	MBF1	Ribosome-binding protein aMBF1, translation factor, contains Zn-ribbon and HTH domains	TIGR00270 family protein				2	2	1	1	2603	1	3184		440	440	440	CPM_RS06270.p01	CSP5_RS06200.p01			-
dph5		arCOG04161	99.259	J	DPH5	Diphthamide biosynthesis methyltransferase	diphthine synthase				2	2	1	1	2626	1	3161		812	812	812	CPM_RS06155.p01	CSP5_RS06085.p01			-
CSP5_RS05985		arCOG04183	78.431	J	RPS27AE	Ribosomal protein S27AE	30S ribosomal protein S27ae				2	2	1	1	2647	1	3140		161	161	161	CPM_RS06055.p01	CSP5_RS05985.p01			-
CPM_RS06050		arCOG04182	100	J	RPS24A	Ribosomal protein S24E	hypothetical protein				2	2	1	1	2648	1	3139		299	299	299	CPM_RS06050.p01	CSP5_RS05980.p01			-
thiI		arCOG00038	97.39	J	ThiI	tRNA S(4)U 4-thiouridine synthase	tRNA 4-thiouridine(8) synthase ThiI				2	2	1	1	2656	1	3131		1496	1496	1496	CPM_RS06005.p01	CSP5_RS05930.p01			-
CSP5_RS05825		arCOG01857	100	J	TRM56	tRNA C56-2-O'-methylase, SpoU family	HD domain-containing protein				2	2	1	1	2677	1	3110		1043	1043	1043	CPM_RS05895.p01	CSP5_RS05825.p01			-
CSP5_RS05725		arCOG04167	38.182	J	RPL14A	Ribosomal protein L14E/L6E/L27E	hypothetical protein				1	1	1						281	281	281		CSP5_RS05725.p01			-
CSP5_RS05600		arCOG01219	96.321	J	TRM1	N2,N2-dimethylguanosine tRNA methyltransferase	N2,N2-dimethylguanosine tRNA methyltransferase				2	2	1	1	2723	1	3064		1103	1103	1103	CPM_RS05665.p01	CSP5_RS05600.p01			-
CSP5_RS05565		arCOG04312	97.917	J	Fcf1	rRNA-processing protein FCF1, contains PIN domain	hypothetical protein				2	2	1	1	2730	1	3057		353	353	353	CPM_RS05630.p01	CSP5_RS05565.p01			-
CSP5_RS05560		arCOG01640	100	J	GCD7	Translation initiation factor 2, beta subunit (eIF-2beta)/eIF-5 N-terminal domain	translation initiation factor IF-2 subunit beta				2	2	1	1	2731	1	3056		617	617	617	CPM_RS05625.p01	CSP5_RS05560.p01			-
CSP5_RS05555		arCOG00807	99.22	J	IleS	Isoleucyl-tRNA synthetase	isoleucine--tRNA ligase				2	2	1	1	2732	1	3055		3080	3080	3080	CPM_RS05620.p01	CSP5_RS05555.p01			-
CPM_RS05610		arCOG01360	98.017	J	RaSEA	Archaeosine formation enzyme, radical SAM superfamily	archaeosine biosynthesis radical SAM protein RaSEA				2	2	1	1	2734	1	3053		1061	1061	1061	CPM_RS05610.p01	CSP5_RS05545.p01			-
CSP5_RS05540		arCOG01885	98.701	J	RPS17A	Ribosomal protein S17E	hypothetical protein				2	2	1	1	2735	1	3052		233	233	233	CPM_RS05605.p01	CSP5_RS05540.p01			-
CPM_RS05455		arCOG00486	100	J	CysS	Cysteinyl-tRNA synthetase	cysteine--tRNA ligase				2	2	1	1	2765	1	3022		1370	1370	1370	CPM_RS05455.p01	CSP5_RS05390.p01			-
CPM_RS05405		arCOG00543	100	J	FttA	Transcription termination factor, consists of metallo-beta-lactamase domain and an RNA-binding KH domain	beta-CASP ribonuclease aCPSF1				2	2	1	1	2775	1	3012		1922	1922	1922	CPM_RS05405.p01	CSP5_RS05340.p01			-
CSP5_RS05250		arCOG01486	50.505	J	RnmV	5S rRNA maturation endonuclease (Ribonuclease M5), contains TOPRIM domain	hypothetical protein				2	2	1	1	2793	1	2994	Hypothetical protein with no hits to refseq/uniprot/clusters/cdd/tigrfams/pfam overlapping another protein with hits	326	326	326	CPM_RS05315.p01	CSP5_RS05250.p01			-
CSP5_RS05235		arCOG00978	100	J	GCD14	tRNA(1-methyladenosine) methyltransferase	hypothetical protein				2	2	1	1	2796	1	2991		752	752	752	CPM_RS05300.p01	CSP5_RS05235.p01			-
CPM_RS05210		arCOG04302	99.818	J	GlnS	Glutamyl- or glutaminyl-tRNA synthetase	glutamate--tRNA ligase				2	2	1	1	2813	1	2974		1646	1646	1646	CPM_RS05210.p01	CSP5_RS05145.p01			-
CPM_RS05125		arCOG04414	100	J	Pcc1	Subunit of KEOPS complex (Cgi121BUD32KAE1)	hypothetical protein				2	2	1	1	2829	1	2958		242	242	242	CPM_RS05125.p01	CSP5_RS05060.p01			-
thpR		arCOG01736	87.719	J	LigT	2'-5' RNA ligase	RNA 2',3'-cyclic phosphodiesterase				1	1	1						515	515	515		CSP5_RS04510.p01			-
CSP5_RS04290		arCOG00038	40.541	J	ThiI	tRNA S(4)U 4-thiouridine synthase	hypothetical protein				1	1	1						254	254	254		CSP5_RS04290.p01			-
CSP5_RS04185		arCOG00035	100	J	Dph6	Diphthamide synthase (EF-2-diphthine--ammonia ligase)	diphthine--ammonia ligase				2	2	1	1	3012	1	2775		647	647	647	CPM_RS04225.p01	CSP5_RS04185.p01			-
CPM_RS04150		arCOG02466	100	J	GAR1	RNA-binding protein involved in rRNA processing	hypothetical protein				2	2	1	1	3026	1	2761		215	215	215	CPM_RS04150.p01	CSP5_RS04110.p01			-
asnS		arCOG00407	99.767	J	AsnS	Aspartyl/asparaginyl-tRNA synthetase	asparagine--tRNA ligase				2	2	1	1	3063	1	2724		1289	1289	1289	CPM_RS03965.p01	CSP5_RS03925.p01			-
CPM_RS03950		arCOG01564	99.67	J	SelB	Selenocysteine-specific translation elongation factor or SelB-II domain	hypothetical protein				2	2	1	1	3066	1	2721		911	911	911	CPM_RS03950.p01	CSP5_RS03910.p01			-
rnz		arCOG00501	99.677	J	Rnz	Ribonuclease Z, beta-lactamase superfamily hydrolase	ribonuclease Z				2	2	1	1	3070	1	2717		932	932	932	CPM_RS03930.p01	CSP5_RS03890.p01			-
CSP5_RS03860		arCOG01886	99.695	J	TyrS	Tyrosyl-tRNA synthetase	tyrosine--tRNA ligase				2	2	1	1	3076	1	2711		989	989	989	CPM_RS03900.p01	CSP5_RS03860.p01			-
CPM_RS03880		arCOG00402	100	J	ProS	Prolyl-tRNA synthetase	proline--tRNA ligase				2	2	1	1	3080	1	2707		1385	1385	1385	CPM_RS03880.p01	CSP5_RS03840.p01			-
CPM_RS03570		arCOG00410	98.58	J	PheS	Phenylalanyl-tRNA synthetase alpha subunit	phenylalanine--tRNA ligase subunit alpha				2	2	1	1	3142	1	2645		1481	1481	1481	CPM_RS03570.p01	CSP5_RS03545.p01			-
CSP5_RS03500		arCOG00990	99.424	J	-	Queuine tRNA-ribosyltransferase, contain PUA domain	DUF5591 domain-containing protein				1	1	1						1565	1565	1565		CSP5_RS03500.p01			-
CPM_RS03465		arCOG04154	98.4	J	RPS8A	Ribosomal protein S8E	30S ribosomal protein S8e				2	2	1	1	3163	1	2624		377	377	377	CPM_RS03465.p01	CSP5_RS03440.p01			-
CSP5_RS03405		arCOG04122	100	J	Emg1	rRNA pseudouridine-1189 N-methylase Emg1, Nep1/Mra1 family	ribosome biogenesis protein				1	1	1						668	668	668		CSP5_RS03405.p01			-
CPM_RS03035		arCOG04149	100	J	NMD3	NMD protein affecting ribosome stability and mRNA decay	hypothetical protein				2	2	1	1	3243	1	2544		1016	1016	1016	CPM_RS03035.p01	CSP5_RS03075.p01			-
CSP5_RS02895		arCOG00809	28.421	J	LeuS	Leucyl-tRNA synthetase	hypothetical protein				1	1	1						695	695	695		CSP5_RS02895.p01			-
group_1007	aspS	arCOG00406	99.532	J	AsnS	Aspartyl/asparaginyl-tRNA synthetase	aspartate--tRNA(Asn) ligase				2	2	1	1	3290	1	2497		1283	1283	1283	CPM_RS02780.p01	CSP5_RS02790.p01			-
truD		arCOG04252	99.237	J	TruD	tRNA(Glu) U13 pseudouridine synthase TruD	tRNA pseudouridine(13) synthase TruD				2	2	1	1	3354	1	2433		1181	1181	1181	CPM_RS02430.p01	CSP5_RS02545.p01			-
endA		arCOG01701	99.357	J	SEN2	tRNA splicing endonuclease	tRNA-intron lyase				2	2	1	1	3361	1	2426		935	935	935	CPM_RS02395.p01	CSP5_RS02510.p01			-
CPM_RS02390		arCOG04245	100	J	RpsB	Ribosomal protein S2	30S ribosomal protein S2				2	2	1	1	3362	1	2425		599	599	599	CPM_RS02390.p01	CSP5_RS02505.p01			-
CSP5_RS02480		arCOG00404	99.765	J	HisS	Histidyl-tRNA synthetase	histidine--tRNA ligase				2	2	1	1	3367	1	2420		1277	1277	1277	CPM_RS02365.p01	CSP5_RS02480.p01			-
CSP5_RS02460		arCOG00187	99.83	J	Rli1	Translation initiation factor RLI1, contains Fe-S and AAA+ ATPase domains	ribosome biogenesis/translation initiation ATPase RLI				2	2	1	1	3371	1	2416		1769	1769	1769	CPM_RS02345.p01	CSP5_RS02460.p01			-
tgtA		arCOG00989	98.864	J	Tgt	Queuine/archaeosine tRNA-ribosyltransferase	tRNA guanosine(15) transglycosylase TgtA				2	2	1	1	3372	1	2415		1850	1850	1850	CPM_RS02340.p01	CSP5_RS02455.p01			-
CSP5_RS02390		arCOG01952	98.802	J	SUA5	tRNA A37 threonylcarbamoyladenosine synthetase subunit TsaC/SUA5/YrdC	threonylcarbamoyl-AMP synthase				2	2	1	1	3386	1	2401		1004	1004	1004	CPM_RS02260.p01	CSP5_RS02390.p01			-
CPM_RS02120		arCOG04174	100	J	TYW1	Wybutosine (yW) biosynthesis enzyme, Fe-S oxidoreductase	4-demethylwyosine synthase TYW1				2	2	1	1	3413	1	2374		938	938	938	CPM_RS02120.p01	CSP5_RS02255.p01			-
CSP5_RS02215		arCOG04209	100	J	RPL15A	Ribosomal protein L15E	50S ribosomal protein L15e				2	2	1	1	3421	1	2366		596	596	596	CPM_RS02080.p01	CSP5_RS02215.p01			-
CSP5_RS02115		arCOG00541	100	J	YSH1	5'-3' Exoribonuclease of the beta-lactamase fold involved in RNA processing	MBL fold metallo-hydrolase				2	2	1	1	3440	1	2347		1220	1220	1220	CPM_RS01980.p01	CSP5_RS02115.p01			-
queC		arCOG00039	100	J	QueC	7-cyano-7-deazaguanine synthase (queuosine biosynthesis)	7-cyano-7-deazaguanine synthase QueC				2	2	1	1	3450	1	2337		743	743	743	CPM_RS01925.p01	CSP5_RS02060.p01			-
CPM_RS01890		arCOG00079	100	J	FtsJ	23S rRNA U2552 (ribose-2'-O)-methylase RlmE/FtsJ	RlmE family RNA methyltransferase				2	2	1	1	3457	1	2330		587	587	587	CPM_RS01890.p01	CSP5_RS02025.p01			-
alaS		arCOG01255	99.318	J	AlaS	Alanyl-tRNA synthetase	alanine--tRNA ligase				2	2	1	1	3477	1	2310		2642	2642	2642	CPM_RS01790.p01	CSP5_RS01925.p01			-
CSP5_RS01920		arCOG00078	100	J	NOP1	Fibrillarin-like rRNA methylase	fibrillarin-like rRNA/tRNA 2'-O-methyltransferase				2	2	1	1	3478	1	2309		668	668	668	CPM_RS01785.p01	CSP5_RS01920.p01			-
CSP5_RS01910		arCOG01989	69.091	J	-	Zn-ribbon RNA-binding protein with a function in translation	DUF1610 domain-containing protein				2	2	1	1	3480	1	2307		167	167	167	CPM_RS01775.p01	CSP5_RS01910.p01			-
CSP5_RS01905		arCOG01988	100	J	EFB1	Translation elongation factor EF-1beta	elongation factor 1-beta				2	2	1	1	3481	1	2306		266	266	266	CPM_RS01770.p01	CSP5_RS01905.p01			-
CSP5_RS01860		arCOG00033	99.687	J	Trm5	Wybutosine (yW) biosynthesis enzyme Trm5, tRNA (guanine) methyltransferase	methyltransferase				2	2	1	1	3490	1	2297		959	959	959	CPM_RS01725.p01	CSP5_RS01860.p01			-
CPM_RS01715		arCOG01115	100	J	TiaS	tRNA(Ile2) 2-agmatinylcytidine synthetase; containing Zn-ribbon domain and OB-fold domain	tRNA(Ile)(2)-agmatinylcytidine synthase				2	2	1	1	3492	1	2295		1337	1337	1337	CPM_RS01715.p01	CSP5_RS01850.p01			-
serS		arCOG00403	99.545	J	SerS	Seryl-tRNA synthetase	serine--tRNA ligase				2	2	1	1	3498	1	2289		1322	1322	1322	CPM_RS01685.p01	CSP5_RS01820.p01			-
group_801	rsmA	arCOG04131	100	J	RsmA	16S rRNA A1518 and A1519 N6-dimethyltransferase RsmA/KsgA/DIM1	16S rRNA (adenine(1518)-N(6)/adenine(1519)-N(6))- dimethyltransferase RsmA				2	2	1	1	3512	1	2275		719	719	719	CPM_RS01615.p01	CSP5_RS01750.p01			-
CPM_RS01610		arCOG04130	99.451	J	-	Predicted RNA-binding protein	DUF655 domain-containing protein				2	2	1	1	3513	1	2274		548	548	548	CPM_RS01610.p01	CSP5_RS01745.p01			-
CSP5_RS01735		arCOG04129	100	J	RPL21A	Ribosomal protein L21E	50S ribosomal protein L21e				2	2	1	1	3515	1	2272		296	296	296	CPM_RS01600.p01	CSP5_RS01735.p01			-
CSP5_RS01730		arCOG01015	99.221	J	Pus10	tRNA U54 and U55 pseudouridine synthase Pus10	tRNA pseudouridine(54/55) synthase Pus10				2	2	1	1	3516	1	2271		1157	1157	1157	CPM_RS01595.p01	CSP5_RS01730.p01			-
CPM_RS01585		arCOG04208	100	J	RPL43A	Ribosomal protein L37AE/L43A	50S ribosomal protein L37ae				2	2	1	1	3518	1	2269		260	260	260	CPM_RS01585.p01	CSP5_RS01720.p01			-
CPM_RS01580		arCOG01574	99.617	J	Rrp42	Exosome complex RNA-binding protein Rrp42, RNase PH superfamily	exosome complex protein Rrp42				2	2	1	1	3519	1	2268		785	785	785	CPM_RS01580.p01	CSP5_RS01715.p01			-
CPM_RS01575		arCOG01575	100	J	Rph/Rrp41	Ribonuclease PH	exosome complex exonuclease Rrp41				2	2	1	1	3520	1	2267		752	752	752	CPM_RS01575.p01	CSP5_RS01710.p01			-
CPM_RS01570		arCOG00678	99.554	J	Rrp4	Exosome complex RNA-binding protein Rrp4, contains S1 and KH domains	exosome complex protein Rrp4				2	2	1	1	3521	1	2266		686	686	686	CPM_RS01570.p01	CSP5_RS01705.p01			-
CPM_RS01565		arCOG04187	100	J	Sdo1	Ribosome maturation protein Sdo1	ribosome assembly factor SBDS				2	2	1	1	3522	1	2265		689	689	689	CPM_RS01565.p01	CSP5_RS01700.p01			-
CSP5_RS01645		arCOG01741	99.706	J	PelA	Release factor eRF1	mRNA surveillance protein pelota				2	2	1	1	3532	1	2255		1022	1022	1022	CPM_RS01510.p01	CSP5_RS01645.p01			-
CSP5_RS01550		arCOG00405	100	J	GRS1	Glycyl-tRNA synthetase (class II)	glycine--tRNA ligase				2	2	1	1	3551	1	2236		1469	1469	1469	CPM_RS01415.p01	CSP5_RS01550.p01			-
CSP5_RS01505		arCOG01254	73.967	J	AlaX	Ser-tRNA(Ala) deacylase AlaX (editing enzyme)	alanyl-tRNA editing protein				2	2	1	1	3560	1	2227		728	728	728	CPM_RS01370.p01	CSP5_RS01505.p01			-
group_743	cca	arCOG04249	98.198	J	CCA1	tRNA nucleotidyltransferase (CCA-adding enzyme)	CCA tRNA nucleotidyltransferase				2	2	1	1	3578	1	2209		1334	1334	1334	CPM_RS01275.p01	CSP5_RS01410.p01			-
CSP5_RS01350		arCOG04254	100	J	RpsG	Ribosomal protein S7	30S ribosomal protein S7				2	2	1	1	3590	1	2197		563	563	563	CPM_RS01210.p01	CSP5_RS01350.p01			-
CSP5_RS01345		arCOG04255	99.296	J	RpsL	Ribosomal protein S12	30S ribosomal protein S12				2	2	1	1	3591	1	2196		428	428	428	CPM_RS01205.p01	CSP5_RS01345.p01			-
CPM_RS00985		arCOG00358	99.724	J	DRG	Ribosome-interacting GTPase 1	GTP-binding protein				2	2	1	1	3632	1	2155		1088	1088	1088	CPM_RS00985.p01	CSP5_RS01130.p01			-
rpl12p		arCOG04287	100	J	RPP1A	Ribosomal protein L12E/L44/L45/RPP1/RPP2	50S ribosomal protein P1				2	2	1	1	3639	1	2148		305	305	305	CPM_RS00950.p01	CSP5_RS01095.p01			-
CPM_RS00945		arCOG04288	100	J	RplJ	Ribosomal protein L10	50S ribosomal protein L10				2	2	1	1	3640	1	2147		926	926	926	CPM_RS00945.p01	CSP5_RS01090.p01			-
CSP5_RS01085		arCOG04289	100	J	RplA	Ribosomal protein L1	50S ribosomal protein L1				2	2	1	1	3641	1	2146		641	641	641	CPM_RS00940.p01	CSP5_RS01085.p01			-
CSP5_RS01080		arCOG04372	100	J	RplK	Ribosomal protein L11	50S ribosomal protein L11				2	2	1	1	3642	1	2145		473	473	473	CPM_RS00935.p01	CSP5_RS01080.p01			-
CSP5_RS01035		arCOG00985	100	J	Tma20	Predicted RNA-binding protein, contains PUA domain	DUF1947 domain-containing protein				2	2	1	1	3651	1	2136		461	461	461	CPM_RS00890.p01	CSP5_RS01035.p01			-
metG		arCOG00810	99.431	J	MetG	Methionyl-tRNA synthetase	methionine--tRNA ligase				2	2	1	1	3659	1	2128		2111	2111	2111	CPM_RS00850.p01	CSP5_RS00995.p01			-
lysS		arCOG00485	99.8	J	LysS	Lysyl-tRNA synthetase, class I	lysine--tRNA ligase				2	2	1	1	3660	1	2127		1502	1502	1502	CPM_RS00845.p01	CSP5_RS00990.p01			-
CSP5_RS00910		arCOG01001	100	J	Map	Methionine aminopeptidase	type II methionyl aminopeptidase				2	2	1	1	3677	1	2110		872	872	872	CPM_RS00765.p01	CSP5_RS00910.p01			-
CSP5_RS00880		arCOG00842	98.883	J	RimL	Acetyltransferase, RimL family	GNAT family N-acetyltransferase				2	2	1	1	3683	1	2104		539	539	539	CPM_RS00735.p01	CSP5_RS00880.p01			-
CPM_RS00725		arCOG00357	99.481	J	GTP1	Ribosome-binding ATPase YchF, GTP1/OBG family	50S ribosome-binding GTPase				2	2	1	1	3685	1	2102		1157	1157	1157	CPM_RS00725.p01	CSP5_RS00870.p01			-
CSP5_RS00260		arCOG01346	23.171	J	-	RNA-binding protein containing KH domain, possibly ribosomal protein	hypothetical protein				1	1	1						515	515	515		CSP5_RS00260.p01			-
CSP5_RS00075		arCOG00808	99.488	J	ValS	Valyl-tRNA synthetase	valine--tRNA ligase				2	2	1	1	15	1	1970		2345	2345	2345	CPM_RS00075.p01	CSP5_RS00075.p01			-
CPM_RS00065		arCOG01616	99.602	J	GEK1	D-aminoacyl-tRNA deacylase, involved in ethanol tolerance	D-aminoacyl-tRNA deacylase				2	2	1	1	13	1	1968		755	755	755	CPM_RS00065.p01	CSP5_RS00065.p01			-
CSP5_RS00045		arCOG04733	98.864	J	Tsr3	Ribosome biogenesis protein Tsr3, contains Fer4-like metal-binding domain ortholog of eukaryotic RNase L inhibitor RLI N-terminal domain	DUF367 family protein				2	2	1	1	9	1	1964		530	530	530	CPM_RS00045.p01	CSP5_RS00045.p01			-
CPM_RS08540		arCOG00842	63.975	J	RimL	Acetyltransferase, RimL family	GNAT family N-acetyltransferase				1	1	1	1	316	1	3779		485	485	485	CPM_RS08540.p01				-
group_1307	thpR	arCOG01736	100	J	LigT	2'-5' RNA ligase	RNA 2',3'-cyclic phosphodiesterase				1	1	1	1	2949	1	2838		515	515	515	CPM_RS04540.p01				-
CPM_RS03525		arCOG00990	89.06	J	-	Queuine tRNA-ribosyltransferase, contain PUA domain	DUF5591 domain-containing protein				1	1	1	1	3151	1	2636		1565	1565	1565	CPM_RS03525.p01				-
CPM_RS03450		arCOG04122	93.694	J	Emg1	rRNA pseudouridine-1189 N-methylase Emg1, Nep1/Mra1 family	hypothetical protein				1	1	1	1	3165	1	2622		668	668	668	CPM_RS03450.p01				-
group_3393		arCOG01695	100	JO	RqcH	Ribosome quality control (RQC) protein RqcH, Rqc2/NEMF/Tae2 family, contains fibronectin-(FbpA) and RNA- (NFACT) binding domains	hypothetical protein				2	2	1	1	970	1	850		1856	1856	1856			ANIHLMIM_01097	MKNJJJNK_01199	++
CSP5_RS03090		arCOG01695	100	JO	RqcH	Ribosome quality control (RQC) protein RqcH, Rqc2/NEMF/Tae2 family, contains fibronectin-(FbpA) and RNA- (NFACT) binding domains	NFACT family protein				2	2	1	1	3240	1	2547		1808	1808	1808	CPM_RS03050.p01	CSP5_RS03090.p01			-
nanK		arCOG04280	100	K	NagC	Transcriptional regulator/sugar kinase	N-acetylmannosamine kinase	Amino sugar and nucleotide sugar metabolism|Metabolic pathways	2.7.1.60		2	2	1	1	581	1	1437		959	959	959			ANIHLMIM_01381	MKNJJJNK_00173	++
group_3337		arCOG00492	99.496	K	ARO8	Transcriptional regulators containing a DNA-binding HTH domain and an aminotransferase domain (MocR family)	Aromatic-amino-acid aminotransferase 1	Cysteine and methionine metabolism|Lysine biosynthesis|Tyrosine metabolism|Phenylalanine metabolism|Phenylalanine, tyrosine and tryptophan biosynthesis|Novobiocin biosynthesis|Isoquinoline alkaloid biosynthesis|Tropane, piperidine and pyridine alkaloid biosynthesis|Metabolic pathways|Biosynthesis of secondary metabolites	2.6.1.57		2	2	1	1	2072	1	1895		1244	1244	1244			ANIHLMIM_01026	MKNJJJNK_00562	++
group_2851		arCOG00770	98.712	K	DinG	Rad3-related DNA helicase	ATP-dependent DNA helicase		3.6.4.12	COG1199	2	2	1	1	1389	1	299		1865	1865	1865			ANIHLMIM_00470	MKNJJJNK_00924	++
dbpA_1		arCOG00874	31.088	K	xpb	ssDNA-dependent ATPase, helicase superfamily II	ATP-dependent RNA helicase DbpA		3.6.4.13		1	1	1	1	1866	1	1691		1475	1475	1475			ANIHLMIM_00725		+
dbpA_3		arCOG04818	100	K	HepA	Superfamily II DNA/RNA helicase, SNF2 family	ATP-dependent RNA helicase DbpA				1	1	1	1	328	1	161		1916	1916	1916				MKNJJJNK_01657	+
rpoA1		arCOG04257	99.88	K	RpoC/Rpo3	DNA-directed RNA polymerase subunit A'	DNA-directed RNA polymerase subunit A'		2.7.7.6	COG0086	2	2	1	1	904	1	783		2507	2660	2583			ANIHLMIM_01066	MKNJJJNK_01131	++
rpoA2		arCOG04256	99.61	K	RpoC/Rpo11	DNA-directed RNA polymerase subunit A''	DNA-directed RNA polymerase subunit A''		2.7.7.6	COG0086	2	2	1	1	905	1	784		1541	1541	1541			ANIHLMIM_01067	MKNJJJNK_01132	++
rpoB		arCOG01762	98.118	K	RpoB/Rpo2	DNA-directed RNA polymerase subunit B	DNA-directed RNA polymerase subunit beta		2.7.7.6		2	2	1	1	903	1	782		3536	3587	3561			ANIHLMIM_01474	MKNJJJNK_01130	++
rpoD		arCOG04241	100	K	RpoA/Rpo1	DNA-directed RNA polymerase subunit D	DNA-directed RNA polymerase subunit D		2.7.7.6	COG0202	2	2	1	1	922	1	804		821	821	821			ANIHLMIM_01607	MKNJJJNK_01151	++
rpoE1		arCOG00675	99.487	K	RPB7	DNA-directed RNA polymerase, subunit E'/Rpb7	DNA-directed RNA polymerase subunit E'		2.7.7.6	COG1095	2	2	1	1	1817	1	1192		587	587	587			ANIHLMIM_00604	MKNJJJNK_01372	++
rpoH		arCOG04258	100	K	RPB5	DNA-directed RNA polymerase, subunit H, RpoH/RPB5	DNA-directed RNA polymerase subunit H		2.7.7.6	COG2012	2	2	1	1	902	1	781		263	263	263			ANIHLMIM_01473	MKNJJJNK_01129	++
rpoL		arCOG04111	100	K	RPB11	DNA-directed RNA polymerase, subunit L	DNA-directed RNA polymerase subunit L		2.7.7.6	COG1761	2	2	1	1	986	1	866		311	311	311			ANIHLMIM_01492	MKNJJJNK_01215	++
albA		arCOG01753	100	K	Ssh10b	Archaeal DNA-binding protein Alba	DNA/RNA-binding protein Alba			COG1581	2	2	1	1	1304	1	208		275	275	275			ANIHLMIM_01279	MKNJJJNK_01010	++
group_304		arCOG07418	97.093	K	-	Predicted membrane-associated trancriptional regulator	hypothetical protein				2	2	1	1	1249	1	635		518	518	518			ANIHLMIM_00020	MKNJJJNK_00779	++
group_2500		arCOG02100	100	K	TroR	Mn-dependent transcriptional regulator (DtxR family)	hypothetical protein				2	2	1	1	1219	1	595		413	413	413			ANIHLMIM_00047	MKNJJJNK_00740	++
group_2510		arCOG03134	36.667	K	-	Transcriptional regulator, contains HTH domain	hypothetical protein				2	2	1	1	1206	1	583		182	182	182			ANIHLMIM_00059	MKNJJJNK_00727	++
group_2518		arCOG05337	100	K	-	Transcriptional regulator, HTH domain	hypothetical protein				2	2	1	1	1198	1	575		215	215	215			ANIHLMIM_00067	MKNJJJNK_00719	++
group_2526		arCOG01920	100	K	NusG	Transcription termination/antitermination protein NusG	hypothetical protein				2	2	1	1	1190	1	567		884	884	884			ANIHLMIM_00075	MKNJJJNK_00711	++
group_308		arCOG01268	98.889	K	Rpo6/RpoZ	DNA-directed RNA polymerase subunit K/omega	hypothetical protein				2	2	1	1	1188	1	565		272	293	282			ANIHLMIM_00077	MKNJJJNK_00709	++
group_2541		arCOG00608	100	K	-	Predicted transcriptional regulator with C-terminal CBS domains	hypothetical protein				2	2	1	1	1167	1	538		590	590	590			ANIHLMIM_00098	MKNJJJNK_00679	++
group_2562		arCOG01345	100	K	-	Predicted transcriptional regulator	hypothetical protein				2	2	1	1	2100	1	1925		347	347	347			ANIHLMIM_00127	MKNJJJNK_00592	++
group_2563		arCOG00826	100	K	WecD	Acetyltransferase (GNAT) family	hypothetical protein				2	2	1	1	2101	1	1926		518	518	518			ANIHLMIM_00128	MKNJJJNK_00593	++
group_2665		arCOG04265	98.93	K	ZPR1	C4-type Zn-finger protein, LSM1 interacting protein	hypothetical protein				2	2	1	1	60	1	25		563	563	563			ANIHLMIM_00254	MKNJJJNK_01563	++
group_2731		arCOG02611	100	K	-	Transcriptional regulator, implicated in bacteriocin system regulation, contains HTH domain	hypothetical protein				2	2	1	1	1040	1	919		500	500	500			ANIHLMIM_00335	MKNJJJNK_01269	++
group_2787		arCOG00845	98.305	K	WecD	Acetyltransferase (GNAT) family	hypothetical protein				2	2	1	1	442	1	1297		710	710	710			ANIHLMIM_00398	MKNJJJNK_00035	++
group_2816		arCOG04152	100	K	-	Predicted transcriptional regulator	hypothetical protein				2	2	1	1	1955	1	1778		950	950	950			ANIHLMIM_00430	MKNJJJNK_00448	++
group_2841		arCOG01016	100	K	Rpo4	DNA-directed RNA polymerase, subunit Rpo4/RpoF	hypothetical protein				2	2	1	1	1926	1	1751		305	305	305			ANIHLMIM_00457	MKNJJJNK_00419	++
group_2855		arCOG01691	100	K	-	Transcriptional regulator ArsR family	hypothetical protein				2	2	1	1	1385	1	295		659	659	659			ANIHLMIM_00474	MKNJJJNK_00928	++
group_2889		arCOG03422	100	K	EarA	Transcriptional activator of archaellum, contains HTH domain	hypothetical protein				2	2	1	1	542	1	1398		341	341	341			ANIHLMIM_00513	MKNJJJNK_00132	++
group_2894		arCOG01580	100	K	-	DNA-binding transcriptional regulator, Lrp family	hypothetical protein				2	2	1	1	547	1	1403		314	314	314			ANIHLMIM_00518	MKNJJJNK_00137	++
group_2896		arCOG04377	100	K	-	Transcriptional regulator MarR family, contains HTH domain	hypothetical protein				2	2	1	1	549	1	1405		368	368	368			ANIHLMIM_00520	MKNJJJNK_00139	++
group_2965		arCOG01586	99.698	K	-	DNA-binding transcriptional regulator, Lrp family	hypothetical protein				2	2	1	1	1825	1	1200		995	995	995			ANIHLMIM_00596	MKNJJJNK_01364	++
group_368		arCOG02242	100	K	Sta1	Viral transcriptional activator, contains HTH domain	hypothetical protein				2	2	1	1	1797	1	1174		305	395	350			ANIHLMIM_00622	MKNJJJNK_01390	++
group_3011		arCOG01117	98.75	K	-	Lrp/AsnC family C-terminal domain	hypothetical protein				2	2	1	1	1719	1	1093		242	242	242			ANIHLMIM_00653	MKNJJJNK_01467	++
group_3027		arCOG00846	100	K	WecD	Acetyltransferase (GNAT) family	hypothetical protein				2	2	1	1	1735	1	1109		920	920	920			ANIHLMIM_00669	MKNJJJNK_01451	++
group_3029		arCOG00826	100	K	WecD	Acetyltransferase (GNAT) family	hypothetical protein				2	2	1	1	1737	1	1111		506	506	506			ANIHLMIM_00671	MKNJJJNK_01449	++
group_375		arCOG03423	57.143	K	MarR	Transcriptional regulator, MarR family	hypothetical protein				2	2	1	1	1911	1	1736		329	509	419			ANIHLMIM_00680	MKNJJJNK_00404	++
group_3111		arCOG01804	100	K	-	Transcriptional regulator, contains HTH domain	hypothetical protein				2	2	1	1	706	1	1561		1007	1007	1007			ANIHLMIM_00758	MKNJJJNK_00299	++
group_3178		arCOG02099	100	K	TroR	Mn-dependent transcriptional regulator (DtxR family)	hypothetical protein				2	2	1	1	676	1	1530		629	629	629			ANIHLMIM_00840	MKNJJJNK_00269	++
group_3188		arCOG04399	100	K	-	Predicted transcriptional regulator	hypothetical protein				2	2	1	1	686	1	1540		770	770	770			ANIHLMIM_00850	MKNJJJNK_00279	++
group_3226		arCOG03181	99.375	K	MarR	Transcriptional regulator, MarR family	hypothetical protein				2	2	1	1	1527	1	437		482	482	482			ANIHLMIM_00894	MKNJJJNK_00796	++
group_394		arCOG00007	58.333	K	-	Transcriptional regulator, PadR family	hypothetical protein				2	2	1	1	1508	1	419		242	650	446			ANIHLMIM_00913	MKNJJJNK_00816	++
group_3257		arCOG07405	100	K	-	AbrB-like transcriptional regulator	hypothetical protein				2	2	1	1	643	1	1497		170	170	170			ANIHLMIM_00933	MKNJJJNK_00233	++
group_3315		arCOG02037	99.16	K	-	Sugar-specific transcriptional regulator TrmB	hypothetical protein				2	2	1	1	1460	1	371		716	716	716			ANIHLMIM_01001	MKNJJJNK_00862	++
group_3324		arCOG01057	100	K	HxlR	DNA-binding transcriptional regulator, HxlR family	hypothetical protein				2	2	1	1	1468	1	380		386	386	386			ANIHLMIM_01011	MKNJJJNK_00853	++
group_3327		arCOG04060	100	K	-	Predicted transcriptional regulator	hypothetical protein				2	2	1	1	1471	1	383		674	674	674			ANIHLMIM_01014	MKNJJJNK_00850	++
group_3332		arCOG01117	98.701	K	-	Lrp/AsnC family C-terminal domain	hypothetical protein				2	2	1	1	2078	1	1901		233	233	233			ANIHLMIM_01020	MKNJJJNK_00568	++
group_3349		arCOG03182	100	K	MarR	Transcriptional regulator, MarR family	hypothetical protein				2	2	1	1	1479	1	391		485	485	485			ANIHLMIM_01042	MKNJJJNK_00843	++
group_3353		arCOG00732	100	K	MarR	Transcriptional regulator, MarR family	hypothetical protein				2	2	1	1	1483	1	395		374	374	374			ANIHLMIM_01046	MKNJJJNK_00839	++
group_3361		arCOG02274	99.578	K	-	Transcriptional regulator, contains HTH domain	hypothetical protein				2	2	1	1	1492	1	404		713	713	713			ANIHLMIM_01055	MKNJJJNK_00830	++
group_3379		arCOG01057	99.13	K	HxlR	DNA-binding transcriptional regulator, HxlR family	hypothetical protein				2	2	1	1	1313	1	220		347	347	347			ANIHLMIM_01077	MKNJJJNK_01000	++
group_3389		arCOG03182	99.333	K	MarR	Transcriptional regulator, MarR family	hypothetical protein				2	2	1	1	1327	1	234		452	452	452			ANIHLMIM_01091	MKNJJJNK_00986	++
group_3450		arCOG01128	99.142	K	TenA	Transcriptional activator TenA	hypothetical protein				2	2	1	1	521	1	1377		701	701	701			ANIHLMIM_01165	MKNJJJNK_00111	++
group_3477		arCOG04366	100	K	-	ArsR family transcriptional regulator	hypothetical protein				2	2	1	1	780	1	1631		503	503	503			ANIHLMIM_01199	MKNJJJNK_00371	++
group_3563		arCOG00394	48.571	K	ArsR	Transcriptional regulator containing HTH domain, ArsR family	hypothetical protein				2	2	1	1	1337	1	245		239	239	239			ANIHLMIM_01315	MKNJJJNK_00975	++
group_3601		arCOG01586	99.228	K	-	DNA-binding transcriptional regulator, Lrp family	hypothetical protein				2	2	1	1	1419	1	329		779	779	779			ANIHLMIM_01364	MKNJJJNK_00902	++
group_3709		arCOG01692	99.531	K	-	Transcriptional regulator ArsR family	hypothetical protein				2	2	1	1	1121	1	491		641	641	641			ANIHLMIM_01488	MKNJJJNK_00631	++
group_3776		arCOG01057	100	K	HxlR	DNA-binding transcriptional regulator, HxlR family	hypothetical protein				2	2	1	1	2042	1	1866		365	365	365			ANIHLMIM_01577	MKNJJJNK_00532	++
group_3786		arCOG04518	100	K	-	Transcriptional regulator, contains HTH domain	hypothetical protein				2	2	1	1	1773	1	1147		950	950	950			ANIHLMIM_01588	MKNJJJNK_01414	++
group_3832		arCOG00002	100	K	-	Transcriptional regulator, PadR family	hypothetical protein				2	2	1	1	2029	1	1852		356	356	356			ANIHLMIM_01646	MKNJJJNK_00521	++
group_3843		arCOG01684	99.495	K	-	Heat shock transcriptional regulator, ArsR family	hypothetical protein				2	2	1	1	984	1	864		596	596	596			ANIHLMIM_01660	MKNJJJNK_01213	++
group_505		arCOG02271	100	K	-	Transcriptional regulator, contains HTH domain	hypothetical protein				2	2	1	1	950	1	830		449	674	561			ANIHLMIM_01719	MKNJJJNK_01179	++
group_514		arCOG00002	95.489	K	-	Transcriptional regulator, PadR family	hypothetical protein				2	2	1	1	1033	1	912		413	443	428			ANIHLMIM_01755	MKNJJJNK_01262	++
group_518		arCOG00874	99.653	K	xpb	ssDNA-dependent ATPase, helicase superfamily II	hypothetical protein				2	2	1	1	433	1	1288		866	1352	1109			ANIHLMIM_01777	MKNJJJNK_00027	++
group_2467		arCOG01057	80.374	K	HxlR	DNA-binding transcriptional regulator, HxlR family	hypothetical protein				1	1	1	1	1059	1	187		371	371	371			ANIHLMIM_00007		+
group_2551		arCOG02038	25.207	K	-	Sugar-specific transcriptional regulator TrmB	hypothetical protein				1	1	1	1	1093	1	462		770	770	770			ANIHLMIM_00114		+
group_2572		arCOG01687	75.714	K	ArsR	Transcriptional regulator containing HTH domain, ArsR family	hypothetical protein				1	1	1	1	2146	1	153		560	560	560			ANIHLMIM_00141		+
group_2590		arCOG03112	48.333	K	-	Fic family protein	hypothetical protein				1	1	1	1	156	1	3791		902	902	902			ANIHLMIM_00161		+
group_3037		arCOG01055	36.207	K	-	Transcriptional regulator, contains HTH domain	hypothetical protein				1	1	1	1	1909	1	1734		311	311	311			ANIHLMIM_00682		+
group_3200		arCOG02038	29.126	K	-	Sugar-specific transcriptional regulator TrmB	hypothetical protein				1	1	1	1	361	1	1203		1235	1235	1235			ANIHLMIM_00865		+
group_3207		arCOG08275	55.072	K	Hfq	RNA-binding protein Hfq	hypothetical protein				1	1	1	1	354	1	1210		212	212	212			ANIHLMIM_00872		+
group_3496		arCOG07405	37.037	K	-	AbrB-like transcriptional regulator	hypothetical protein				1	1	1	3	6	4	9		164	164	164			ANIHLMIM_01223		+
group_3519		arCOG00386	42.222	K	-	Predicted membrane-associated trancriptional regulator	hypothetical protein				1	1	1	8	9	8	9		494	494	494			ANIHLMIM_01257		+
group_3520		arCOG01683	36.486	K	ArsR	Transcriptional regulator containing HTH domain, ArsR family	hypothetical protein				1	1	1	8	10	8	10		629	629	629			ANIHLMIM_01258		+
group_3813		arCOG01009	92.424	K	-	Transcriptional regulator, contains N-terminal RHH domain	hypothetical protein				1	1	1	10	1	10	1		200	200	200			ANIHLMIM_01622		+
group_3907		arCOG00876	34.259	K	SSL2	DNA or RNA helicase of superfamily II	hypothetical protein				1	1	1	1	1751	1	997		332	332	332			ANIHLMIM_01742		+
group_3946		arCOG05764	26.471	K	-	Predicted transcriptional regulator	hypothetical protein				1	1	1	24	1	21	2	Investigate	245	245	245			ANIHLMIM_01797		+
group_3984		arCOG01009	100	K	-	Transcriptional regulator, contains N-terminal RHH domain	hypothetical protein				1	1	1	1	1834	1	1659		200	200	200				MKNJJJNK_00400	+
group_3994		arCOG04027	100	K	-	Transcriptional regulator (GntR family)	hypothetical protein				1	1	1	1	1920	1	1745		476	476	476				MKNJJJNK_00413	+
group_3996		arCOG00826	100	K	WecD	Acetyltransferase (GNAT) family	hypothetical protein				1	1	1	1	1922	1	1747		467	467	467				MKNJJJNK_00415	+
group_4036		arCOG01450	100	K	ArsR	Transcriptional regulator containing HTH domain, ArsR family	hypothetical protein				1	1	1	1	1237	1	622		674	674	674				MKNJJJNK_00757	+
group_4202		arCOG06166	100	K	-	Transcriptional regulator, ArsR family	hypothetical protein				1	1	1	1	1637	1	1013		332	332	332				MKNJJJNK_01546	+
group_4226		arCOG01865	100	K	HipB	Predicted transcriptional regulator, xre family	hypothetical protein				1	1	1	1	324	1	157		1148	1148	1148				MKNJJJNK_01653	+
group_9		arCOG04818	99.698	K	HepA	Superfamily II DNA/RNA helicase, SNF2 family	hypothetical protein				1	1	1	1	326	1	159		995	995	995				MKNJJJNK_01655	+
group_10		arCOG04818	100	K	HepA	Superfamily II DNA/RNA helicase, SNF2 family	hypothetical protein				1	1	1	1	327	1	160		248	248	248				MKNJJJNK_01656	+
group_4237		arCOG02643	100	K	AcrR	Transcriptional regulator, TetR/AcrR family	hypothetical protein				1	1	1	1	2139	1	144		596	596	596				MKNJJJNK_01672	+
group_4266		arCOG04265	100	K	ZPR1	C4-type Zn-finger protein, LSM1 interacting protein	hypothetical protein				1	1	1	2	11	2	26		563	563	563				MKNJJJNK_01726	+
nac		arCOG04061	97.521	K	EGD2	Transcription factor homologous to NACalpha-BTF3	Nascent polypeptide-associated complex protein			COG1308	2	2	1	1	1172	1	551		365	365	365			ANIHLMIM_00092	MKNJJJNK_00693	++
group_2650		arCOG01580	98.658	K	-	DNA-binding transcriptional regulator, Lrp family	putative HTH-type transcriptional regulator			COG1522	2	2	1	1	80	1	43		449	449	449			ANIHLMIM_00235	MKNJJJNK_01582	++
group_3167		arCOG01580	100	K	-	DNA-binding transcriptional regulator, Lrp family	putative HTH-type transcriptional regulator			COG1522	2	2	1	1	601	1	1456		482	482	482			ANIHLMIM_00826	MKNJJJNK_00191	++
group_3534		arCOG01580	98.507	K	-	DNA-binding transcriptional regulator, Lrp family	putative HTH-type transcriptional regulator			COG1522	2	2	1	1	1305	1	209		404	404	404			ANIHLMIM_01280	MKNJJJNK_01009	++
group_3262		arCOG00998	100	K	LSM1	Small nuclear ribonucleoprotein (snRNP) homolog	Putative snRNP Sm-like protein			COG1958	2	2	1	1	638	1	1492		254	254	254			ANIHLMIM_00938	MKNJJJNK_00228	++
group_3718		arCOG00998	100	K	LSM1	Small nuclear ribonucleoprotein (snRNP) homolog	Putative snRNP Sm-like protein			COG1958	2	2	1	1	993	1	873		215	215	215			ANIHLMIM_01499	MKNJJJNK_01222	++
scpB		arCOG02613	99.39	K	ScpB	Chromosome segregation and condensation protein B	Segregation and condensation protein B				2	2	1	1	495	1	1351		494	494	494			ANIHLMIM_00347	MKNJJJNK_00090	++
paiA		arCOG00844	100	K	WecD	Acetyltransferase (GNAT) family	Spermidine N(1)-acetyltransferase				1	1	1	1	1919	1	1744		491	491	491				MKNJJJNK_00412	+
tbp		arCOG01764	100	K	SPT15	TATA-box binding protein (TBP), component of TFIID and TFIIB	TATA-box-binding protein			COG2101	2	2	1	1	2069	1	1892		554	554	554			ANIHLMIM_01029	MKNJJJNK_00559	++
spt4		arCOG04077	60.317	K	Spt4	Transcription elongation factor Spt4/RpoE2, zinc finger protein	Transcription elongation factor Spt4			COG2093	2	2	1	1	1818	1	1193		191	191	191			ANIHLMIM_00603	MKNJJJNK_01371	++
tfs		arCOG00579	100	K	RPB9	DNA-directed RNA polymerase, subunit M/Transcription elongation factor TFIIS	Transcription factor S				2	2	1	1	2046	1	1868		371	371	371			ANIHLMIM_01675	MKNJJJNK_00536	++
tfb_1		arCOG01981	99.676	K	SUA7	Transcription initiation factor TFIIB, Brf1 subunit/Transcription initiation factor TFIIB	Transcription initiation factor IIB				2	2	1	1	745	1	1600		929	929	929			ANIHLMIM_01378	MKNJJJNK_00335	++
tfb_2		arCOG01981	99.681	K	SUA7	Transcription initiation factor TFIIB, Brf1 subunit/Transcription initiation factor TFIIB	Transcription initiation factor IIB				2	2	1	1	747	1	1602		941	941	941			ANIHLMIM_01415	MKNJJJNK_00337	++
nusA		arCOG01760	98.611	K	NusA	Transcription elongation factor	Transcription termination/antitermination protein NusA				2	2	1	1	906	1	785		434	434	434			ANIHLMIM_01068	MKNJJJNK_01133	++
group_3595		arCOG01361	99.805	K	ELP3	Histone acetyltransferase	tRNA uridine(34) acetyltransferase		2.3.1.-	COG1243	2	2	1	1	895	1	773		1553	1553	1553			ANIHLMIM_01355	MKNJJJNK_01121	++
CSP5_RS09800		arCOG01009	43.59	K	-	Transcriptional regulator, contains N-terminal RHH domain	hypothetical protein				1	1	1						152	152	152		CSP5_RS09800.p01			-
CSP5_RS09460		arCOG00002	54.839	K	-	Transcriptional regulator, PadR family	PadR family transcriptional regulator				1	1	1						284	284	284		CSP5_RS09460.p01			-
CSP5_RS09440		arCOG02038	26.033	K	-	Sugar-specific transcriptional regulator TrmB	TrmB family transcriptional regulator				1	1	1						770	770	770		CSP5_RS09440.p01			-
CPM_RS09055		arCOG00002	100	K	-	Transcriptional regulator, PadR family	PadR family transcriptional regulator				2	2	1	1	214	1	3677		428	437	432	CPM_RS09055.p01	CSP5_RS09340.p01			-
CPM_RS09030		arCOG00608	100	K	-	Predicted transcriptional regulator with C-terminal CBS domains	CBS domain-containing protein				2	2	1	1	219	1	3682		590	590	590	CPM_RS09030.p01	CSP5_RS09315.p01			-
CSP5_RS09205		arCOG01586	99.385	K	-	DNA-binding transcriptional regulator, Lrp family	hypothetical protein				2	2	1	1	239	1	3702		944	986	965	CPM_RS08925.p01	CSP5_RS09205.p01			-
CSP5_RS09010		arCOG01681	100	K	ArsR	Transcriptional regulator containing HTH domain, ArsR family	metalloregulator ArsR/SmtB family transcription factor				2	2	1	1	276	1	3739		341	341	341	CPM_RS08745.p01	CSP5_RS09010.p01			-
CSP5_RS08935		arCOG02099	98.324	K	TroR	Mn-dependent transcriptional regulator (DtxR family)	metal-dependent transcriptional regulator				2	2	1	1	291	1	3754		644	644	644	CPM_RS08670.p01	CSP5_RS08935.p01			-
CPM_RS08615		arCOG01681	44.737	K	ArsR	Transcriptional regulator containing HTH domain, ArsR family	metalloregulator ArsR/SmtB family transcription factor				2	2	1	1	301	1	3764		347	347	347	CPM_RS08615.p01	CSP5_RS08880.p01			-
CPM_RS08320		arCOG00826	98.817	K	WecD	Acetyltransferase (GNAT) family	GNAT family N-acetyltransferase				2	2	1	1	2200	1	3587		509	509	509	CPM_RS08320.p01	CSP5_RS08445.p01			-
CSP5_RS08440		arCOG01345	99.083	K	-	Predicted transcriptional regulator	hypothetical protein				2	2	1	1	2201	1	3586		329	329	329	CPM_RS08315.p01	CSP5_RS08440.p01			-
CSP5_RS08115		arCOG02283	100	K	-	Transcriptional regulator, contains HTH domain	helix-turn-helix domain-containing protein				2	2	1	1	2262	1	3525		659	671	665	CPM_RS08015.p01	CSP5_RS08115.p01			-
CSP5_RS07950		arCOG02038	39.879	K	-	Sugar-specific transcriptional regulator TrmB	TrmB family transcriptional regulator				2	2	1	1	2300	1	3487		1016	1016	1016	CPM_RS07825.p01	CSP5_RS07950.p01			-
CPM_RS07755		arCOG04027	97.436	K	-	Transcriptional regulator (GntR family)	GntR family transcriptional regulator				2	2	1	1	2314	1	3473		470	470	470	CPM_RS07755.p01	CSP5_RS07865.p01			-
CPM_RS07705		arCOG02038	99.701	K	-	Sugar-specific transcriptional regulator TrmB	TrmB family transcriptional regulator				2	2	1	1	2324	1	3463		1004	1004	1004	CPM_RS07705.p01	CSP5_RS07815.p01			-
CSP5_RS07705		arCOG01057	60.952	K	HxlR	DNA-binding transcriptional regulator, HxlR family	helix-turn-helix transcriptional regulator				1	1	1						377	377	377		CSP5_RS07705.p01			-
CPM_RS07630		arCOG01057	97.794	K	HxlR	DNA-binding transcriptional regulator, HxlR family	winged helix-turn-helix domain-containing protein				2	2	1	1	2340	1	3447		410	410	410	CPM_RS07630.p01	CSP5_RS07625.p01			-
CPM_RS07505		arCOG02274	98.696	K	-	Transcriptional regulator, contains HTH domain	helix-turn-helix domain-containing protein				2	2	1	1	2363	1	3424		692	692	692	CPM_RS07505.p01	CSP5_RS07500.p01			-
CSP5_RS07335		arCOG00998	100	K	LSM1	Small nuclear ribonucleoprotein (snRNP) homolog	hypothetical protein				2	2	1	1	2395	1	3392		248	248	248	CPM_RS07340.p01	CSP5_RS07335.p01			-
CSP5_RS07215		arCOG04258	98.701	K	RPB5	DNA-directed RNA polymerase, subunit H, RpoH/RPB5	DNA-directed RNA polymerase subunit H				2	2	1	1	2412	1	3375		263	263	263	CPM_RS07250.p01	CSP5_RS07215.p01			-
CSP5_RS07210		arCOG01762	100	K	RpoB/Rpo2	DNA-directed RNA polymerase subunit B	DNA-directed RNA polymerase subunit B				2	2	1	1	2413	1	3374		3602	3602	3602	CPM_RS07245.p01	CSP5_RS07210.p01			-
group_1775	rpoA1	arCOG04257	100	K	RpoC/Rpo3	DNA-directed RNA polymerase subunit A'	DNA-directed RNA polymerase subunit A'				2	2	1	1	2414	1	3373		2702	2702	2702	CPM_RS07240.p01	CSP5_RS07205.p01			-
group_1774	rpoA2	arCOG04256	99.811	K	RpoC/Rpo11	DNA-directed RNA polymerase subunit A''	DNA-directed RNA polymerase subunit A''				2	2	1	1	2415	1	3372		1586	1586	1586	CPM_RS07235.p01	CSP5_RS07200.p01			-
CPM_RS07230		arCOG01760	100	K	NusA	Transcription elongation factor	antitermination protein NusA				2	2	1	1	2416	1	3371		407	407	407	CPM_RS07230.p01	CSP5_RS07195.p01			-
CSP5_RS07125		arCOG04241	99.655	K	RpoA/Rpo1	DNA-directed RNA polymerase subunit D	DNA-directed RNA polymerase subunit D				2	2	1	1	2429	1	3358		872	872	872	CPM_RS07160.p01	CSP5_RS07125.p01			-
CPM_RS07055		arCOG02271	100	K	-	Transcriptional regulator, contains HTH domain	helix-turn-helix domain-containing protein				2	2	1	1	2450	1	3337		617	617	617	CPM_RS07055.p01	CSP5_RS07020.p01			-
CPM_RS07020		arCOG04244	100	K	RPB10	DNA-directed RNA polymerase, subunit N (RpoN/RPB10)	DNA-directed RNA polymerase subunit N				2	2	1	1	2457	1	3330		218	218	218	CPM_RS07020.p01	CSP5_RS06985.p01			-
CPM_RS06770		arCOG03177	96.711	K	MarR	Transcriptional regulator, MarR family	MarR family transcriptional regulator				2	2	1	1	2505	1	3282		458	458	458	CPM_RS06770.p01	CSP5_RS06700.p01			-
CSP5_RS06635		arCOG01580	99.301	K	-	DNA-binding transcriptional regulator, Lrp family	Lrp/AsnC family transcriptional regulator				2	2	1	1	2518	1	3269		431	431	431	CPM_RS06705.p01	CSP5_RS06635.p01			-
CSP5_RS06565		arCOG04111	100	K	RPB11	DNA-directed RNA polymerase, subunit L	DNA-directed RNA polymerase subunit L				2	2	1	1	2531	1	3256		341	341	341	CPM_RS06635.p01	CSP5_RS06565.p01			-
CSP5_RS06555		arCOG01684	98.352	K	-	Heat shock transcriptional regulator, ArsR family	ArsR family transcriptional regulator				2	2	1	1	2533	1	3254		578	578	578	CPM_RS06625.p01	CSP5_RS06555.p01			-
CSP5_RS06460		arCOG03181	100	K	MarR	Transcriptional regulator, MarR family	MarR family transcriptional regulator				2	2	1	1	2551	1	3236		461	461	461	CPM_RS06530.p01	CSP5_RS06460.p01			-
CSP5_RS06380		arCOG00998	100	K	LSM1	Small nuclear ribonucleoprotein (snRNP) homolog	RNA-binding protein				2	2	1	1	2567	1	3220		215	215	215	CPM_RS06450.p01	CSP5_RS06380.p01			-
CPM_RS06385		arCOG04399	98.462	K	-	Predicted transcriptional regulator	hypothetical protein				2	2	1	1	2580	1	3207		782	782	782	CPM_RS06385.p01	CSP5_RS06315.p01			-
CPM_RS06085		arCOG02611	98.788	K	-	Transcriptional regulator, implicated in bacteriocin system regulation, contains HTH domain	hypothetical protein				2	2	1	1	2641	1	3146		497	497	497	CPM_RS06085.p01	CSP5_RS06015.p01			-
rpoE		arCOG04077	100	K	Spt4	Transcription elongation factor Spt4/RpoE2, zinc finger protein	DNA-directed RNA polymerase subunit E''				2	2	1	1	2650	1	3137		206	206	206	CPM_RS06040.p01	CSP5_RS05970.p01			-
CPM_RS06035		arCOG00675	98.649	K	RPB7	DNA-directed RNA polymerase, subunit E'/Rpb7	DNA-directed RNA polymerase				2	2	1	1	2651	1	3136		668	668	668	CPM_RS06035.p01	CSP5_RS05965.p01			-
CPM_RS05920		arCOG02038	99.432	K	-	Sugar-specific transcriptional regulator TrmB	TrmB family transcriptional regulator				2	2	1	1	2673	1	3114		1058	1058	1058	CPM_RS05920.p01	CSP5_RS05850.p01			-
CPM_RS05890		arCOG04366	100	K	-	ArsR family transcriptional regulator	ArsR family transcriptional regulator				2	2	1	1	2678	1	3109		503	503	503	CPM_RS05890.p01	CSP5_RS05820.p01			-
CSP5_RS05785		arCOG02647	98.454	K	AcrR	Transcriptional regulator, TetR/AcrR family	TetR/AcrR family transcriptional regulator				2	2	1	1	2686	1	3101		584	584	584	CPM_RS05850.p01	CSP5_RS05785.p01			-
CSP5_RS05735		arCOG02274	29.87	K	-	Transcriptional regulator, contains HTH domain	hypothetical protein				1	1	1						470	470	470		CSP5_RS05735.p01			-
CSP5_RS05675		arCOG03698	99.401	K	-	Transciptional regulator, contains HTH domain	DUF2250 domain-containing protein				2	2	1	1	2709	1	3078		503	503	503	CPM_RS05740.p01	CSP5_RS05675.p01			-
CSP5_RS05655		arCOG04377	99.16	K	-	Transcriptional regulator MarR family, contains HTH domain	ArsR family transcriptional regulator				2	2	1	1	2712	1	3075		359	359	359	CPM_RS05720.p01	CSP5_RS05655.p01			-
CSP5_RS05645		arCOG01580	99.038	K	-	DNA-binding transcriptional regulator, Lrp family	Lrp/AsnC ligand binding domain-containing protein				2	2	1	1	2714	1	3073		314	314	314	CPM_RS05710.p01	CSP5_RS05645.p01			-
CSP5_RS04875		arCOG00731	43.478	K	ArsR	Transcriptional regulator containing HTH domain, ArsR family	winged helix-turn-helix domain-containing protein				1	1	1						296	296	296		CSP5_RS04875.p01			-
CSP5_RS04490		arCOG03181	99.306	K	MarR	Transcriptional regulator, MarR family	MarR family transcriptional regulator				2	2	1	1	2953	1	2834		434	434	434	CPM_RS04520.p01	CSP5_RS04490.p01			-
CSP5_RS04465		arCOG01585	100	K	-	DNA-binding transcriptional regulator, Lrp family	TRASH domain-containing protein				2	2	1	1	2958	1	2829		527	527	527	CPM_RS04495.p01	CSP5_RS04465.p01			-
CPM_RS04470		arCOG02038	99.704	K	-	Sugar-specific transcriptional regulator TrmB	TrmB family transcriptional regulator				2	2	1	1	2963	1	2824		1016	1016	1016	CPM_RS04470.p01	CSP5_RS04440.p01			-
CPM_RS04155		arCOG01981	100	K	SUA7	Transcription initiation factor TFIIB, Brf1 subunit/Transcription initiation factor TFIIB	transcription initiation factor IIB				2	2	1	1	3025	1	2762		932	932	932	CPM_RS04155.p01	CSP5_RS04115.p01			-
CPM_RS04115		arCOG02242	100	K	Sta1	Viral transcriptional activator, contains HTH domain	TrmB family transcriptional regulator				2	2	1	1	3033	1	2754		383	383	383	CPM_RS04115.p01	CSP5_RS04075.p01			-
CPM_RS04065		arCOG02100	100	K	TroR	Mn-dependent transcriptional regulator (DtxR family)	metal-dependent transcriptional regulator				2	2	1	1	3043	1	2744		416	416	416	CPM_RS04065.p01	CSP5_RS04025.p01			-
CSP5_RS03955		arCOG00846	99.683	K	WecD	Acetyltransferase (GNAT) family	GNAT family N-acetyltransferase				2	2	1	1	3057	1	2730		947	947	947	CPM_RS03995.p01	CSP5_RS03955.p01			-
CSP5_RS03945		arCOG00826	100	K	WecD	Acetyltransferase (GNAT) family	GNAT family N-acetyltransferase				2	2	1	1	3059	1	2728		503	503	503	CPM_RS03985.p01	CSP5_RS03945.p01			-
CSP5_RS03900		arCOG02613	99.398	K	ScpB	Chromosome segregation and condensation protein B	SMC-Scp complex subunit ScpB				2	2	1	1	3068	1	2719		500	500	500	CPM_RS03940.p01	CSP5_RS03900.p01			-
CPM_RS03845		arCOG01586	98.182	K	-	DNA-binding transcriptional regulator, Lrp family	AsnC family transcriptional regulator				2	2	1	1	3087	1	2700		176	776	476	CPM_RS03845.p01	CSP5_RS03815.p01			-
CPM_RS03770		arCOG01128	100	K	TenA	Transcriptional activator TenA	iron-containing redox enzyme family protein				2	2	1	1	3102	1	2685		698	698	698	CPM_RS03770.p01	CSP5_RS03740.p01			-
CSP5_RS03640		arCOG00002	100	K	-	Transcriptional regulator, PadR family	PadR family transcriptional regulator				2	2	1	1	3123	1	2664		413	413	413	CPM_RS03670.p01	CSP5_RS03640.p01			-
CSP5_RS03625		arCOG01361	99.223	K	ELP3	Histone acetyltransferase	tRNA uridine(34) 5-carboxymethylaminomethyl modification radical SAM/GNAT enzyme Elp3				2	2	1	1	3126	1	2661		1547	1547	1547	CPM_RS03655.p01	CSP5_RS03625.p01			-
CSP5_RS03425		arCOG01057	100	K	HxlR	DNA-binding transcriptional regulator, HxlR family	helix-turn-helix transcriptional regulator				1	1	1						371	371	371		CSP5_RS03425.p01			-
CSP5_RS03105		arCOG01691	100	K	-	Transcriptional regulator ArsR family	ArsR family transcriptional regulator				2	2	1	1	3237	1	2550		671	671	671	CPM_RS03065.p01	CSP5_RS03105.p01			-
CPM_RS03010		arCOG01580	100	K	-	DNA-binding transcriptional regulator, Lrp family	Lrp/AsnC family transcriptional regulator				2	2	1	1	3247	1	2540		422	422	422	CPM_RS03010.p01	CSP5_RS03050.p01			-
group_1046	albA	arCOG01753	100	K	Ssh10b	Archaeal DNA-binding protein Alba	DNA-binding protein Alba				2	2	1	1	3248	1	2539		275	275	275	CPM_RS03005.p01	CSP5_RS03045.p01			-
CSP5_RS02935		arCOG01057	67.133	K	HxlR	DNA-binding transcriptional regulator, HxlR family	hypothetical protein				2	2	1	1	3270	1	2517		518	518	518	CPM_RS02890.p01	CSP5_RS02935.p01			-
CSP5_RS02920		arCOG08275	52.381	K	Hfq	RNA-binding protein Hfq	hypothetical protein				1	1	1						239	239	239		CSP5_RS02920.p01			-
CSP5_RS02850		arCOG03765	99.471	K	-	CopG family transcriptional regulator	hypothetical protein				2	2	1	1	3278	1	2509		569	569	569	CPM_RS02840.p01	CSP5_RS02850.p01			-
CPM_RS02795		arCOG01057	100	K	HxlR	DNA-binding transcriptional regulator, HxlR family	winged helix-turn-helix transcriptional regulator				2	2	1	1	3287	1	2500		365	365	365	CPM_RS02795.p01	CSP5_RS02805.p01			-
CPM_RS02790		arCOG04280	100	K	NagC	Transcriptional regulator/sugar kinase	ROK family protein				2	2	1	1	3288	1	2499		1001	1001	1001	CPM_RS02790.p01	CSP5_RS02800.p01			-
CSP5_RS02650		arCOG02037	99.17	K	-	Sugar-specific transcriptional regulator TrmB	TrmB family transcriptional regulator				2	2	1	1	3334	1	2453		725	725	725	CPM_RS02530.p01	CSP5_RS02650.p01			-
CSP5_RS02540		arCOG01764	100	K	SPT15	TATA-box binding protein (TBP), component of TFIID and TFIIB	TATA-box-binding protein				2	2	1	1	3355	1	2432		554	554	554	CPM_RS02425.p01	CSP5_RS02540.p01			-
CSP5_RS02520		arCOG00492	96.985	K	ARO8	Transcriptional regulators containing a DNA-binding HTH domain and an aminotransferase domain (MocR family)	PLP-dependent aminotransferase family protein				2	2	1	1	3359	1	2428		1196	1196	1196	CPM_RS02405.p01	CSP5_RS02520.p01			-
CSP5_RS02490		arCOG01117	100	K	-	Lrp/AsnC family C-terminal domain	Lrp/AsnC ligand binding domain-containing protein				2	2	1	1	3365	1	2422		233	233	233	CPM_RS02375.p01	CSP5_RS02490.p01			-
CSP5_RS02175		arCOG04060	98.661	K	-	Predicted transcriptional regulator	helix-turn-helix domain-containing protein				2	2	1	1	3428	1	2359		674	674	674	CPM_RS02040.p01	CSP5_RS02175.p01			-
CPM_RS01900		arCOG04152	99.686	K	-	Predicted transcriptional regulator	helix-turn-helix domain-containing protein				2	2	1	1	3455	1	2332		956	956	956	CPM_RS01900.p01	CSP5_RS02035.p01			-
CSP5_RS01740		arCOG01016	100	K	Rpo4	DNA-directed RNA polymerase, subunit Rpo4/RpoF	hypothetical protein				2	2	1	1	3514	1	2273		308	308	308	CPM_RS01605.p01	CSP5_RS01740.p01			-
CSP5_RS01725		arCOG04341	76.744	K	RPC12	DNA-directed RNA polymerase, subunit RPC12/RpoP (contains C4-type Zn-finger)	DNA-directed RNA polymerase subunit P				2	2	1	1	3517	1	2270		134	134	134	CPM_RS01590.p01	CSP5_RS01725.p01			-
CSP5_RS01695		arCOG00579	100	K	RPB9	DNA-directed RNA polymerase, subunit M/Transcription elongation factor TFIIS	transcription factor S				2	2	1	1	3523	1	2264		305	305	305	CPM_RS01560.p01	CSP5_RS01695.p01			-
CSP5_RS01480		arCOG00770	99.841	K	DinG	Rad3-related DNA helicase	ATP-dependent DNA helicase				2	2	1	1	3565	1	2222		1892	1892	1892	CPM_RS01345.p01	CSP5_RS01480.p01			-
CPM_RS01270		arCOG04061	98.347	K	EGD2	Transcription factor homologous to NACalpha-BTF3	nascent polypeptide-associated complex protein				2	2	1	1	3579	1	2208		365	365	365	CPM_RS01270.p01	CSP5_RS01405.p01			-
CPM_RS01225		arCOG00007	100	K	-	Transcriptional regulator, PadR family	PadR family transcriptional regulator				2	2	1	1	3587	1	2200		500	500	500	CPM_RS01225.p01	CSP5_RS01365.p01			-
CPM_RS00915		arCOG05337	100	K	-	Transcriptional regulator, HTH domain	hypothetical protein				2	2	1	1	3646	1	2141		215	215	215	CPM_RS00915.p01	CSP5_RS01060.p01			-
CPM_RS00880		arCOG01920	100	K	NusG	Transcription termination/antitermination protein NusG	transcription elongation factor Spt5				2	2	1	1	3653	1	2134		881	881	881	CPM_RS00880.p01	CSP5_RS01025.p01			-
CSP5_RS01005		arCOG00845	99.567	K	WecD	Acetyltransferase (GNAT) family	GNAT family N-acetyltransferase				2	2	1	1	3657	1	2130		695	695	695	CPM_RS00860.p01	CSP5_RS01005.p01			-
CPM_RS00855		arCOG01268	100	K	Rpo6/RpoZ	DNA-directed RNA polymerase subunit K/omega	DNA-directed RNA polymerase subunit K				2	2	1	1	3658	1	2129		164	164	164	CPM_RS00855.p01	CSP5_RS01000.p01			-
CSP5_RS00905		arCOG01692	99.526	K	-	Transcriptional regulator ArsR family	hypothetical protein				2	2	1	1	3678	1	2109		635	635	635	CPM_RS00760.p01	CSP5_RS00905.p01			-
CPM_RS03165		arCOG00844	100	K	WecD	Acetyltransferase (GNAT) family	GNAT family N-acetyltransferase				2	2	1	1	3219	1	2568		485	485	485	CPM_RS03165.p01	CSP5_RS00780.p01			-
CSP5_RS00765		arCOG01580	100	K	-	DNA-binding transcriptional regulator, Lrp family	Lrp/AsnC family transcriptional regulator				2	2	1	1	3705	1	2082		434	434	434	CPM_RS00635.p01	CSP5_RS00765.p01			-
CSP5_RS00710		arCOG02038	40.841	K	-	Sugar-specific transcriptional regulator TrmB	TrmB family transcriptional regulator				1	1	1						1019	1019	1019		CSP5_RS00710.p01			-
CPM_RS00515		arCOG00732	97.297	K	MarR	Transcriptional regulator, MarR family	transcriptional regulator				2	2	1	1	3729	1	2058		326	335	330	CPM_RS00515.p01	CSP5_RS00655.p01			-
CSP5_RS00555		arCOG01681	95.279	K	ArsR	Transcriptional regulator containing HTH domain, ArsR family	metalloregulator ArsR/SmtB family transcription factor				2	2	1	1	3749	1	2038		701	701	701	CPM_RS00420.p01	CSP5_RS00555.p01			-
CSP5_RS00535		arCOG00881	99.906	K	SSL2	DNA or RNA helicase of superfamily II	DEAD/DEAH box helicase				2	2	1	1	3753	1	2034		3101	3191	3146	CPM_RS00400.p01	CSP5_RS00535.p01			-
CPM_RS00375		arCOG01687	100	K	ArsR	Transcriptional regulator containing HTH domain, ArsR family	winged helix-turn-helix domain-containing protein				2	2	1	1	3758	1	2029		632	632	632	CPM_RS00375.p01	CSP5_RS00510.p01			-
CSP5_RS00455		arCOG07418	99.462	K	-	Predicted membrane-associated trancriptional regulator	MarR family transcriptional regulator				2	2	1	1	3769	1	2018		560	560	560	CPM_RS00315.p01	CSP5_RS00455.p01			-
CSP5_RS00405		arCOG00885	56.059	K	SSL2	DNA or RNA helicase of superfamily II	DEAD/DEAH box helicase family protein				2	2	1	1	3780	1	2007		2789	2789	2789	CPM_RS00265.p01	CSP5_RS00405.p01			-
CSP5_RS00375		arCOG01585	87.429	K	-	DNA-binding transcriptional regulator, Lrp family	TRASH domain-containing protein				1	1	1						527	527	527		CSP5_RS00375.p01			-
CSP5_RS00345		arCOG07418	55.191	K	-	Predicted membrane-associated trancriptional regulator	MarR family transcriptional regulator				1	1	1						560	560	560		CSP5_RS00345.p01			-
CSP5_RS00320		arCOG01057	75.472	K	HxlR	DNA-binding transcriptional regulator, HxlR family	helix-turn-helix transcriptional regulator				1	1	1						323	323	323		CSP5_RS00320.p01			-
CPM_RS00235		arCOG04265	98.901	K	ZPR1	C4-type Zn-finger protein, LSM1 interacting protein	ZPR1 zinc finger domain-containing protein				2	2	1	1	3785	1	2002		548	548	548	CPM_RS00235.p01	CSP5_RS00235.p01			-
CPM_RS00135		arCOG00001	100	K	-	Transcriptional regulator, PadR family	PadR family transcriptional regulator				2	2	1	1	27	1	1982		338	338	338	CPM_RS00135.p01	CSP5_RS00135.p01			-
CPM_RS08455		arCOG04818	72.269	K	HepA	Superfamily II DNA/RNA helicase, SNF2 family	DEAD/DEAH box helicase family protein				1	1	1	1	2173	1	3614		3182	3182	3182	CPM_RS08455.p01				-
CPM_RS08445		arCOG01865	80.78	K	HipB	Predicted transcriptional regulator, xre family	ImmA/IrrE family metallo-endopeptidase				1	1	1	1	2175	1	3612		1076	1076	1076	CPM_RS08445.p01				-
CPM_RS04980		arCOG00731	42.391	K	ArsR	Transcriptional regulator containing HTH domain, ArsR family	winged helix-turn-helix domain-containing protein				1	1	1	1	2856	1	2931		296	296	296	CPM_RS04980.p01				-
CPM_RS04300		arCOG02798	41.304	K	IclR	DNA-binding transcriptional regulator, IclR family	hypothetical protein				1	1	1	1	2999	1	2788		515	515	515	CPM_RS04300.p01				-
CPM_RS03855		arCOG01586	99.512	K	-	DNA-binding transcriptional regulator, Lrp family	winged helix-turn-helix transcriptional regulator				1	1	1	1	3085	1	2702		656	656	656	CPM_RS03855.p01				-
CPM_RS02690		arCOG07405	46.154	K	-	AbrB-like transcriptional regulator	AbrB/MazE/SpoVT family DNA-binding domain-containing protein				1	1	1	1	3306	1	2481		167	167	167	CPM_RS02690.p01				-
CPM_RS01260		arCOG01692	44.554	K	-	Transcriptional regulator ArsR family	winged helix-turn-helix transcriptional regulator				1	1	1	1	3580	1	2207		617	617	617	CPM_RS01260.p01				-
CPM_RS00600		arCOG02038	45.538	K	-	Sugar-specific transcriptional regulator TrmB	TrmB family transcriptional regulator				1	1	1	1	3711	1	2076		1025	1025	1025	CPM_RS00600.p01				-
group_78		arCOG00553	100	L	Hjm/BRR2	Replicative superfamily II helicase	ATP-dependent DNA helicase Hel308		3.6.4.12	COG1204	2	2	1	1	1985	1	1807		1805	2048	1926			ANIHLMIM_01180	MKNJJJNK_00480	++
rep		arCOG00798	99.671	L	UvrD	Superfamily I DNA and RNA helicase	ATP-dependent DNA helicase Rep		3.6.4.12		2	2	1	1	535	1	1391		2738	2738	2738			ANIHLMIM_00506	MKNJJJNK_00125	++
rep_2		arCOG00797	24.319	L	UvrD	Superfamily I DNA and RNA helicase	ATP-dependent DNA helicase Rep		3.6.4.12		1	1	1	6	5	6	8		1415	1415	1415			ANIHLMIM_01437		+
group_4011	dbpA_2	arCOG00872	99.806	L	MPH1	ERCC4-like helicase	ATP-dependent RNA helicase DbpA				1	1	1	1	344	1	1938		1547	1547	1547				MKNJJJNK_00596	+
smc_1		arCOG00368	100	L	SbcC	ATPase involved in DNA repair, SbcC	Chromosome partition protein Smc				2	2	1	1	501	1	1357		749	3515	2132			ANIHLMIM_01299	MKNJJJNK_00095	++
smc_2		arCOG00373	99.843	L	ClsN	Coalescin Smc-like ATPase	Chromosome partition protein Smc				1	1	1	1	2130	1	136		1907	1907	1907				MKNJJJNK_01681	+
herA		arCOG00280	99.798	L	-	HerA helicase	DNA double-strand break repair helicase HerA		3.6.4.12	COG0433	2	2	1	1	1947	1	1770		1490	1544	1517			ANIHLMIM_00438	MKNJJJNK_00440	++
group_2824		arCOG00397	99.217	L	SbcD	DNA repair exonuclease, SbcD	DNA double-strand break repair protein Mre11		3.1.-.-	COG0420	2	2	1	1	1946	1	1769		1151	1151	1151			ANIHLMIM_00439	MKNJJJNK_00439	++
group_2825		arCOG00368	99.777	L	SbcC	ATPase involved in DNA repair, SbcC	DNA double-strand break repair Rad50 ATPase			COG0419	2	2	1	1	1945	1	1768		2687	2687	2687			ANIHLMIM_00440	MKNJJJNK_00438	++
gyrA_1		arCOG04367	25.287	L	GyrA	Type IIA topoisomerase (DNA gyrase/topo II, topoisomerase IV), A subunit	DNA gyrase subunit A		5.6.2.2		2	2	1	1	732	1	1590		461	2393	1427			ANIHLMIM_01763	MKNJJJNK_00325	++
gyrA_2		arCOG04367	100	L	GyrA	Type IIA topoisomerase (DNA gyrase/topo II, topoisomerase IV), A subunit	DNA gyrase subunit A				1	1	1	14	4	14	1		788	788	788				MKNJJJNK_01741	+
gyrB		arCOG04371	99.344	L	GyrB	Type IIA topoisomerase (DNA gyrase/topo II, topoisomerase IV), B subunit	DNA gyrase subunit B		5.6.2.2		2	2	1	1	737	1	1592		1862	1934	1898			ANIHLMIM_01370	MKNJJJNK_00327	++
lig		arCOG01347	99.509	L	CDC9	ATP-dependent DNA ligase	DNA ligase		6.5.1.7	COG1793	2	2	1	1	478	1	1334		1835	1835	1835			ANIHLMIM_00365	MKNJJJNK_00072	++
pol		arCOG00328	99.492	L	PolB3	DNA polymerase PolB3	DNA polymerase		2.7.7.7		2	2	1	1	1362	1	272		2366	2366	2366			ANIHLMIM_00498	MKNJJJNK_00952	++
polC		arCOG04447	99.507	L	-	Archaeal DNA polymerase II, large subunit	DNA polymerase II large subunit		2.7.7.7	COG1933	2	2	1	1	2112	1	118		1220	3242	2231			ANIHLMIM_00963	MKNJJJNK_01699	++
polB		arCOG04455	99.787	L	HYS2	Archaeal DNA polymerase II, small subunit/DNA polymerase delta, subunit B	DNA polymerase II small subunit		2.7.7.7	COG1311	2	2	1	1	2060	1	1883		1409	1409	1409			ANIHLMIM_01038	MKNJJJNK_00550	++
pcn		arCOG00488	100	L	DnaN	DNA polymerase sliding clamp subunit (PCNA homolog)	DNA polymerase sliding clamp			COG0592	2	2	1	1	1967	1	1790		740	740	740			ANIHLMIM_00417	MKNJJJNK_00461	++
dnaG		arCOG04281	99.549	L	DnaG	DNA primase (bacterial type)	DNA primase DnaG		2.7.7.-	COG0358	2	2	1	1	823	1	701		1331	1331	1331			ANIHLMIM_01702	MKNJJJNK_01046	++
priS		arCOG04110	95.029	L	PRI1	Eukaryotic-type DNA primase, catalytic (small) subunit	DNA primase small subunit PriS		2.7.7.-	COG1467	2	2	1	1	1300	1	664		1028	1082	1055			ANIHLMIM_01741	MKNJJJNK_01014	++
radA_1		arCOG00415	100	L	RadA	RecA/RadA recombinase, contains N-terminal HHH domain	DNA repair and recombination protein RadA			COG0468	2	2	1	1	1941	1	1764		971	971	971			ANIHLMIM_00444	MKNJJJNK_00434	++
radB		arCOG00417	100	L	RadB	RecA/RadA recombinase	DNA repair and recombination protein RadB			COG0468	2	2	1	1	1746	1	1120		551	695	623			ANIHLMIM_01790	MKNJJJNK_01440	++
nreA		arCOG04269	100	L	NreA	Archaeal DNA repair protein NreA	DNA repair protein NreA			COG1602	2	2	1	1	1938	1	1761		812	1184	998			ANIHLMIM_00447	MKNJJJNK_00431	++
recF		arCOG00368	100	L	SbcC	ATPase involved in DNA repair, SbcC	DNA replication and repair protein RecF				1	1	1	1	1543	1	453		1454	1454	1454				MKNJJJNK_00786	+
topA		arCOG01527	98.956	L	TopA	Topoisomerase IA	DNA topoisomerase 1		5.6.2.1		2	2	1	1	1160	1	531		2300	2300	2300			ANIHLMIM_00105	MKNJJJNK_00672	++
group_3632		arCOG05336	100	L	HimA	Bacterial nucleoid DNA-binding protein	DNA-binding protein HTa			COG0776	2	2	1	1	827	1	705		269	269	269			ANIHLMIM_01399	MKNJJJNK_01050	++
nfo		arCOG01894	99.649	L	Nfo	Endonuclease IV	endonuclease 4		3.1.21.2		2	2	1	1	1461	1	372		857	857	857			ANIHLMIM_01002	MKNJJJNK_00861	++
nth		arCOG00461	97.738	L	-	Uncharacterized protein related to Endonuclease III	Endonuclease III		4.2.99.18		2	2	1	1	828	1	706		665	665	665			ANIHLMIM_01398	MKNJJJNK_01051	++
nfi		arCOG02724	99.677	L	Ada	Methylated DNA-protein cysteine methyltransferase	Endonuclease V		3.1.21.7		2	2	1	1	485	1	1341		932	932	932			ANIHLMIM_00358	MKNJJJNK_00079	++
fen		arCOG04050	100	L	FEN1	5'-3' exonuclease	Flap endonuclease 1		3.1.-.-	COG0258	2	2	1	1	1747	1	1121		1025	1025	1025			ANIHLMIM_01791	MKNJJJNK_01439	++
group_3853		arCOG00459	100	L	Nth	EndoIII-related endonuclease	G/T mismatches repair enzyme		3.2.2.-		2	2	1	1	2049	1	1871		650	650	650			ANIHLMIM_01672	MKNJJJNK_00539	++
group_2534		arCOG00928	98.98	L	-	Endonuclease V homolog	hypothetical protein				2	2	1	1	1179	1	557		596	596	596			ANIHLMIM_00085	MKNJJJNK_00701	++
group_2606		arCOG00919	98.851	L	-	Holliday junction resolvase, archaeal type	hypothetical protein				2	2	1	1	138	1	97		521	524	522			ANIHLMIM_00179	MKNJJJNK_01634	++
group_2639		arCOG00129	98.538	L	-	DNA modification methylase	hypothetical protein				2	2	1	1	95	1	54		1028	1028	1028			ANIHLMIM_00222	MKNJJJNK_01591	++
group_2713		arCOG03013	99.701	L	PRI2	Eukaryotic-type DNA primase, large subunit	hypothetical protein				2	2	1	1	1568	1	943		1007	1007	1007			ANIHLMIM_00313	MKNJJJNK_01313	++
group_2720		arCOG00328	99.531	L	PolB3	DNA polymerase PolB3	hypothetical protein				2	2	1	1	1561	1	936		644	644	644			ANIHLMIM_00320	MKNJJJNK_01306	++
group_2759		arCOG01510	100	L	RPA1	Single-stranded DNA-binding replication protein A (RPA), large (70 kD) subunit or related ssDNA-binding protein	hypothetical protein				2	2	1	1	477	1	1333		500	500	500			ANIHLMIM_00366	MKNJJJNK_00071	++
group_2823		arCOG00367	99.118	L	-	NurA 5'-3' nuclease	hypothetical protein				2	2	1	1	1948	1	1771		1031	1031	1031			ANIHLMIM_00437	MKNJJJNK_00441	++
group_2854		arCOG01078	100	L	-	NUDIX family hydrolase	hypothetical protein				2	2	1	1	1386	1	296		425	425	425			ANIHLMIM_00473	MKNJJJNK_00927	++
group_3026		arCOG01080	100	L	-	NUDIX family hydrolase	hypothetical protein				2	2	1	1	1734	1	1108		467	467	467			ANIHLMIM_00668	MKNJJJNK_01452	++
group_376		arCOG00427	100	L	RecJ/Cdc45	Single-stranded DNA-specific exonuclease RecJ	hypothetical protein				2	2	1	1	701	1	1556		938	1340	1139			ANIHLMIM_00754	MKNJJJNK_00294	++
group_3109		arCOG03142	100	L	-	Nuclease of RNase H fold, RuvC/YqgF family	hypothetical protein				2	2	1	1	702	1	1557		647	647	647			ANIHLMIM_00755	MKNJJJNK_00295	++
group_3194		arCOG00368	99.429	L	SbcC	ATPase involved in DNA repair, SbcC	hypothetical protein				2	2	1	1	692	1	1546		527	527	527			ANIHLMIM_00856	MKNJJJNK_00285	++
group_3325		arCOG03995	99.492	L	-	Phospholipid scramblase	hypothetical protein				2	2	1	1	1469	1	381		593	593	593			ANIHLMIM_01012	MKNJJJNK_00852	++
group_3411		arCOG03416	99.609	L	Dam	Site-specific DNA methylase	hypothetical protein				2	2	1	1	1270	1	694		770	770	770			ANIHLMIM_01119	MKNJJJNK_01044	++
group_3485		arCOG01072	98.758	L	-	NUDIX family hydrolase	hypothetical protein				2	2	1	1	1446	1	356		485	485	485			ANIHLMIM_01209	MKNJJJNK_00874	++
group_3548		arCOG02610	99.225	L	ScpA	Chromatin segregation and condensation protein Rec8/ScpA/Scc1, kleisin family	hypothetical protein				2	2	1	1	502	1	1358		791	791	791			ANIHLMIM_01298	MKNJJJNK_00096	++
group_3553		arCOG01510	99.724	L	RPA1	Single-stranded DNA-binding replication protein A (RPA), large (70 kD) subunit or related ssDNA-binding protein	hypothetical protein				2	2	1	1	1346	1	255		1088	1088	1088			ANIHLMIM_01304	MKNJJJNK_00967	++
group_3554		arCOG02258	100	L	-	RPA family protein, a subunit of RPA complex in P.furiosus	hypothetical protein				2	2	1	1	1345	1	254		821	821	821			ANIHLMIM_01305	MKNJJJNK_00968	++
top6B		arCOG01165	99.432	L	-	DNA topoisomerase VI, subunit B	hypothetical protein				2	2	1	1	899	1	777		530	1853	1191			ANIHLMIM_01351	MKNJJJNK_01125	++
group_3634		arCOG01894	99.705	L	Nfo	Endonuclease IV	hypothetical protein				2	2	1	1	825	1	703		1019	1019	1019			ANIHLMIM_01401	MKNJJJNK_01048	++
group_3699		arCOG00329	98.804	L	PolB2	DNA polymerase PolB2, inactivated	hypothetical protein				2	2	1	1	2087	1	1910		2009	2009	2009			ANIHLMIM_01476	MKNJJJNK_00577	++
group_3700		arCOG07300	34.722	L	-	Uncharacterized protein associated with inactivated PolB-like polymerase	hypothetical protein				2	2	1	1	2088	1	1911		224	224	224			ANIHLMIM_01477	MKNJJJNK_00578	++
group_479		arCOG00551	100	L	-	DNA replication initiation complex subunit, GINS15 family	hypothetical protein				2	2	1	1	800	1	1650		500	629	564			ANIHLMIM_01550	MKNJJJNK_00391	++
group_519		arCOG04356	97.717	L	Bax1	Nuclease of restriction endonuclease-like fold, implicated in nucleotide excision repair	hypothetical protein				2	2	1	1	432	1	1287		1334	1334	1334			ANIHLMIM_01778	MKNJJJNK_00026	++
group_2640		arCOG03416	94.757	L	Dam	Site-specific DNA methylase	hypothetical protein				1	1	1	1	86	1	8		803	803	803			ANIHLMIM_00223		+
group_2645		arCOG04926	35.859	L	PolB	DNA polymerase elongation subunit (family B)	hypothetical protein				1	1	1	1	91	1	50		566	566	566			ANIHLMIM_00228		+
group_2923		arCOG00890	51.549	L	-	DNA modification methylase	hypothetical protein				1	1	1	1	373	1	1229		1403	1403	1403			ANIHLMIM_00547		+
group_3040		arCOG01290	44.156	L	SplB	DNA repair photolyase	hypothetical protein				1	1	1	1	1906	1	1731		740	740	740			ANIHLMIM_00685		+
group_3073		arCOG01526	32.857	L	TopG2	Reverse gyrase	hypothetical protein				1	1	1	1	1873	1	1698		236	236	236			ANIHLMIM_00718		+
group_3082		arCOG00798	40.426	L	UvrD	Superfamily I DNA and RNA helicase	hypothetical protein				1	1	1	1	1864	1	1689		320	320	320			ANIHLMIM_00727		+
group_3097		arCOG01526	30.556	L	TopG2	Reverse gyrase	hypothetical protein				1	1	1	1	1849	1	1674		236	236	236			ANIHLMIM_00742		+
group_442		arCOG04926	48.837	L	PolB	DNA polymerase elongation subunit (family B)	hypothetical protein				1	1	1	8	6	8	6		2639	2639	2639			ANIHLMIM_01254		+
group_3567		arCOG01347	34.545	L	CDC9	ATP-dependent DNA ligase	hypothetical protein				1	1	1	4	3	3	11		278	278	278			ANIHLMIM_01319		+
group_3625		arCOG00328	26.804	L	PolB3	DNA polymerase PolB3	hypothetical protein				1	1	1	1	822	1	662		560	560	560			ANIHLMIM_01391		+
group_3673		arCOG00368	30.986	L	SbcC	ATPase involved in DNA repair, SbcC	hypothetical protein				1	1	1	5	2	5	4		245	245	245			ANIHLMIM_01446		+
group_3674		arCOG01290	36.719	L	SplB	DNA repair photolyase	hypothetical protein				1	1	1	5	3	5	5		770	770	770			ANIHLMIM_01447		+
group_465		arCOG00368	28.049	L	SbcC	ATPase involved in DNA repair, SbcC	hypothetical protein				1	1	1	5	5	5	7		806	806	806			ANIHLMIM_01449		+
group_3680		arCOG00368	28.723	L	SbcC	ATPase involved in DNA repair, SbcC	hypothetical protein				1	1	1	5	8	5	12		542	542	542			ANIHLMIM_01454		+
group_3746		arCOG00467	33.962	L	CDC6	Cdc6-related protein, AAA superfamily ATPase	hypothetical protein				1	1	1	1	351	1	173		299	299	299			ANIHLMIM_01537		+
group_3816		arCOG00305	42.857	L	POL4	DNA polymerase IV (family X)	hypothetical protein				1	1	1	10	4	10	8		344	344	344			ANIHLMIM_01625		+
group_3820		arCOG04455	31.193	L	HYS2	Archaeal DNA polymerase II, small subunit/DNA polymerase delta, subunit B	hypothetical protein				1	1	1	10	7	10	4		755	755	755			ANIHLMIM_01629		+
group_3894		arCOG00890	53.086	L	-	DNA modification methylase	hypothetical protein				1	1	1	16	2	18	2		1241	1241	1241			ANIHLMIM_01725		+
group_3900		arCOG01165	30.508	L	-	DNA topoisomerase VI, subunit B	hypothetical protein				1	1	1	11	6	11	1		314	314	314			ANIHLMIM_01734		+
group_3948		arCOG00439	27.778	L	MCM2	ATPase involved in replication control, Cdc46/Mcm family	hypothetical protein				1	1	1	15	3	17	1		245	245	245			ANIHLMIM_01799		+
group_3949		arCOG01290	37.109	L	SplB	DNA repair photolyase	hypothetical protein				1	1	1	15	2	17	2		731	731	731			ANIHLMIM_01800		+
group_466		arCOG00368	31.2	L	SbcC	ATPase involved in DNA repair, SbcC	hypothetical protein				1	1	1	15	1	17	3		527	527	527			ANIHLMIM_01801		+
group_83		arCOG04371	85.714	L	GyrB	Type IIA topoisomerase (DNA gyrase/topo II, topoisomerase IV), B subunit	hypothetical protein				1	1	1	1	733	1	1591	Hypothetical protein with no hits to refseq/uniprot/clusters/cdd/tigrfams/pfam overlapping another protein with hits	89	89	89				MKNJJJNK_00326	+
group_13		arCOG04269	53.731	L	NreA	Archaeal DNA repair protein NreA	hypothetical protein				1	1	1	1	1936	1	176		212	212	212				MKNJJJNK_00429	+
group_79		arCOG00553	100	L	Hjm/BRR2	Replicative superfamily II helicase	hypothetical protein				1	1	1	1	1984	1	174		239	239	239				MKNJJJNK_00479	+
group_4016		arCOG05334	100	L	-	HerA-like helicase, fused to PD-(DE)xK superfamily endonuclease	hypothetical protein				1	1	1	1	337	1	1931		1790	1790	1790				MKNJJJNK_00604	+
group_4054		arCOG01894	28.571	L	Nfo	Endonuclease IV	hypothetical protein				1	1	1	1	1497	1	409		296	296	296				MKNJJJNK_00826	+
group_4139		arCOG05334	100	L	-	HerA-like helicase, fused to PD-(DE)xK superfamily endonuclease	hypothetical protein				1	1	1	1	1760	1	1134		1856	1856	1856				MKNJJJNK_01427	+
group_4218		arCOG03416	100	L	Dam	Site-specific DNA methylase	hypothetical protein				1	1	1	1	94	1	53		803	803	803				MKNJJJNK_01590	+
group_4248		arCOG05334	100	L	-	HerA-like helicase, fused to PD-(DE)xK superfamily endonuclease	hypothetical protein				1	1	1	2	1	2	1		368	368	368				MKNJJJNK_01704	+
MCM_2		arCOG00439	99.72	L	MCM2	ATPase involved in replication control, Cdc46/Mcm family	Minichromosome maintenance protein MCM		3.6.4.12	COG1241	2	2	1	1	578	1	1434		2147	2147	2147			ANIHLMIM_01694	MKNJJJNK_00169	++
MCM_1		arCOG00439	37.473	L	MCM2	ATPase involved in replication control, Cdc46/Mcm family	Minichromosome maintenance protein MCM		3.6.4.12	COG1241	1	1	1	5	6	5	1		1268	1268	1268			ANIHLMIM_01456		+
mjaIM		arCOG00115	71.97	L	-	DNA modification methylase	Modification methylase MjaI		2.1.1.113	COG0863	1	1	1	1	1755	1	1129		398	398	398			ANIHLMIM_01529		+
mjaVM		arCOG00115	60.544	L	-	DNA modification methylase	Modification methylase MjaV		2.1.1.113	COG0863	1	1	1	1	367	1	1223		896	896	896			ANIHLMIM_00553		+
mthZIM		arCOG00115	99.051	L	-	DNA modification methylase	Modification methylase MthZI		2.1.1.113		2	2	1	1	1310	1	217		950	1061	1005			ANIHLMIM_01287	MKNJJJNK_01003	++
ogg		arCOG04357	98.131	L	ENDO3c	Thermostable 8-oxoguanine DNA glycosylase	N-glycosylase/DNA lyase			COG1059	2	2	1	1	2116	1	122		644	644	644			ANIHLMIM_00959	MKNJJJNK_01695	++
cdc6		arCOG00467	99.396	L	CDC6	Cdc6-related protein, AAA superfamily ATPase	ORC1-type DNA replication protein			COG1474	2	2	1	1	2086	1	1909		995	1115	1055			ANIHLMIM_01475	MKNJJJNK_00576	++
cdc6-2		arCOG00467	99.766	L	CDC6	Cdc6-related protein, AAA superfamily ATPase	ORC1-type DNA replication protein 2			COG1474	2	2	1	1	649	1	1503		1283	1283	1283			ANIHLMIM_00927	MKNJJJNK_00239	++
group_3635		arCOG00558	100	L	SrmB	Superfamily II DNA and RNA helicase	putative ATP-dependent RNA helicase		3.6.4.13	COG0513	2	2	1	1	1102	1	472		1289	1289	1289			ANIHLMIM_01403	MKNJJJNK_00612	++
group_3772		arCOG04116	99.158	L	PinA	ATPase of PilT family involved in Holliday junction resolution	putative KH and PIN-domain containing protein			COG1855	2	2	1	1	1436	1	346		1784	1784	1784			ANIHLMIM_01569	MKNJJJNK_00884	++
rfcL		arCOG00470	99.533	L	RFCL	Clamp loader ATPase, large subunit	Replication factor C large subunit			COG0470	2	2	1	1	1444	1	354		1286	1286	1286			ANIHLMIM_01211	MKNJJJNK_00876	++
rfcS		arCOG00469	100	L	RFCS	Clamp loader ATPase, small subunit	Replication factor C small subunit			COG0470	2	2	1	1	2103	1	1939		953	953	953			ANIHLMIM_00130	MKNJJJNK_00595	++
rnhB		arCOG04121	97.209	L	RnhB	Ribonuclease HII	Ribonuclease HII		3.1.26.4	COG0164	2	2	1	1	1398	1	308		647	647	647			ANIHLMIM_00463	MKNJJJNK_00920	++
top6A		arCOG04143	100	L	-	DNA topoisomerase VI, subunit A	Type 2 DNA topoisomerase 6 subunit A		5.6.2.2	COG1697	2	2	1	1	898	1	776		1079	1079	1079			ANIHLMIM_01352	MKNJJJNK_01124	++
paudg		arCOG00905	100	L	-	Uracil-DNA glycosylase	Type-4 uracil-DNA glycosylase		3.2.2.27	COG1573	2	2	1	1	2062	1	1885		566	566	566			ANIHLMIM_01036	MKNJJJNK_00552	++
CPM_RS08400		arCOG05334	96.082	L	-	HerA-like helicase, fused to PD-(DE)xK superfamily endonuclease	hypothetical protein				2	2	1	1	2185	1	3602		1193	1775	1484	CPM_RS08400.p01			MKNJJJNK_01740	-
CSP5_RS09750		arCOG01290	40	L	SplB	DNA repair photolyase	hypothetical protein				1	1	1						158	158	158		CSP5_RS09750.p01			-
CPM_RS08660		arCOG00905	98.661	L	-	Uracil-DNA glycosylase	uracil-DNA glycosylase				2	2	1	1	293	1	3756		674	674	674	CPM_RS08660.p01	CSP5_RS08925.p01			-
CSP5_RS08545		arCOG00108	49.206	L	Mod	Adenine specific DNA methylase Mod	site-specific DNA-methyltransferase				1	1	1						2540	2540	2540		CSP5_RS08545.p01			-
CSP5_RS08540		arCOG00467	88.116	L	CDC6	Cdc6-related protein, AAA superfamily ATPase	orc1/cdc6 family replication initiation protein				1	1	1						1043	1043	1043		CSP5_RS08540.p01			-
CSP5_RS08515		arCOG05334	75.891	L	-	HerA-like helicase, fused to PD-(DE)xK superfamily endonuclease	hypothetical protein				1	1	1						1775	1775	1775		CSP5_RS08515.p01			-
CPM_RS08340		arCOG00872	100	L	MPH1	ERCC4-like helicase	DEAD/DEAH box helicase family protein				2	2	1	1	2196	1	3591		1535	1535	1535	CPM_RS08340.p01	CSP5_RS08465.p01			-
CPM_RS08335		arCOG00469	100	L	RFCS	Clamp loader ATPase, small subunit	replication factor C small subunit				2	2	1	1	2197	1	3590		953	953	953	CPM_RS08335.p01	CSP5_RS08460.p01			-
CPM_RS08260		arCOG07300	98.667	L	-	Uncharacterized protein associated with inactivated PolB-like polymerase	hypothetical protein				2	2	1	1	2213	1	3574		227	227	227	CPM_RS08260.p01	CSP5_RS08385.p01			-
CSP5_RS08380		arCOG00329	99.099	L	PolB2	DNA polymerase PolB2, inactivated	type B DNA-directed DNA polymerase				2	2	1	1	2214	1	3573		2000	2000	2000	CPM_RS08255.p01	CSP5_RS08380.p01			-
CPM_RS08250		arCOG00467	98.087	L	CDC6	Cdc6-related protein, AAA superfamily ATPase	orc1/cdc6 family replication initiation protein				2	2	1	1	2215	1	3572		1100	1100	1100	CPM_RS08250.p01	CSP5_RS08375.p01			-
CPM_RS08075		arCOG04281	100	L	DnaG	DNA primase (bacterial type)	DNA primase				2	2	1	1	2250	1	3537		1379	1379	1379	CPM_RS08075.p01	CSP5_RS08175.p01			-
CPM_RS08070		arCOG01894	100	L	Nfo	Endonuclease IV	TIM barrel protein				2	2	1	1	2251	1	3536		1037	1037	1037	CPM_RS08070.p01	CSP5_RS08170.p01			-
CPM_RS08060		arCOG05336	100	L	HimA	Bacterial nucleoid DNA-binding protein	HU family DNA-binding protein				2	2	1	1	2253	1	3534		272	272	272	CPM_RS08060.p01	CSP5_RS08160.p01			-
CSP5_RS08155		arCOG00461	98.157	L	-	Uncharacterized protein related to Endonuclease III	endonuclease III				2	2	1	1	2254	1	3533		653	653	653	CPM_RS08055.p01	CSP5_RS08155.p01			-
CSP5_RS07760		arCOG00890	52.696	L	-	DNA modification methylase	DNA methyltransferase				1	1	1						1241	1241	1241		CSP5_RS07760.p01			-
CPM_RS07635		arCOG06523	97.354	L	Tag	3-methyladenine DNA glycosylase	DNA-3-methyladenine glycosylase I				2	2	1	1	2339	1	3448		569	569	569	CPM_RS07635.p01	CSP5_RS07630.p01			-
CPM_RS07555		arCOG00115	100	L	-	DNA modification methylase	site-specific DNA-methyltransferase				2	2	1	1	2355	1	3432		779	779	779	CPM_RS07555.p01	CSP5_RS07550.p01			-
CSP5_RS07270		arCOG01165	99.837	L	-	DNA topoisomerase VI, subunit B	DNA topoisomerase VI subunit B				2	2	1	1	2403	1	3384		1844	1844	1844	CPM_RS07305.p01	CSP5_RS07270.p01			-
CPM_RS07300		arCOG04143	100	L	-	DNA topoisomerase VI, subunit A	DNA topoisomerase IV subunit A				2	2	1	1	2404	1	3383		1082	1082	1082	CPM_RS07300.p01	CSP5_RS07265.p01			-
CPM_RS07125		arCOG00558	97.636	L	SrmB	Superfamily II DNA and RNA helicase	DEAD/DEAH box helicase				2	2	1	1	2436	1	3351		1271	1271	1271	CPM_RS07125.p01	CSP5_RS07090.p01			-
CSP5_RS07075		arCOG00439	100	L	MCM2	ATPase involved in replication control, Cdc46/Mcm family	minichromosome maintenance protein MCM				2	2	1	1	2439	1	3348		2156	2156	2156	CPM_RS07110.p01	CSP5_RS07075.p01			-
CSP5_RS06860		arCOG00467	99.267	L	CDC6	Cdc6-related protein, AAA superfamily ATPase	AAA family ATPase				2	2	1	1	2481	1	3306		1229	1229	1229	CPM_RS06895.p01	CSP5_RS06860.p01			-
dcm		arCOG04157	100	L	Dcm	Site-specific DNA methylase	DNA (cytosine-5-)-methyltransferase				1	1	1						1268	1268	1268		CSP5_RS06765.p01			-
xth		arCOG02207	99.219	L	XthA	Exonuclease III	exodeoxyribonuclease III				2	2	1	1	2510	1	3277		770	770	770	CPM_RS06745.p01	CSP5_RS06675.p01			-
group_1685	tadA	arCOG04116	99.496	L	PinA	ATPase of PilT family involved in Holliday junction resolution	PINc/VapC family ATPase				2	2	1	1	2516	1	3271		1787	1787	1787	CPM_RS06715.p01	CSP5_RS06645.p01			-
CPM_RS06300		arCOG03142	92.466	L	-	Nuclease of RNase H fold, RuvC/YqgF family	hypothetical protein				2	2	1	1	2597	1	3190		647	647	647	CPM_RS06300.p01	CSP5_RS06230.p01			-
CPM_RS06295		arCOG00427	55.605	L	RecJ/Cdc45	Single-stranded DNA-specific exonuclease RecJ	DHH family phosphoesterase				2	2	1	1	2598	1	3189		1346	1346	1346	CPM_RS06295.p01	CSP5_RS06225.p01			-
CSP5_RS05355		arCOG00328	100	L	PolB3	DNA polymerase PolB3	DNA polymerase elongation subunit				2	2	1	1	2772	1	3015		623	623	623	CPM_RS05420.p01	CSP5_RS05355.p01			-
CPM_RS04890		arCOG00368	28.667	L	SbcC	ATPase involved in DNA repair, SbcC	helix-turn-helix domain containing protein				2	2	1	1	2876	1	2911		467	467	467	CPM_RS04890.p01	CSP5_RS04780.p01			-
CPM_RS04545		arCOG02724	100	L	Ada	Methylated DNA-protein cysteine methyltransferase	MGMT family protein				2	2	1	1	2948	1	2839		326	326	326	CPM_RS04545.p01	CSP5_RS04515.p01			-
CSP5_RS04315		arCOG04926	40.909	L	PolB	DNA polymerase elongation subunit (family B)	hypothetical protein				1	1	1						182	182	182		CSP5_RS04315.p01			-
group_1251	priS	arCOG04110	99.734	L	PRI1	Eukaryotic-type DNA primase, catalytic (small) subunit	DNA primase catalytic subunit PriS				2	2	1	1	3008	1	2779		1130	1130	1130	CPM_RS04250.p01	CSP5_RS04210.p01			-
CPM_RS04195		arCOG00129	99.112	L	-	DNA modification methylase	site-specific DNA-methyltransferase				2	2	1	1	3018	1	2769		1016	1016	1016	CPM_RS04195.p01	CSP5_RS04155.p01			-
CSP5_RS04140		arCOG00368	91.935	L	SbcC	ATPase involved in DNA repair, SbcC	hypothetical protein				2	2	1	1	3020	1	2767		1490	1490	1490	CPM_RS04180.p01	CSP5_RS04140.p01			-
smc		arCOG00368	100	L	SbcC	ATPase involved in DNA repair, SbcC	chromosome segregation protein SMC				2	2	1	1	3072	1	2715		3518	3518	3518	CPM_RS03920.p01	CSP5_RS03880.p01			-
CPM_RS03915		arCOG02610	100	L	ScpA	Chromatin segregation and condensation protein Rec8/ScpA/Scc1, kleisin family	hypothetical protein				2	2	1	1	3073	1	2714		773	773	773	CPM_RS03915.p01	CSP5_RS03875.p01			-
group_1187	fen	arCOG04050	100	L	FEN1	5'-3' exonuclease	flap endonuclease-1				2	2	1	1	3077	1	2710		1019	1019	1019	CPM_RS03895.p01	CSP5_RS03855.p01			-
group_1186	radB	arCOG00417	100	L	RadB	RecA/RadA recombinase	DNA repair and recombination protein RadB				2	2	1	1	3078	1	2709		692	692	692	CPM_RS03890.p01	CSP5_RS03850.p01			-
CSP5_RS03660		arCOG00798	99.666	L	UvrD	Superfamily I DNA and RNA helicase	ATP-dependent helicase				2	2	1	1	3119	1	2668		2696	2696	2696	CPM_RS03690.p01	CSP5_RS03660.p01			-
CPM_RS03475		arCOG03013	96.25	L	PRI2	Eukaryotic-type DNA primase, large subunit	hypothetical protein				2	2	1	1	3161	1	2626		986	986	986	CPM_RS03475.p01	CSP5_RS03450.p01			-
CSP5_RS03190		arCOG06885	30.556	L	-	Predicted nuclease of the RecB family	hypothetical protein				2	2	1	1	3222	1	2565		197	197	197	CPM_RS03145.p01	CSP5_RS03190.p01			-
CPM_RS03110		arCOG00367	100	L	-	NurA 5'-3' nuclease	DNA double-strand break repair nuclease NurA				2	2	1	1	3228	1	2559		1001	1001	1001	CPM_RS03110.p01	CSP5_RS03150.p01			-
CSP5_RS03145		arCOG00280	100	L	-	HerA helicase	ATP-binding protein				2	2	1	1	3229	1	2558		1544	1544	1544	CPM_RS03105.p01	CSP5_RS03145.p01			-
CSP5_RS03140		arCOG00397	99.723	L	SbcD	DNA repair exonuclease, SbcD	DNA repair exonuclease				2	2	1	1	3230	1	2557		1094	1094	1094	CPM_RS03100.p01	CSP5_RS03140.p01			-
CPM_RS03095		arCOG00368	99.334	L	SbcC	ATPase involved in DNA repair, SbcC	AAA family ATPase				2	2	1	1	3231	1	2556		2705	2705	2705	CPM_RS03095.p01	CSP5_RS03135.p01			-
CSP5_RS02875		arCOG04455	99.584	L	HYS2	Archaeal DNA polymerase II, small subunit/DNA polymerase delta, subunit B	DNA-directed DNA polymerase II small subunit				2	2	1	1	3273	1	2514		1445	1445	1445	CPM_RS02865.p01	CSP5_RS02875.p01			-
gyrA		arCOG04367	100	L	GyrA	Type IIA topoisomerase (DNA gyrase/topo II, topoisomerase IV), A subunit	DNA gyrase subunit A				2	2	1	1	3282	1	2505		2390	2390	2390	CPM_RS02820.p01	CSP5_RS02830.p01			-
CPM_RS02815		arCOG04371	100	L	GyrB	Type IIA topoisomerase (DNA gyrase/topo II, topoisomerase IV), B subunit	type IIA DNA topoisomerase subunit B				2	2	1	1	3283	1	2504		1940	1940	1940	CPM_RS02815.p01	CSP5_RS02825.p01			-
CPM_RS02810		arCOG03416	100	L	Dam	Site-specific DNA methylase	DNA adenine methylase				2	2	1	1	3284	1	2503		791	791	791	CPM_RS02810.p01	CSP5_RS02820.p01			-
CPM_RS02535		arCOG01894	96.113	L	Nfo	Endonuclease IV	deoxyribonuclease IV				2	2	1	1	3333	1	2454		851	851	851	CPM_RS02535.p01	CSP5_RS02655.p01			-
CSP5_RS02430		arCOG00328	99.747	L	PolB3	DNA polymerase PolB3	DUF1744 domain-containing protein				2	2	1	1	3377	1	2410		2378	2378	2378	CPM_RS02315.p01	CSP5_RS02430.p01			-
CSP5_RS02365		arCOG03416	96.935	L	Dam	Site-specific DNA methylase	DNA adenine methylase				2	2	1	1	3391	1	2396		785	785	785	CPM_RS02235.p01	CSP5_RS02365.p01			-
CSP5_RS02315		arCOG01347	99.487	L	CDC9	ATP-dependent DNA ligase	ATP-dependent DNA ligase				1	1	1						1757	1757	1757		CSP5_RS02315.p01			-
CSP5_RS02310		arCOG01510	100	L	RPA1	Single-stranded DNA-binding replication protein A (RPA), large (70 kD) subunit or related ssDNA-binding protein	hypothetical protein				2	2	1	1	3403	1	2384		482	482	482	CPM_RS02175.p01	CSP5_RS02310.p01			-
CSP5_RS02235		arCOG01072	100	L	-	NUDIX family hydrolase	NUDIX domain-containing protein				2	2	1	1	3417	1	2370		476	476	476	CPM_RS02100.p01	CSP5_RS02235.p01			-
CSP5_RS02225		arCOG00470	100	L	RFCL	Clamp loader ATPase, large subunit	AAA family ATPase				2	2	1	1	3419	1	2368		1343	1343	1343	CPM_RS02090.p01	CSP5_RS02225.p01			-
CPM_RS02060		arCOG01078	100	L	-	NUDIX family hydrolase	NUDIX domain-containing protein				2	2	1	1	3424	1	2363		431	431	431	CPM_RS02060.p01	CSP5_RS02195.p01			-
CSP5_RS02105		arCOG01510	100	L	RPA1	Single-stranded DNA-binding replication protein A (RPA), large (70 kD) subunit or related ssDNA-binding protein	hypothetical protein				2	2	1	1	3442	1	2345		1094	1094	1094	CPM_RS01970.p01	CSP5_RS02105.p01			-
CSP5_RS02100		arCOG02258	100	L	-	RPA family protein, a subunit of RPA complex in P.furiosus	hypothetical protein				2	2	1	1	3443	1	2344		818	818	818	CPM_RS01965.p01	CSP5_RS02100.p01			-
CSP5_RS02080		arCOG00488	100	L	DnaN	DNA polymerase sliding clamp subunit (PCNA homolog)	DNA polymerase sliding clamp				2	2	1	1	3447	1	2340		728	728	728	CPM_RS01945.p01	CSP5_RS02080.p01			-
CSP5_RS01865		arCOG00553	100	L	Hjm/BRR2	Replicative superfamily II helicase	DEAD/DEAH box helicase				2	2	1	1	3489	1	2298		2045	2045	2045	CPM_RS01730.p01	CSP5_RS01865.p01			-
CPM_RS01545		arCOG00459	99.123	L	Nth	EndoIII-related endonuclease	endonuclease III				2	2	1	1	3526	1	2261		686	686	686	CPM_RS01545.p01	CSP5_RS01680.p01			-
radA		arCOG00415	100	L	RadA	RecA/RadA recombinase, contains N-terminal HHH domain	DNA repair and recombination protein RadA				2	2	1	1	3547	1	2240		995	995	995	CPM_RS01435.p01	CSP5_RS01570.p01			-
CSP5_RS01470		arCOG04121	97.608	L	RnhB	Ribonuclease HII	ribonuclease HII				2	2	1	1	3567	1	2220		632	632	632	CPM_RS01335.p01	CSP5_RS01470.p01			-
CPM_RS01300		arCOG02840	99.778	L	PhrB	Deoxyribodipyrimidine photolyase	deoxyribodipyrimidine photo-lyase				2	2	1	1	3574	1	2213		1352	1352	1352	CPM_RS01300.p01	CSP5_RS01435.p01			-
CPM_RS01150		arCOG04269	98.477	L	NreA	Archaeal DNA repair protein NreA	hypothetical protein				2	2	1	1	3601	1	2186		1184	1247	1215	CPM_RS01150.p01	CSP5_RS01290.p01			-
CPM_RS01140		arCOG00551	99.548	L	-	DNA replication initiation complex subunit, GINS15 family	hypothetical protein				2	2	1	1	3603	1	2184		665	665	665	CPM_RS01140.p01	CSP5_RS01280.p01			-
CPM_RS03215		arCOG05334	99.677	L	-	HerA-like helicase, fused to PD-(DE)xK superfamily endonuclease	ATP-binding protein				2	2	1	1	3206	1	2581		1859	1859	1859	CPM_RS03215.p01	CSP5_RS00830.p01			-
CPM_RS00270		arCOG03235	38	L	-	Predicted ATP-dependent endonuclease of the OLD family	AAA family ATPase				2	2	1	1	3779	1	2008		1835	1835	1835	CPM_RS00270.p01	CSP5_RS00410.p01			-
CSP5_RS00400		arCOG00108	59.14	L	Mod	Adenine specific DNA methylase Mod	site-specific DNA-methyltransferase				1	1	1						2369	2369	2369		CSP5_RS00400.p01			-
CSP5_RS00315		arCOG00467	80.609	L	CDC6	Cdc6-related protein, AAA superfamily ATPase	orc1/cdc6 family replication initiation protein				1	1	1						1085	1085	1085		CSP5_RS00315.p01			-
CSP5_RS00275		arCOG05334	76.231	L	-	HerA-like helicase, fused to PD-(DE)xK superfamily endonuclease	hypothetical protein				1	1	1						1775	1775	1775		CSP5_RS00275.p01			-
CSP5_RS00160		arCOG04357	99.554	L	ENDO3c	Thermostable 8-oxoguanine DNA glycosylase	N-glycosylase/DNA lyase				2	2	1	1	32	1	1987		674	674	674	CPM_RS00160.p01	CSP5_RS00160.p01			-
CPM_RS00125		arCOG04447	100	L	-	Archaeal DNA polymerase II, large subunit	DNA polymerase II large subunit				2	2	1	1	25	1	1980		3266	3266	3266	CPM_RS00125.p01	CSP5_RS00125.p01			-
CSP5_RS00095		arCOG00919	100	L	-	Holliday junction resolvase, archaeal type	hypothetical protein				2	2	1	1	19	1	1974		521	521	521	CPM_RS00095.p01	CSP5_RS00095.p01			-
CSP5_RS00005		arCOG01527	99.874	L	TopA	Topoisomerase IA	DNA topoisomerase I				2	2	1	1	1	1	1956		2387	2387	2387	CPM_RS00005.p01	CSP5_RS00005.p01			-
CPM_RS09500		arCOG00439	28.205	L	MCM2	ATPase involved in replication control, Cdc46/Mcm family	hypothetical protein				1	1	1	1	2993	1	2794		143	143	143	CPM_RS09500.p01				-
CPM_RS08435		arCOG00467	96.676	L	CDC6	Cdc6-related protein, AAA superfamily ATPase	orc1/cdc6 family replication initiation protein				1	1	1	1	2177	1	3610		1121	1121	1121	CPM_RS08435.p01				-
CPM_RS04710		arCOG04513	40	L	XseA	Exonuclease VII, large subunit	hypothetical protein				1	1	1	1	2911	1	2876		272	272	272	CPM_RS04710.p01				-
CPM_RS04700		arCOG05256	24	L	CDC9	ATP-dependent DNA ligase, 3'-phosphoesterase domain	hypothetical protein				1	1	1	1	2914	1	2873		461	461	461	CPM_RS04700.p01				-
CPM_RS04325		arCOG01510	27.273	L	RPA1	Single-stranded DNA-binding replication protein A (RPA), large (70 kD) subunit or related ssDNA-binding protein	hypothetical protein				1	1	1	1	2992	1	2795		401	401	401	CPM_RS04325.p01				-
CPM_RS04305		arCOG05334	73.676	L	-	HerA-like helicase, fused to PD-(DE)xK superfamily endonuclease	hypothetical protein				1	1	1	1	2998	1	2789		1856	1856	1856	CPM_RS04305.p01				-
CPM_RS02745		arCOG05334	44.479	L	-	HerA-like helicase, fused to PD-(DE)xK superfamily endonuclease	ATP-binding protein				1	1	1	1	3295	1	2492		1853	1853	1853	CPM_RS02745.p01				-
CPM_RS02705		arCOG00368	36.364	L	SbcC	ATPase involved in DNA repair, SbcC	hypothetical protein				1	1	1	1	3303	1	2484		218	218	218	CPM_RS02705.p01				-
CPM_RS02675		arCOG00129	49.833	L	-	DNA modification methylase	RsmD family RNA methyltransferase				1	1	1	1	3309	1	2478		1013	1013	1013	CPM_RS02675.p01				-
CPM_RS02180		arCOG01347	93.333	L	CDC9	ATP-dependent DNA ligase	ATP-dependent DNA ligase				1	1	1	1	3402	1	2385		1757	1757	1757	CPM_RS02180.p01				-
CPM_RS00690		arCOG05334	87.64	L	-	HerA-like helicase, fused to PD-(DE)xK superfamily endonuclease	ATP-binding protein				1	1	1	1	3691	1	2096		1874	1874	1874	CPM_RS00690.p01				-
CPM_RS00260		arCOG00108	60.542	L	Mod	Adenine specific DNA methylase Mod	site-specific DNA-methyltransferase				1	1	1	1	3781	1	2006		2525	2525	2525	CPM_RS00260.p01				-
agl3_2		arCOG04762	99.488	M	Agl3	UDP-sulfoquinovose synthase	UDP-sulfoquinovose synthase	Amino sugar and nucleotide sugar metabolism|Glycerolipid metabolism|Metabolic pathways	3.13.1.1	COG0451	2	2	1	1	1350	1	259		1175	1175	1175			ANIHLMIM_01300	MKNJJJNK_00963	++
arnB_1		arCOG00118	50.275	M	WecE	Predicted pyridoxal phosphate-dependent enzyme apparently involved in regulation of cell wall biogenesis	UDP-4-amino-4-deoxy-L-arabinose--oxoglutarate aminotransferase	Amino sugar and nucleotide sugar metabolism|Metabolic pathways	2.6.1.87		1	1	1	1	389	1	1250		1172	1172	1172			ANIHLMIM_00560		+
arnB_2		arCOG00118	66.121	M	WecE	Predicted pyridoxal phosphate-dependent enzyme apparently involved in regulation of cell wall biogenesis	UDP-4-amino-4-deoxy-L-arabinose--oxoglutarate aminotransferase	Amino sugar and nucleotide sugar metabolism|Metabolic pathways	2.6.1.87		1	1	1	1	393	1	1254		1316	1316	1316			ANIHLMIM_00564		+
arnC_1		arCOG00894	98.291	M	-	Glycosyl transferase family 2	Undecaprenyl-phosphate 4-deoxy-4-formamido-L-arabinose transferase	Amino sugar and nucleotide sugar metabolism|Metabolic pathways	2.4.2.53		2	2	1	1	426	1	1281		1055	1055	1055			ANIHLMIM_00591	MKNJJJNK_00021	++
arnC_2		arCOG00894	99.59	M	-	Glycosyl transferase family 2	Undecaprenyl-phosphate 4-deoxy-4-formamido-L-arabinose transferase	Amino sugar and nucleotide sugar metabolism|Metabolic pathways	2.4.2.53		2	2	1	1	1775	1	1149		734	734	734			ANIHLMIM_01586	MKNJJJNK_01412	++
group_2949	arnC_1	arCOG00894	40.741	M	-	Glycosyl transferase family 2	Undecaprenyl-phosphate 4-deoxy-4-formamido-L-arabinose transferase	Amino sugar and nucleotide sugar metabolism|Metabolic pathways	2.4.2.53		1	1	1	1	402	1	1263		776	776	776			ANIHLMIM_00573		+
fcl		arCOG04627	100	M	WcaG	Nucleoside-diphosphate-sugar epimerase	GDP-L-fucose synthase	Fructose and mannose metabolism|Amino sugar and nucleotide sugar metabolism|O-Antigen nucleotide sugar biosynthesis|Metabolic pathways	1.1.1.271		2	2	1	1	1778	1	1152		785	785	785			ANIHLMIM_01583	MKNJJJNK_01409	++
fcl_1		arCOG01369	38.019	M	WcaG	Nucleoside-diphosphate-sugar epimerase	GDP-L-fucose synthase	Fructose and mannose metabolism|Amino sugar and nucleotide sugar metabolism|O-Antigen nucleotide sugar biosynthesis|Metabolic pathways	1.1.1.271		1	1	1	1	396	1	1257		935	935	935			ANIHLMIM_00567		+
gmd_1		arCOG01374	61.127	M	WcaG	Nucleoside-diphosphate-sugar epimerase	GDP-mannose 4,6-dehydratase	Fructose and mannose metabolism|Amino sugar and nucleotide sugar metabolism|O-Antigen nucleotide sugar biosynthesis|Metabolic pathways	4.2.1.47		1	1	1	1	398	1	1259		1085	1085	1085			ANIHLMIM_00569		+
gmd_2		arCOG01373	69.369	M	Gmd	GDP-D-mannose dehydratase	GDP-mannose 4,6-dehydratase	Fructose and mannose metabolism|Amino sugar and nucleotide sugar metabolism|O-Antigen nucleotide sugar biosynthesis|Metabolic pathways	4.2.1.47		1	1	1	6	9	6	3		1007	1007	1007			ANIHLMIM_01442		+
gmd_3		arCOG01373	61.449	M	Gmd	GDP-D-mannose dehydratase	GDP-mannose 4,6-dehydratase	Fructose and mannose metabolism|Amino sugar and nucleotide sugar metabolism|O-Antigen nucleotide sugar biosynthesis|Metabolic pathways	4.2.1.47		1	1	1	7	12	7	2		1061	1061	1061			ANIHLMIM_01467		+
hldD_7		arCOG01369	100	M	WcaG	Nucleoside-diphosphate-sugar epimerase	ADP-L-glycero-D-manno-heptose-6-epimerase	Lipopolysaccharide biosynthesis|Metabolic pathways	5.1.3.20		2	2	1	1	62	1	27		959	959	959			ANIHLMIM_00252	MKNJJJNK_01565	++
hldD_2		arCOG01376	97.361	M	WcaG	Nucleoside-diphosphate-sugar epimerase	ADP-L-glycero-D-manno-heptose-6-epimerase	Lipopolysaccharide biosynthesis|Metabolic pathways	5.1.3.20		2	2	1	1	416	1	1274		1025	1025	1025			ANIHLMIM_00584	MKNJJJNK_00006	++
hldD_3		arCOG01369	99.667	M	WcaG	Nucleoside-diphosphate-sugar epimerase	ADP-L-glycero-D-manno-heptose-6-epimerase	Lipopolysaccharide biosynthesis|Metabolic pathways	5.1.3.20		2	2	1	1	1785	1	1161		902	902	902			ANIHLMIM_00633	MKNJJJNK_01402	++
hldD_4		arCOG01369	99.342	M	WcaG	Nucleoside-diphosphate-sugar epimerase	ADP-L-glycero-D-manno-heptose-6-epimerase	Lipopolysaccharide biosynthesis|Metabolic pathways	5.1.3.20		2	2	1	1	1783	1	1159		914	914	914			ANIHLMIM_00635	MKNJJJNK_01404	++
hldD_5		arCOG04468	98.366	M	WcaG	Nucleoside-diphosphate-sugar epimerase	ADP-L-glycero-D-manno-heptose-6-epimerase	Lipopolysaccharide biosynthesis|Metabolic pathways	5.1.3.20		2	2	1	1	1405	1	315		920	920	920			ANIHLMIM_01762	MKNJJJNK_00913	++
cugP		arCOG00663	99.045	M	GCD1	Nucleoside-diphosphate-sugar pyrophosphorylase involved in lipopolysaccharide biosynthesis/translation initiation factor 2B, gamma/epsilon subunit	UTP--glucose-1-phosphate uridylyltransferase	Pentose and glucuronate interconversions|Galactose metabolism|Starch and sucrose metabolism|Amino sugar and nucleotide sugar metabolism|O-Antigen nucleotide sugar biosynthesis|Glycerolipid metabolism|Metabolic pathways|Biosynthesis of secondary metabolites	2.7.7.9		2	2	1	1	1403	1	313		944	944	944			ANIHLMIM_01686	MKNJJJNK_00915	++
gad		arCOG01168	98.747	M	RspA	L-alanine-DL-glutamate epimerase or related enzyme of enolase superfamily	D-gluconate/D-galactonate dehydratase	Pentose phosphate pathway|Galactose metabolism|Metabolic pathways|Microbial metabolism in diverse environments	4.2.1.140	COG4948	2	2	1	1	2118	1	124		1199	1199	1199			ANIHLMIM_00957	MKNJJJNK_01693	++
murE		arCOG02820	99.767	M	MurE	UDP-N-acetylmuramyl tripeptide synthase	UDP-N-acetylmuramoyl-L-alanyl-D-glutamate--2,6-diaminopimelate ligase	Peptidoglycan biosynthesis|Metabolic pathways	6.3.2.7		2	2	1	1	648	1	1502		1289	1289	1289			ANIHLMIM_00928	MKNJJJNK_00238	++
ribL		arCOG01222	99.281	M	TagD	Cytidylyltransferase fused to conserved domain of DUF357 family	FAD synthase	Riboflavin metabolism|Metabolic pathways|Biosynthesis of secondary metabolites	2.7.7.2	COG0615	2	2	1	1	1576	1	951		419	419	419			ANIHLMIM_00304	MKNJJJNK_01322	++
glgA		arCOG01403	38.325	M	AglL	Glycosyltransferase	Glycogen synthase	Starch and sucrose metabolism|Metabolic pathways|Biosynthesis of secondary metabolites	2.4.1.21		1	1	1	1	405	1	1266		1199	1199	1199			ANIHLMIM_00576		+
rmlC_1		arCOG04188	95.699	M	RfbC	dTDP-4-dehydrorhamnose 3,5-epimerase or related enzyme	dTDP-4-dehydrorhamnose 3,5-epimerase	Streptomycin biosynthesis|Polyketide sugar unit biosynthesis|O-Antigen nucleotide sugar biosynthesis|Metabolic pathways|Biosynthesis of secondary metabolites	5.1.3.13	COG1898	2	2	1	1	415	1	1273		560	560	560			ANIHLMIM_00583	MKNJJJNK_00005	++
group_2944	rmlC_1	arCOG04188	35.429	M	RfbC	dTDP-4-dehydrorhamnose 3,5-epimerase or related enzyme	dTDP-4-dehydrorhamnose 3,5-epimerase	Streptomycin biosynthesis|Polyketide sugar unit biosynthesis|O-Antigen nucleotide sugar biosynthesis|Metabolic pathways|Biosynthesis of secondary metabolites	5.1.3.13	COG1898	1	1	1	1	397	1	1258		542	542	542			ANIHLMIM_00568		+
group_3964	hldD_2	arCOG01369	100	M	WcaG	Nucleoside-diphosphate-sugar epimerase	ADP-L-glycero-D-manno-heptose-6-epimerase				1	1	1	1	379	1	1237		1118	1118	1118				MKNJJJNK_00010	+
hldD_6		arCOG01376	100	M	WcaG	Nucleoside-diphosphate-sugar epimerase	ADP-L-glycero-D-manno-heptose-6-epimerase				1	1	1	1	1667	1	1043		1025	1025	1025				MKNJJJNK_01516	+
hldD_8		arCOG01369	100	M	WcaG	Nucleoside-diphosphate-sugar epimerase	ADP-L-glycero-D-manno-heptose-6-epimerase				1	1	1	2	6	2	21		959	959	959				MKNJJJNK_01731	+
glmU_1		arCOG00666	99.171	M	GCD1	N-acetylglucosamine-1-phosphate uridyltransferase	Bifunctional protein GlmU			COG1208	2	2	1	1	124	1	83		1088	1088	1088			ANIHLMIM_00193	MKNJJJNK_01620	++
group_361	glmU_3	arCOG00667	96.034	M	RfbA	dTDP-glucose pyrophosphorylase	Bifunctional protein GlmU			COG1208	2	2	1	1	412	1	1271		1061	1061	1061			ANIHLMIM_00581	MKNJJJNK_00003	++
glmU_3		arCOG00664	100	M	AglF/RfbA	Glucose-1-phosphate uridyltransferase	Bifunctional protein GlmU			COG1208	2	2	1	1	1475	1	387		743	743	743			ANIHLMIM_01018	MKNJJJNK_00846	++
group_2942	glmU_2	arCOG00663	64.729	M	GCD1	Nucleoside-diphosphate-sugar pyrophosphorylase involved in lipopolysaccharide biosynthesis/translation initiation factor 2B, gamma/epsilon subunit	Bifunctional protein GlmU			COG1208	1	1	1	1	395	1	1256		776	776	776			ANIHLMIM_00566		+
glmU_2		arCOG00663	99.59	M	GCD1	Nucleoside-diphosphate-sugar pyrophosphorylase involved in lipopolysaccharide biosynthesis/translation initiation factor 2B, gamma/epsilon subunit	Bifunctional protein GlmU				1	1	1	1	382	1	1240		734	734	734				MKNJJJNK_00007	+
group_4171		arCOG00667	100	M	RfbA	dTDP-glucose pyrophosphorylase	Bifunctional sugar-1-phosphate nucleotidylyltransferase/acetyltransferase				1	1	1	1	1668	1	1044		1067	1067	1067				MKNJJJNK_01515	+
mshA		arCOG01403	41.111	M	AglL	Glycosyltransferase	D-inositol-3-phosphate glycosyltransferase		2.4.1.250		1	1	1	1	1696	1	998		1100	1100	1100			ANIHLMIM_01239		+
mshA_1		arCOG01403	99.448	M	AglL	Glycosyltransferase	D-inositol-3-phosphate glycosyltransferase				1	1	1	1	419	1	1233		545	545	545				MKNJJJNK_00015	+
mshA_2		arCOG01411	100	M	RfaG	Glycosyltransferase	D-inositol-3-phosphate glycosyltransferase				1	1	1	1	1685	1	1061		1127	1127	1127				MKNJJJNK_01498	+
mshA_3		arCOG01411	100	M	RfaG	Glycosyltransferase	D-inositol-3-phosphate glycosyltransferase				1	1	1	1	1675	1	1051		1127	1127	1127				MKNJJJNK_01508	+
mshA_4		arCOG01411	99.734	M	RfaG	Glycosyltransferase	D-inositol-3-phosphate glycosyltransferase				1	1	1	1	1671	1	1047		1130	1130	1130				MKNJJJNK_01512	+
mshA_5		arCOG01403	100	M	AglL	Glycosyltransferase	D-inositol-3-phosphate glycosyltransferase				1	1	1	1	1663	1	1039		1265	1265	1265				MKNJJJNK_01520	+
rmlC_2		arCOG04188	100	M	RfbC	dTDP-4-dehydrorhamnose 3,5-epimerase or related enzyme	dTDP-4-dehydrorhamnose 3,5-epimerase				1	1	1	1	1666	1	1042		551	551	551				MKNJJJNK_01517	+
gmd		arCOG01373	100	M	Gmd	GDP-D-mannose dehydratase	GDP-mannose 4,6-dehydratase				1	1	1	1	1669	1	1045		1064	1064	1064				MKNJJJNK_01514	+
aglD		arCOG00895	53.333	M	-	Glycosyl transferase family 2	Glycosyltransferase AglD		2.4.1.-	COG0392	1	1	1	1	392	1	1253		830	830	830			ANIHLMIM_00563		+
aglJ		arCOG00894	100	M	-	Glycosyl transferase family 2	Glycosyltransferase AglJ		2.4.1.-	COG0463	2	2	1	1	1944	1	1767		671	671	671			ANIHLMIM_00441	MKNJJJNK_00437	++
group_2685		arCOG05365	99.035	M	AglB	Oligosaccharyltransferase membrane subunit	hypothetical protein				2	2	1	1	1603	1	980		3734	3734	3734			ANIHLMIM_00279	MKNJJJNK_01351	++
group_56		arCOG01389	96.604	M	-	Glycosyl transferase family 2	hypothetical protein				2	2	1	1	452	1	1308		818	1280	1049			ANIHLMIM_00389	MKNJJJNK_00046	++
group_2792		arCOG05398	100	M	-	Glycosyl transferase family 2	hypothetical protein				2	2	1	1	437	1	1292		1028	1028	1028			ANIHLMIM_00403	MKNJJJNK_00030	++
group_358		arCOG01389	100	M	-	Glycosyl transferase family 2	hypothetical protein				2	2	1	1	533	1	1389		938	1082	1010			ANIHLMIM_00504	MKNJJJNK_00123	++
group_2961		arCOG01419	100	M	RfaG	Glycosyltransferase	hypothetical protein				2	2	1	1	423	1	1279		1130	1130	1130			ANIHLMIM_00589	MKNJJJNK_00019	++
group_62		arCOG02499	99.862	M	-	Lipoprotein NosD family, contains CASH domains	hypothetical protein				2	2	1	1	1739	1	1113		2171	2612	2391			ANIHLMIM_00672	MKNJJJNK_01447	++
group_377		arCOG02499	97.087	M	-	Lipoprotein NosD family, contains CASH domains	hypothetical protein				2	2	1	1	723	1	1578		620	1862	1241			ANIHLMIM_00775	MKNJJJNK_00316	++
group_70		arCOG07390	98.643	M	RfaG	Glycosyltransferase	hypothetical protein				2	2	1	1	657	1	1511		680	1160	920			ANIHLMIM_00918	MKNJJJNK_00248	++
group_412		arCOG01385	98.857	M	-	Glycosyl transferase family 2	hypothetical protein				2	2	1	1	913	1	795		581	746	663			ANIHLMIM_01072	MKNJJJNK_01141	++
group_3470		arCOG01568	99.329	M	MscS	Small-conductance mechanosensitive channel	hypothetical protein				2	2	1	1	788	1	1639		896	896	896			ANIHLMIM_01191	MKNJJJNK_00379	++
group_3479		arCOG02487	100	M	-	Cell surface protein, a component of a putative secretion system	hypothetical protein				2	2	1	1	778	1	1629		965	965	965			ANIHLMIM_01201	MKNJJJNK_00369	++
group_4059		arCOG02499	99.375	M	-	Lipoprotein NosD family, contains CASH domains	hypothetical protein				2	2	1	1	1423	1	333		1436	1442	1439			ANIHLMIM_01332	MKNJJJNK_00897	++
group_3584		arCOG01389	100	M	-	Glycosyl transferase family 2	hypothetical protein				2	2	1	1	1430	1	340		869	869	869			ANIHLMIM_01339	MKNJJJNK_00890	++
group_3747		arCOG01389	99.164	M	-	Glycosyl transferase family 2	hypothetical protein				2	2	1	1	1992	1	1814		1079	1079	1079			ANIHLMIM_01538	MKNJJJNK_00487	++
aglE		arCOG01385	98.868	M	-	Glycosyl transferase family 2	hypothetical protein				2	2	1	1	793	1	1644		797	797	797			ANIHLMIM_01556	MKNJJJNK_00384	++
group_3782		arCOG01397	100	M	-	Glycosyl transferase family 2	hypothetical protein				2	2	1	1	1777	1	1151		1013	1013	1013			ANIHLMIM_01584	MKNJJJNK_01410	++
group_3801		arCOG02499	100	M	-	Lipoprotein NosD family, contains CASH domains	hypothetical protein				2	2	1	1	923	1	805		1697	1697	1697			ANIHLMIM_01608	MKNJJJNK_01152	++
group_92		arCOG05966	98.195	M	PlcC	Phospholipase C	hypothetical protein				2	2	1	1	2025	1	1848		845	1472	1158			ANIHLMIM_01643	MKNJJJNK_00517	++
group_3874		arCOG00563	99.499	M	-	Oligosaccharyl transferase, PMT/STT3 family	hypothetical protein				2	2	1	1	824	1	702		1199	1199	1199			ANIHLMIM_01701	MKNJJJNK_01047	++
group_509		arCOG02499	95.559	M	-	Lipoprotein NosD family, contains CASH domains	hypothetical protein				2	2	1	1	431	1	1286		1961	2408	2184			ANIHLMIM_01732	MKNJJJNK_00025	++
group_2504		arCOG01222	38.462	M	TagD	Cytidylyltransferase fused to conserved domain of DUF357 family	hypothetical protein				1	1	1	1	1214	1	458		146	146	146			ANIHLMIM_00052		+
group_2642		arCOG01369	52.381	M	WcaG	Nucleoside-diphosphate-sugar epimerase	hypothetical protein				1	1	1	1	88	1	6		143	143	143			ANIHLMIM_00225		+
group_2947		arCOG04796	40.437	M	RfaG	Glycosyltransferase	hypothetical protein				1	1	1	1	400	1	1261		1085	1085	1085			ANIHLMIM_00571		+
group_2948		arCOG01403	27.628	M	AglL	Glycosyltransferase	hypothetical protein				1	1	1	1	401	1	1262		1235	1235	1235			ANIHLMIM_00572		+
group_2951		arCOG02532	28.169	M	-	Secreted Beta-propeller repeat protein fused to CARDB-like adhesion module	hypothetical protein				1	1	1	1	404	1	1265		1043	1043	1043			ANIHLMIM_00575		+
group_2953		arCOG00252	54.902	M	WecC	UDP-N-acetyl-D-mannosaminuronate dehydrogenase	hypothetical protein				1	1	1	1	407	1	1268		161	161	161			ANIHLMIM_00578		+
group_2956		arCOG01367	94.545	M	RfbD	dTDP-4-dehydrorhamnose reductase	hypothetical protein				1	1	1	1	414	1	1272		827	827	827			ANIHLMIM_00582		+
group_3062		arCOG05830	28.736	M	ArnT	Glycosyltransferase of PMT family	hypothetical protein				1	1	1	1	1884	1	1709		269	269	269			ANIHLMIM_00707		+
group_3064		arCOG01392	28.302	M	WecB	UDP-N-acetylglucosamine 2-epimerase	hypothetical protein				1	1	1	1	1882	1	1707		251	251	251			ANIHLMIM_00709		+
group_3067		arCOG06108	25.175	M	RfaG	Glycosyltransferase	hypothetical protein				1	1	1	1	1879	1	1704		1148	1148	1148			ANIHLMIM_00712		+
group_3069		arCOG01385	23.81	M	-	Glycosyl transferase family 2	hypothetical protein				1	1	1	1	1877	1	1702		641	641	641			ANIHLMIM_00714		+
[truncated: 2,290 more rows]

## Sheet: arCOGs
arCOGs analysis
3749 out of 4285 genes have an arCOG assignation													Specific Analysis for M and C categories
													Specific arCOGs from both categories found exclusively on E-plasma
															*Manual annotations have been highlighted on italics
	Absolute counts of arCOGs assignations					Relative % of arCOGs assignations							arCOG	arCOG category	arCOG definition	EC_number	Nr
	arCOG cat	Cuniculiplasma divulgatum PM4	Cuniculiplasma divulgatum S5	E-plasma	E-plasma GCA_000496135.1	arCOG cat	Cuniculiplasma divulgatum PM4	Cuniculiplasma divulgatum S5	E-plasma	E-plasma GCA_000496135.1			arCOG01338	C	Acyl-CoA synthetase, ATP-grasp containing subunit (possibly Acetyl-CoA synthetase)	6.2.1.13	1	Acetyl-CoA formation from Acetate
Translation, ribosomal structure and biogenesis	J	164	168	173	164	J	9.96355	9.73349	10.8874	11.0512			arCOG02624	C	4-Hydroxybutyryl-CoA synthetase (AMP-forming) (low % of identity)		1	3-hydroxypropanoate/4-hydroxybutanate cycle
Transcription	K	94	98	90	88	K	5.71081	5.67787	5.66394	5.92992			arCOG00583	C	Isocitrate lyase	4.1.3.30	1	Glyoxylate cycle
Replication, recombination and repair	L	78	76	87	74	L	4.73876	4.40324	5.47514	4.98652			arCOG05498	C	Malate synthase		1
Cell cycle control, cell division, chromosome partitioning	D	8	9	5	9	D	0.486027	0.521437	0.314663	0.606469			arCOG01553	C	Ni,Fe-hydrogenase III small subunit (very possibly NADH ubiquinone oxidoreductase)	7.1.1.-	2	Respiratory complex I
Cell wall/membrane/envelope biogenesis	M	66	61	81	75	M	4.00972	3.53418	5.09755	5.05391			arCOG02200	C	Flavodoxin reductase (ferredoxin-NADPH reductase) family 1 (43% of identity with assigned arCOG, no more spcific hits by blast)	1.14.12.17	1
Cell motility	N	12	12	23	19	N	0.72904	0.695249	1.44745	1.28032			arCOG02009	C	Na+/H+ antiporter (low % of identity, only few results on blast)		1
Posttranslational modification, protein turnover, chaperones	O	79	82	70	66	O	4.79951	4.75087	4.40529	4.44744			arCOG02398	C	Cytochrome c biogenesis protein (low % of identity)		2
Signal transduction mechanisms	T	15	15	24	16	T	0.9113	0.869061	1.51038	1.07817			arCOG00288	C	Nitroreductase (low % of identity, only two results on blast)		1
Intracellular trafficking, secretion, and vesicular transport	U	15	14	15	13	U	0.9113	0.811124	0.94399	0.876011			arCOG00964	C	Heterodisulfide reductase, subunit C (no significant results on blast, only 46% identity with assigned arCOG)		1
Defense mechanisms	V	81	81	87	72	V	4.92102	4.69293	5.47514	4.85175			arCOG00252	M	UDP-N-acetyl-D-mannosaminuronate dehydrogenase	1.1.1.336	2	UDP-Acetamido Sugar Biosynthesis (S-layer)
Mobilome: prophages, transposons	X	39	56	49	60	X	2.36938	3.2445	3.0837	4.04313			arCOG01392	M	UDP-N-acetylglucosamine 2-epimerase	5.1.3.14	1
Energy production and conversion	C	105	113	109	111	C	6.3791	6.54693	6.85966	7.47978			arCOG01376	M	Nucleoside-diphosphate-sugar epimerase (59-65% identity with Thermoplasmatales, UDP-galactose-4-epimerase)	5.1.3.2	2	UDP-glucose <=> UDP-galactose interconversion	Connected towards Inositol Phosphate (IP) metabolism and glycerophospholipids
Amino acid transport and metabolism	E	152	159	113	102	E	9.23451	9.21205	7.11139	6.87332			arCOG00253	M	UDP-glucose 6-dehydrogenase (58% identity with assigned arCOG)		1	UDP-α-D-glucuronate biosynthesis (from UDP-glucose)
Nucleotide transport and metabolism	F	50	52	55	50	F	3.03767	3.01275	3.4613	3.36927			arCOG00118	M	Predicted pyridoxal phosphate-dependent enzyme apparently involved in regulation of cell wall biogenesis (possibly UDP-4-amino-4-deoxy-L-arabinose--oxoglutarate aminotransferase)	2.6.1.87	2	(Using UDP-α-D-glucuronate) Polymyxin resistance
Carbohydrate transport and metabolism	G	124	121	74	67	G	7.53341	7.01043	4.65702	4.51482			arCOG05966	M	Phospholipase C		2	IP3 biosynthesis
Coenzyme transport and metabolism	H	79	79	69	74	H	4.79951	4.57706	4.34235	4.98652			arCOG01373	M	GDP-D-mannose dehydratase	4.2.1.47	3	Fructose & manose metabolism
Lipid transport and metabolism	I	57	56	66	65	I	3.46294	3.2445	4.15356	4.38005			arCOG02532	M	Secreted Beta-propeller repeat protein fused to CARDB-like adhesion module (very low % of identity with the arCOG in 2 of the 3 sequences)		3
Inorganic ion transport and metabolism	P	54	63	52	52	P	3.28068	3.65006	3.2725	3.50404			arCOG01374	M	Nucleoside-diphosphate-sugar epimerase (~50% identity with Archaeal CDP-glucose 4,6-dehydratase)		1
Secondary metabolites biosynthesis, transport and catabolism	Q	33	34	21	20	Q	2.00486	1.96987	1.32159	1.34771			arCOG06677	M	Alanine racemase (low % of identity)		1
General function prediction only	R	135	149	130	121	R	8.2017	8.63268	8.18125	8.15364			arCOG06108	M	Glycosyltransferase		1
Function unknown	S	206	228	196	166	S	12.5152	13.2097	12.3348	11.186			arCOG09022	M	Glycosyl hydrolases family 97		1
		1646	1726	1589	1484								arCOG09624	M	ADP-heptose:LPS heptosyltransferase family enzyme (low % of identity, no hits on Archaea in blast, 50% with lipopolysaccharide heptosyltransferase III)		1
													arCOG09691	M	N-acetylmuramoyl-L-alanine amidase (35% of identity with assigned arCOG, no hits on blast)		1
		1	INFORMATION STORAGE AND PROCESSING										arCOG00563	M	Oligosaccharyl transferase, PMT/STT3 family		1
	J	1	Translation, ribosomal structure and biogenesis										arCOG00897	M	Glycosyl transferase family 2		1
	A	1	RNA processing and modification										arCOG01383	M	Glycosyl transferase family 2		2
	K	1	Transcription										arCOG01407	M	Glycosyltransferase		1
	L	1	Replication, recombination and repair										arCOG01415	M	Glycosyltransferase		3
	B	1	Chromatin structure and dynamics										arCOG01419	M	Glycosyltransferase		1
	2	2	CELLULAR PROCESSES AND SIGNALING										arCOG04796	M	Glycosyltransferase		1
	D	2	Cell cycle control, cell division, chromosome partitioning										arCOG05365	M	Oligosaccharyltransferase membrane subunit		3
	Y	2	Nuclear structure										arCOG05830	M	Glycosyltransferase of PMT family		1
	V	2	Defense mechanisms
	T	2	Signal transduction mechanisms
	M	2	Cell wall/membrane/envelope biogenesis
	N	2	Cell motility
	Z	2	Cytoskeleton
	W	2	Extracellular structures
	U	2	Intracellular trafficking, secretion, and vesicular transport
	O	2	Posttranslational modification, protein turnover, chaperones
	X	2	Mobilome: prophages, transposons
	3	3	METABOLISM
	C	3	Energy production and conversion
	G	3	Carbohydrate transport and metabolism
	E	3	Amino acid transport and metabolism
	F	3	Nucleotide transport and metabolism
	H	3	Coenzyme transport and metabolism
	I	3	Lipid transport and metabolism
	P	3	Inorganic ion transport and metabolism
	Q	3	Secondary metabolites biosynthesis, transport and catabolism
	4	4	POORLY CHARACTERIZED
	R	4	General function prediction only
	S	4	Function unknown

## Sheet: E-plasma_bin-1-r_PROKKA
PROKKA ANNOTATIONS FOR E-PLASMA GENEME from Aleksei and Stepan
							PROKKA annotation
Locus_tag	Type	length	Region	Start	End	Strand	EC_number	COG	Product	arCOG	arCOG identity (%)	arCOG category		arCOG definition	Nuc_Sequence	AA_Sequence
ANIHLMIM_00001	CDS	771	NODE_3_length_125249_cov_84.5255_[0]	291	1061	-			hypothetical protein	arCOG02050	88.538	P	TauE	Sulfite exporter TauE/SafE/YfcA and related permeases, UPF0721 family	GTGAATGGAATAATAGAAAGCATTGGGATTTTTACCCTCATAGGAATAATAACCGGCATTCTTACGGGGATAACAGGAGCGAGTGGTGTCATAATCGTTGTTCCCAGCATGACGTTCCTCGGATATTCTTTTCACATAGCTGTGGGTACAAGTCTATTTGTTGACGTGATCACAACAGCTTCGGTAGTATATGTTTATACAAAAGGGAAAAAGATAGAGTGGCGGATAGGGCTGATTCTTGGAGGAGGGGCATTAATAGGGGCTCAAATTGGTGCACATATTGCAATCTTCATAAGCGATACTCCGCTTGAGGTAATATTCACGGTGGTAGCACTCATAATGGCACGGCAGTCGTTCCAAAGGGGAAAAAAGGGGTTGAATATAAAACATCGTGATATT…	MNGIIESIGIFTLIGIITGILTGITGASGVIIVVPSMTFLGYSFHIAVGTSLFVDVITTASVVYVYTKGKKIEWRIGLILGGGALIGAQIGAHIAIFISDTPLEVIFTVVALIMARQSFQRGKKGLNIKHRDISHPNCFGFLISLPIGIMTGTLGTSGGIMFIAVMMLLYSLDAKTMVGTATLSMFVSALSGTAGYFVLNSVDITGGLIIGIVSLVSGLYFARRALGMKDKTIYYFLGTVFIVVALLEAVKIATNI
ANIHLMIM_00002	CDS	1227	NODE_3_length_125249_cov_84.5255_[0]	1058	2284	-			hypothetical protein	arCOG00130	84.069	G	-	MFS family permease	ATGAAAACGCATGACACGAAAAGGGTAAGAGTACTGATCTGGGTAACTCTTGCAGAAGTTCTTGCAATGAGCCTATGGTTCAGTGCATCAGCAGTGTCAAGCACACTTGCTACTGTTATGAATCTTTCTCCCTATGAGGTACCATGGATTACTGCATCCGTCCAGATTGGGTTCGTTGCAGGTGCGATGCTTAGTGCAATCTTCGGCATACAGGATCGGATAAATCCCCGCTTAATGTTTCCAGCATCTGCAGTTCTTGCATCGATTTTTAATTTGCTTTTTGTGTTTGAGGTACACATAGTTTTACTTGGGTTTATATTAAGATTCCTCACGGGTATGTTTCTTGCGGGCATTTATCCCGTCGCAGTACAGTTCATATCGTCGTGGTTCCCAAAAGGA…	MKTHDTKRVRVLIWVTLAEVLAMSLWFSASAVSSTLATVMNLSPYEVPWITASVQIGFVAGAMLSAIFGIQDRINPRLMFPASAVLASIFNLLFVFEVHIVLLGFILRFLTGMFLAGIYPVAVQFISSWFPKGRGLAMGILIGGLTLGSALPEFVVGLSFTGTWETFITISSGLAFIAALISIITFHDPPMSVRPQRFKWESISKIIKNRSLMYDNFGYFGHMWELYAMWTWIPTFLYLSWNNYFTGQVLVEYSTIAAFVSIGLAGIIGAVAGGYLADKVGRTAETAGSMFISGLCSVIIGFTYGDVPAITFAIAFIWGITVISDSAQFSTAATELAPSEYVGSALTFQMAVGFLLTVGSIDLIGYIVPIVGWKFAFDLLSIGPLLGIISMLKLRNRPD…
ANIHLMIM_00003	CDS	468	NODE_3_length_125249_cov_84.5255_[0]	2676	3143	-			hypothetical protein	arCOG02113	36.719	S	-	Uncharacterized protein YjgD, DUF1641 family	ATGTCAGGAAATGGAATAAAAAAGGATAACGAAGAAACAATTCTTTCCAAGATTGAGAATAACGCCGAAGTCATAGAATCATTGCTGGAAATACTTGAGAAGCTGCAAGACGCAGGGATAGTTGACCTGATGAAGTCTGTTTCCAATAATTATTTACCTACAGACGTCGACTTCTTCGGAAAGTTCTTTTCGTCCAAGGAATTTACAATCGCCTTAATGAAAACGATGAATGTATTAGTTTCCGTAATGGGTGCGATGGGATCGGAAAAGAACTCTGATCTTATCAAGGGATTCATGTTCAATTTTGAAACCATAACTGACAACGTTCAGGAAGCTGTCCATAACCCAAAAAAATATTCTCCTAAGATAAGAAAATTCATTATGGATGATGATTATAAA…	MSGNGIKKDNEETILSKIENNAEVIESLLEILEKLQDAGIVDLMKSVSNNYLPTDVDFFGKFFSSKEFTIALMKTMNVLVSVMGAMGSEKNSDLIKGFMFNFETITDNVQEAVHNPKKYSPKIRKFIMDDDYKASTAILIAFMLSIGQIFRKITP
[truncated: 1,759 more rows]

## Sheet: E-plasma_GCA_000496135.1
PROKKA ANNOTATIONS FOR E-PLASMA GENOME GCA_000496135.1
							PROKKA annotation
Locus_tag	Type	length	Region	Start	End	Strand	EC_number	COG	Product	arCOG	arCOG identity (%)	arCOG category		arCOG definition	Nuc_Sequence	AA_Sequence
[truncated: 1,700 more rows]
