# Supplementary material for: Evolutionary patterns of archaea predominant in acidic environment
Source: Environ Microbiome. 2023 Jul 18;18:61. doi: 10.1186/s40793-023-00518-5 (PMC10354927; doi:10.1186/s40793-023-00518-5)
Supplement: Supplementary file 3 — Additional file 3. Supplementary Table S2. Secreted proteins of "E-plasma". [file 40793_2023_518_MOESM3_ESM.xlsx]

## Sheet: Sheet1
# SignalP-5.0	Organism: Archaea	Timestamp: 20220408121840													PROKKA annotation
# ID	Prediction	SP(Sec/SPI)	TAT(Tat/SPI)	LIPO(Sec/SPII)	OTHER	CS Position		Locus_tag	Type	length	Region	Start	End	Strand	EC_number	COG	Product	arCOG	arCOG identity (%)	arCOG category		arCOG definition	Nuc_Sequence	AA_Sequence
ANIHLMIM_00107	SP(Sec/SPI)	0.989229	0.003428	0.002069	0.005273	CS pos: 29-30. IQA-SS. Pr: 0.8678		ANIHLMIM_00107	CDS	930	NODE_3_length_125249_cov_84.5255_[0]	108467	109396	+			hypothetical protein		77.17				ATGGAACTGAGAAAAGCTCTATTATCAATAACAGCCATAGTGATTGTGATATTGTTCTTAGGAATGTCAATAAACCCAATACAAGCATCTTCCGTTGAACAAGTTCAAACGCCATCACATAAGATTACTGGGAATACCACAACTACTGCATTAAAGGCATATTCCCTAATAAAAAAAAGTAACCTTAAATTCACGAATACCAAGATTATGATTTCCGGATCAGAGAATTATAAAGTGCTTCATCTTGAAATTGTGTATAGCTATTCATCAGCAATGACCGTTTCTGAAATGGGCGGAAATATAACATCATTTTTCCATGATGGCAAAGTTAGCGTTAGTTTCATTGGACATAAGATGTATATTAAATCGAGTGTTCAACTTAATGATAAAATAAATTTG…	MELRKALLSITAIVIVILFLGMSINPIQASSVEQVQTPSHKITGNTTTTALKAYSLIKKSNLKFTNTKIMISGSENYKVLHLEIVYSYSSAMTVSEMGGNITSFFHDGKVSVSFIGHKMYIKSSVQLNDKINLPNTYPKNVKNNPLIATDSTPGDMYYHIYTKSLSGYNAILAVTRVEVAQLTVYSVATIGIILGEVVAYQESAILTIQPESAAVLAAIALALTANDIYLYGYALIHHGPTIYIDEGFSYGTQWYNFYNIGAYGEEGIYMSNYATSNGLYEPMMTSYGPTSNSMIFHYGAWNPNAEPPW
ANIHLMIM_00172	SP(Sec/SPI)	0.570366	0.002221	0.012004	0.41541	CS pos: 21-22. AFA-TR. Pr: 0.3951		ANIHLMIM_00172	CDS	1170	NODE_4_length_123545_cov_85.0268_[0]	33579	34748	+			hypothetical protein	arCOG03660	99.743	G	-	MFS family permease	ATGACCTCACCTGCAAAAAAAATTGCATTATATGTTTTGATGATAAGTGCAATGGCCTTTGCAACGAGAATTACCAATAACATGATTTCTACCACTGCGCCATTAATAGCAAAATACTCCTACGGAATGAATAGCTTTGAAGTGGGTCTCACCGGTACCCTGATTTATGCAGCAACCCTTGTTTCAACAGCCCTGATAAATCCAAGACTTGACTCAAAAATGAGAAAAAATGTCTTTGTGAGTGCTTCCATTCTGGCAACGCTTAGTGAAGTTTTGCTCTTATTAGGAACAATACCTATTTTCTGGCTTTCAATAGGTTTGTTTGGATTTTTCACCGGTTTTCTATTTACAAATCTCATAACCTCGATCTCTATGGTTTCAGAAGGTGTCACCAGAGAA…	MTSPAKKIALYVLMISAMAFATRITNNMISTTAPLIAKYSYGMNSFEVGLTGTLIYAATLVSTALINPRLDSKMRKNVFVSASILATLSEVLLLLGTIPIFWLSIGLFGFFTGFLFTNLITSISMVSEGVTRERFLAGYSISLSLGLVIGPTIETETLSFLPYNLIILEFLPFMIVVSALSFLVKFKEKNETKGISGIGKNPGFLTSILAITAYNVPFAAFTVFMAIYLRTQFHVSLVFSFSVYILFFLTSFVTRIYLFIRPLRAIKKPLFFLIYLTIICVVLIPVLTVFHNVYAVLFVIAVLGIPHGGIFPISTIMLSRGVPRESLNAANSYFMSYNNVLFIIIPAIFGAIADIQNELYAFAYMAIAPIISLALIKAKYAKNSIVFHS
ANIHLMIM_00224	SP(Sec/SPI)	0.948404	0.006597	0.002488	0.042511	CS pos: 27-28. AFA-VS. Pr: 0.8258		ANIHLMIM_00224	CDS	4992	NODE_4_length_123545_cov_85.0268_[0]	87237	92228	-			hypothetical protein	arCOG03665	56.428	O	-	Subtilase family protease	ATGCAATTTTTTAGTAATAACAAAAAGTTATTCCTCGCCATATTTGTTGTGCTTATAATGGTTTTTTCCTCAGCATTTGCTGTGTCGAATTTATTTGTTGGGAACCAGAATATCAATCATCCTATAACAAACATGGCAAAGGAACCAGTTGGAAACAACATTCTTTTAAATTTCAATAAAGAAATTTTTTCACCGGTTCCCGCGGCTCCTTTCAGTACGGGAAAGGATTTTTCATATAGCTATAATAAAACAGTGTCCGCAATGGTTACATTTTCCTTTAACAACCAGAGCAGGCTCAACCTTTTGCTCTCTAACCTTTCAAATCCTAATAATTCAGGTTATCATAAATATTTGACAAGATCAGAATTTGCTTCCAATTTCTCTGTTTCTCAAGAACTT…	MQFFSNNKKLFLAIFVVLIMVFSSAFAVSNLFVGNQNINHPITNMAKEPVGNNILLNFNKEIFSPVPAAPFSTGKDFSYSYNKTVSAMVTFSFNNQSRLNLLLSNLSNPNNSGYHKYLTRSEFASNFSVSQELYSQAVSYFEQQGNLKVKTYSDRISIEVTGPASIVGSIFNTSIVVSSTNSSRYFAKSAPELPSSIAPYISEVTGLSNVPINIQNNMIKEGKFSSSINTQKTSGYPTPVYNGNAQLIYGSDLQVAYDEQSLLNITYPTNEVIATILWAGTNSSGNPVGPFVPSDICEYYNATLPSYEPHPTVHGVPLNGAVAPGPSASYDNTGANVENTLDLEMVGSTAPGASIYNVYGPNATFESLNSALAFILNPNTTYSALNNVSVISNSWGGPE…
ANIHLMIM_00251	SP(Sec/SPI)	0.65529	0.022214	0.046024	0.276471	CS pos: 29-30. GNA-GH. Pr: 0.1236		ANIHLMIM_00251	CDS	645	NODE_4_length_123545_cov_85.0268_[0]	112627	113271	-			hypothetical protein	arCOG07408	98.598	S	-	Uncharacterized protein	ATGAAAGTATCAGACCAGATGTTTATAACAATCATAATAGCAACATTCATTGTATTTGGTGCAGGAATGTATGTAGTAGGAAATGCAGGGCACGGCACGGCTGCACCCAGTGCATCAACTTCAAGCTATAACTTAACGATTGTAATTACGCACAAAAACTATTATAACTCCAGCATAACATCACAGCCAAGATATTATGTCCTTGAGGGAAACCAGCTTGTAAGTTCCGCCAATATCTATGTACCTTCATACGCCACAATCCATCTTACCATAATAGATTATGATAATGGAAATGCAACAGCACCGTCGCAATATCTTAATGTGATGGGTACCCAGAACAACATGGAATTAATAGTGAATCAGACAAACGCACACGTTACCAACCAGAGCAGTACAGTT…	MKVSDQMFITIIIATFIVFGAGMYVVGNAGHGTAAPSASTSSYNLTIVITHKNYYNSSITSQPRYYVLEGNQLVSSANIYVPSYATIHLTIIDYDNGNATAPSQYLNVMGTQNNMELIVNQTNAHVTNQSSTVGSYTHQVSAASIAHTFTLFNKNNQEILNVPSPYESTVYTTFTTQGAGYFTWQCEADCGSGASGWGGAMVTPGWMTGSFIVQ
ANIHLMIM_00268	SP(Sec/SPI)	0.975496	0.001185	0.010923	0.012397	CS pos: 28-29. SNA-QD. Pr: 0.8887		ANIHLMIM_00268	CDS	1674	NODE_17_length_79960_cov_75.1411_[0]	613	2286	-			hypothetical protein	arCOG06115	99.82	S	-	Pleckstrin homology domain containing proteins	ATGAATGCAAAGGTAGTGCTCTCATTTGTGATTGTTGCCATAGTTTTGCTTTCCGGAGTGGTAATTGGTATTCAGTCCAATGCCCAGGACGTTAATATAGCCAGCCAGCAGAATACAAGTTATAATGTTGTTATATCGAGTAACACTGTCCTTCATGGAAACCTGTTTGCTGTTAATTTAACTATTGATCCAGGAGTAACCCTTGTTACTGAGGGGTATAGCATTATACTTAGCGGCAATTTTGAAAACTTTGGAAAAGTATGTGCAGGATTCAACATGAATTCTGCAACTCAATATGGCTATGCAATAGACTATCACCATTCGCTAGGTGGTTCAGGAGGTGGAGCAAGTTACATACCAACGACTAACGTTGTAGTATATAGGGCCGGTTCTACCATG…	MNAKVVLSFVIVAIVLLSGVVIGIQSNAQDVNIASQQNTSYNVVISSNTVLHGNLFAVNLTIDPGVTLVTEGYSIILSGNFENFGKVCAGFNMNSATQYGYAIDYHHSLGGSGGGASYIPTTNVVVYRAGSTMVPGGAAVEDQSGCPGQSVTVSTIQSYVTMANISKWFKTGIQQYITGAAGGGVTGAYGSTDVGGLGSYGIYIQANTVNEGNIVAAGQSVFDGCYDASQGAGGGGTILIAYGNGGCIPGAISNNGGIATPECSSYLVAGGSGGNGSVISMNYQNGQAPVAVTMQGPQWAFDGAYADYEVQETVSVNGQSISQTASYINQTITSICIPLQEFQLCDLSFNEYLNCTLYFNNPQSLMAINSTDLNDLNSGSLPGTGQIQIGNQITVNSPT…
ANIHLMIM_00279	SP(Sec/SPI)	0.903378	0.00155	0.006471	0.088602	CS pos: 30-31. IGA-NN. Pr: 0.3363		ANIHLMIM_00279	CDS	3735	NODE_17_length_79960_cov_75.1411_[0]	11884	15618	-			hypothetical protein	arCOG05365	99.035	M	AglB	Oligosaccharyltransferase membrane subunit	ATGATAAAAAATCCATTCACAACGAAGATTCTGGTAATTGTTGTAATTATCGCATTTATTTTTATTGAAATAGCCGCAGGAATTGGAGCAAATAACAATATCATCAAAGTATCAGAAAAAGGAAATGACATGGTTCCTGATTTAACAGGCGGTAAAATCATAGTTTACTTTAACGAGAGTGGTCTTGGTACAGGACTTGGAAGAACCTGGTCGGTGAATATAAACGGCATCAATTATGCATCCACAAACAGGACAATTATTTTTACAGGAACAGGCAATACCCAGTATGATTATTATATCCACAGTATACAGTGTGCCGCAACGACAAATTCAAGCGGGAGTTTCAATTCCAACGCAACATTTCACATTCATTTTTATCTTAAGCCTCAGTCAAATCCA…	MIKNPFTTKILVIVVIIAFIFIEIAAGIGANNNIIKVSEKGNDMVPDLTGGKIIVYFNESGLGTGLGRTWSVNINGINYASTNRTIIFTGTGNTQYDYYIHSIQCAATTNSSGSFNSNATFHIHFYLKPQSNPLKVPERIVSYVPIAIDNNQVSSTPDNFTEYIVVNSSLYANYENRNLTNVEFFNSTGGIIPSWLESGNSPQSDSTIYWLRLNNSIHGQSSYFVYMGFSNPGVQLMNGIWTGESPSLSSSYGSLDDGYHVFSYYYNFSGTVINTGQWTLNQSSNIQQYNGIGGKFNGSGGYLASRVHVPSGYMVNEFVASCGDGDDFGFLNTTEEPVYMGYNVSQGIYIRLASVKTYPDMINKTMDEQNPSGNSYGSFVNNENTVGTYTVETLNKSST…
ANIHLMIM_00336	SP(Sec/SPI)	0.959561	0.002489	0.022621	0.015329	CS pos: 25-26. SFG-AS. Pr: 0.3919		ANIHLMIM_00336	CDS	1161	NODE_17_length_79960_cov_75.1411_[0]	74994	76154	-			hypothetical protein		98.964				TTGAAATATCCACCATTAATTAGTATAATTGTGGTAATTTGTATGGTTTCCGTATCAGGAAACGCTTCATTTGGGGCATCTCCAGCAAAAGCTCCCAGTTTGGGTTTTTATGACAGGCCGGGACTGGTAGTAAATATGGATGGTAATTCAATCAATATTACCATACCCTATGTTTACCTGCTAGAAAGTGGAATCCCATTCATAGGACTATGGAACCAATCCAGCTGGAAAATGACTGAAAACGGGAAACTTAACAGAACTTATTCTTCATCAGTAGAATTTACCCCGCGCATCGATCTTATTTTGACAGAACTTAAGCTGATGTACACGAATGACGGAGGGTTCCCGAAAGGTTTGAACTCAACAATTCTTATAGGAACAAATATTTCATTCAACCAG…	MKYPPLISIIVVICMVSVSGNASFGASPAKAPSLGFYDRPGLVVNMDGNSINITIPYVYLLESGIPFIGLWNQSSWKMTENGKLNRTYSSSVEFTPRIDLILTELKLMYTNDGGFPKGLNSTILIGTNISFNQPLYNIIMEYNIYLQNLLVNLSSNLSNPILQNLSGLFNAHNHNIYQILQKLSFNGLIYANITQTNSDFSTGTGISSSGTEIQINSTDSLKLSFTINFATQTEGNSTLFMFQRSFIHGGYGERNIERDDKSVDRGSKIMTGYGVNLSSDFPVLYLWGSQFTANSNNYNLSSYLSANGKNVDTVYSFALPNGTRTFYEDPYLVFPDGNVESDLTVTNIGATAINLILNNFEYFAGGIFMGLLFIGGGYSYYRSKRK
ANIHLMIM_00341	SP(Sec/SPI)	0.861313	0.013153	0.032627	0.092907	CS pos: 30-31. LSA-TE. Pr: 0.4290		ANIHLMIM_00341	CDS	708	NODE_17_length_79960_cov_75.1411_[0]	78930	79637	-			hypothetical protein		99.149				ATGAAAATATCTAAAATTATATCTTACAGCGCCTTTGCAATAATTGCATCTTTCTTCATAATATCATCTTCATCCATTTATCTGAGTGCTACGGAAACCGCAAGCTCCGTTACTGGAGAGATTAAATACGTTAATATCGGTGCACCACAACCTTACGTAGGTTTCTGTCTCATGGGTAGCGCAAAAGGTGTCATACCATCGTCTATTTCCATAATGAACCAGACAATTACTCTTAATCCAGGTGAAAACCTCTCTAAATTGTTACATTTGCCAATAAATATTAGCAGTATGACCAAAAAAGGGTTTCCCCTGTCAGCAATTCCTCTCTTTGTTTCTGATGCTGTAAATGGTGCATTATTTCTTATGAATTTTACTGCATATAAAGGAGGTTTTCCCCTG…	MKISKIISYSAFAIIASFFIISSSSIYLSATETASSVTGEIKYVNIGAPQPYVGFCLMGSAKGVIPSSISIMNQTITLNPGENLSKLLHLPINISSMTKKGFPLSAIPLFVSDAVNGALFLMNFTAYKGGFPLDIPAVFSNNSTPYIKTTNQSSGAALLSIGLRVLIPLFFKASEMLIYDGPNLIGNISLNNYSGVFNQGNLDLSGIIHIPTGQSPSAVLKDLVFSLDGLKWSFS
ANIHLMIM_00356	SP(Sec/SPI)	0.609146	0.002011	0.031389	0.357454	CS pos: 28-29. ITA-DS. Pr: 0.4229		ANIHLMIM_00356	CDS	570	NODE_26_length_62359_cov_75.8842_[0]	15029	15598	+			hypothetical protein	arCOG07198	100	S	-	Uncharacterized membrane protein	ATGAGGAAAAAACTGCTTTACATTGGAGGCATAATCCTGTTGATTGGGATTATTCTGATTGTTGCTTCATTGTTTATTACGGCCGATAGCATAAAAACTTATAACAGCTTTTCAAAATACGGAAATACTACAAATGAATGGCTTTCATCAGAAATCAATTTATCATCTCAATCACAATTGATCACAACCGGAAACTCAATGTACGTAATCAATGCAAATTTCCTCCCTCAGGTAAATCAAACAAACGCGTATCAAATAGGTCTGAAGCCTAACATTAATGAATCAATCGGTACAGGAGATGTTGTCAGCACATATACGGTGGGTCCAGGCAGCTTTTATGTCATATATTTTAATTCAACAAGTCAGCATTATCAGTTTCAGATAACAAACAACCTGAAC…	MRKKLLYIGGIILLIGIILIVASLFITADSIKTYNSFSKYGNTTNEWLSSEINLSSQSQLITTGNSMYVINANFLPQVNQTNAYQIGLKPNINESIGTGDVVSTYTVGPGSFYVIYFNSTSQHYQFQITNNLNTVIVLGLLLIAGGIMVVAGIIVAIVGAILKPKNGSKNELDDVLYGDGDLNNLGNKK
ANIHLMIM_00359	SP(Sec/SPI)	0.538848	0.009676	0.010013	0.441463	CS pos: 40-41. VFS-NT. Pr: 0.3781		ANIHLMIM_00359	CDS	3063	NODE_26_length_62359_cov_75.8842_[0]	17199	20261	+			hypothetical protein	arCOG02175	99.496	R	-	Predicted transporter of the RND superfamily	ATGTTTGAATCTCTTTTCGAAAAAATAGGGAAATTTTCTTCACGAAACAGTGGTAAAATCATCATATTCTGGATTATATTCCTCGTGTTAATGCTTCCAGGAGCACAGCTTGTCTTCAGCAATACCTCTTTTGATATAGGAAACAGTTTAAACACAACATCGTCAATGTCATATAAGGCATCTCAGGAACTTTCAGAATATTTTGGCCAGAATACTTCTAATTTCGGGACTTCAAATTCAAACGCTTCATCATTTATTATTGTAACAAATAATACGCCCCTTCAAAATCTCAAAACATATCAAGAGTTATACTCTGTAAATACTAAATTATCCTCATATTCTTCAACAATTAAGGGTTTTTCGTCAATGAACAGTATAATTTCAACTCAGGAGTCCATT…	MFESLFEKIGKFSSRNSGKIIIFWIIFLVLMLPGAQLVFSNTSFDIGNSLNTTSSMSYKASQELSEYFGQNTSNFGTSNSNASSFIIVTNNTPLQNLKTYQELYSVNTKLSSYSSTIKGFSSMNSIISTQESILKGFSKGMKPLISNATILMTNFNNVSTIYNSTAQLTLGLPVFYLGVYSNTDGNKSISYEKTIGLAQNSSFRQLSTTYVNILSGYWNSSADTSPNFVKTMNLAINKTLGNVTFVNFVSSAKELKQTYYLMGSIDQNVTLSSYINSPKGSILNYTINLISLQFSANKAESYFITDVLGVTIPYLVGLSFNLSQPAITQQIQGVTTQLVVNAAYREFYGNPVISINKNAITGFIQYLTNVSSLEAYNAYIYNYTIFQQPVMPSQYAMSQ…
ANIHLMIM_00389	SP(Sec/SPI)	0.535764	0.012411	0.003729	0.448096	CS pos: 30-31. AYA-SK. Pr: 0.4808		ANIHLMIM_00389	CDS	1281	NODE_26_length_62359_cov_75.8842_[0]	47818	49098	+			hypothetical protein	arCOG01389	96.604	M	-	Glycosyl transferase family 2	ATGAATTTCAGTTTTCTGACCATTATAACCATACTTTTACTCATTTCAGTTGCTTCGATGCTATTTTATATTTTAAATGCGGCATATGCATCGAAATATGTTAGGAAAAATTATGTTATGACCAATTTTTCAGAAAATGATGTGACAGCTATTATGCCAGTATATTCAGAAGATTCTAAGAGGATAGAGGAAAGCATAACTTCACTGGCAAACCAGGTAAGGAATGTTTTAGTGATTGTTGACGGTAACAGCGAAGATTATGATAATTTGCAGTTAATTCCAAAGGTTCTTCTCCTGAAGAATAGCAGCAGAATGGGAAAGAGAGAATCAATAGCAAGGGGAATGTCAAGGGTAGATACAAAATTTACAATGCTTATTGATGCGGATGCTTCCCTTCCA…	MNFSFLTIITILLLISVASMLFYILNAAYASKYVRKNYVMTNFSENDVTAIMPVYSEDSKRIEESITSLANQVRNVLVIVDGNSEDYDNLQLIPKVLLLKNSSRMGKRESIARGMSRVDTKFTMLIDADASLPEGGVRKLLNNFTPDVGGVGANVGISLQPENKISYASEFIERSKETIMRAMSLRGSVSLLDGACAMYRTELIREHILSTEFRNLRINGNIPYEGGGDDSELTSLIIRKGYLATKDFDVMVSVSAKKTVKAFSKQLVRWTRNSWRSLFANFKNGTARKAGNFYKLEMIMTFAMPIMFALALAIRSIFYFHLLFHSGTYDLIATMISVERFSILDFRRPMNAIASIMGSGGSFVFLAAAMSNVKKDRIKIIVFGAMASFLIFLASVYAL…
ANIHLMIM_00401	SP(Sec/SPI)	0.955577	0.001777	0.022831	0.019815	CS pos: 25-26. TSS-QP. Pr: 0.5207		ANIHLMIM_00401	CDS	1020	NODE_26_length_62359_cov_75.8842_[0]	56254	57273	-			hypothetical protein	arCOG06052	98.769	S	-	Uncharacterized protein	GTGAAATTGATCAGGTTTGGCGCGGTTTTTCTTGTTATCCTGATGGTAGCAACACCAATATTTGAAACATCATCTCAACCTGCCCTGATGAACATTCAATTATCAACCCGTCCCACTATTGAGCTAATGGATAATAATGCTGTTCAAACTGAATCTGTTTTTCAATGCCACAAAGACAAACAGACTCCCAAAACAAATGAACATAAGATAGAAATTCCCGGGAATCCTCTCAGGTTATCTTATGCTACAGATAATGTGACGTTCAACGAATCGGGTCTTCCCCATGGTGATGTCTGGTATGTAAATCTTAGCGGGAATTATTCATCCGGCCCCATTGTAACCCACAATTATACGTTTCATCTATCGAATAAAACATATTCCTACCTTATTGGTACTACC…	MKLIRFGAVFLVILMVATPIFETSSQPALMNIQLSTRPTIELMDNNAVQTESVFQCHKDKQTPKTNEHKIEIPGNPLRLSYATDNVTFNESGLPHGDVWYVNLSGNYSSGPIVTHNYTFHLSNKTYSYLIGTTAKIYHANGGIISLPSSNSTEQINFYPYVYDVNFTGKGLYGYNVWSVDFNGRICSSFTSMTFYVTNGTYHYTICNLTNYNITQPKGIIVVNGQPVQHCVILVGFAILKGIITPTDAAFTFNGTVEKLNASGTFCMRLKPGIYSFTVSALGYDTDTQNRLNLTAGTTIMRINLQLYSFLERSHLIFIATVFGAVFLVAGIAYFLRKKV
ANIHLMIM_00465	SP(Sec/SPI)	0.716858	0.003887	0.004848	0.274407	CS pos: 32-33. SYS-IR. Pr: 0.3056		ANIHLMIM_00465	CDS	855	NODE_54_length_43372_cov_72.9998_[0]	3548	4402	+			hypothetical protein	arCOG01824	29.412	N	FlaF	Archaellum protein F, archaellin of FlaG/FlaF family	ATGAAATTCAAAAAATTTTTAACAATTTTTATTATATTTACCATATTATTCTCCTTGTTGATTATATTTTTTCCAGTAATGGAAGAATCTTATTCCATTAGAAATGCCCGATCAGAACCTTTCGATAAAGGTGCTTGTATTAAGTACGAAATCGGTACAAACAGCGCTATTTATAAAAATGGTTCTATATGGTCAGCCGCGGATGCCTATATTTATCTTAAAGGAAATGGAAACAGTTACAGCATCACAGTGAATACATATAATCACTGGGCAAATGAAAGTGCAGGAAATAGTTCATGCATAGAGGATTTTCTTATATATCAGCATCAATTAAATTCTGGTGACCTGGTAATAGTGAACGGAGTAACAGGGGTCCTTCATGAAACTATAGGTTCATAC…	MKFKKFLTIFIIFTILFSLLIIFFPVMEESYSIRNARSEPFDKGACIKYEIGTNSAIYKNGSIWSAADAYIYLKGNGNSYSITVNTYNHWANESAGNSSCIEDFLIYQHQLNSGDLVIVNGVTGVLHETIGSYENVCNTKINYNHYEVSQSFSHYCFLPTSELGVLLGATCCQNTSKSLNLLNDIFMPMGISLGFSKTINGNIAPININLILLKSNVKFTSIDYYGYFINSLPILIIFLVFDTSFLFMLIQRVKLKRKRLNNADISRNRNSSVQSRRIRKKWKF
ANIHLMIM_00468	SP(Sec/SPI)	0.982349	0.000539	0.001987	0.015125	CS pos: 25-26. AYG-EI. Pr: 0.8556		ANIHLMIM_00468	CDS	657	NODE_54_length_43372_cov_72.9998_[0]	5981	6637	+			hypothetical protein		88.421				ATGCTAAAAAAATTATTTTATACGGTTCTCCTAATAGTTGCCTTCGTATCTCTCTTCTCATTTTATGCCTATGGGGAAATCACACAGTCATCTAATGATTTTAAGTCGCAGGGTTTCGCCGGCAATGTATGCAACACATATGGCACAACACCATTAATGTTATCAAAAACAGTAAACTGCATAACAACTCTCGGAAACGGGTTGAATATATCATATGTTGCTGAAAATCCAAATTTTCAAAAGCAATGGAATGTTTCCCGGGTTACATATTACATTAACATATACAAGGAAAATTCAACAATTTACTATAATTTATCATTTCAGGGAAGTCATTCTATCAAATATCTATGTTATGAGCATGGGGCAGGATTATACAAGATATCAACGTATGTTGTTGCA…	MLKKLFYTVLLIVAFVSLFSFYAYGEITQSSNDFKSQGFAGNVCNTYGTTPLMLSKTVNCITTLGNGLNISYVAENPNFQKQWNVSRVTYYINIYKENSTIYYNLSFQGSHSIKYLCYEHGAGLYKISTYVVADTNNSSAISSLCAALSNTVAVLVAKPANPTELIYPGVIFGVIAIAVFILARIYGEDTKYTPEKLLRTNESSKSPEKRGIKGKFKS
ANIHLMIM_00495	SP(Sec/SPI)	0.779344	0.037981	0.002177	0.180497	CS pos: 35-36. VQS-EY. Pr: 0.6999		ANIHLMIM_00495	CDS	2670	NODE_54_length_43372_cov_72.9998_[0]	30402	33071	+			hypothetical protein	arCOG06052	99.662	S	-	Uncharacterized protein	TTGAAAGAGAGAGAGAGAGAGACCGAGATCAATGCGCTTAAACTAATCTTGATTTTGTTGATTTCTATGATGATGGCCATACCTATAATTCAACATGTTCAAAGTGAATATTCATCCACACCTGTGGAATCATATTCATATTACAATGAAATGGTAAAATTCATCGGTCAAAACGTTTTCATCGGATTTGGATATAACATATATCCAGTTTCATGGACACTGTTAAAAGAAAATTATGTTTCCCCAAAAAATGGGGTGGTTAATCCATTTACCGCACAAATAAACACTTCATCTCCCCTTATAAAACAGACATTCTCACACTATTACGTTAAGAGGATATCAACCGGTCAACAGAATTCTGCCATTATGGTGGAATGGAATAGCAATATTAGGATTGCT…	MKERERETEINALKLILILLISMMMAIPIIQHVQSEYSSTPVESYSYYNEMVKFIGQNVFIGFGYNIYPVSWTLLKENYVSPKNGVVNPFTAQINTSSPLIKQTFSHYYVKRISTGQQNSAIMVEWNSNIRIAEIFTFLNNSIDASISIKNIGVSSLYMSVFSISTNHHAHASVNGLSPEAVNSTSGNIIIPGNDNQVFIGHVSINWGSESSIFSIGAIQNSGGRDILTLPFNVGVLSPNETYTIDPIIRSGPISPIVRIPSPPPPATSHVVFTENGLPSGAGWSVVYGGQIHTSSSTTLTLSSSAGTNSFSVGAVSGQGQIAEYKPSPASGSVVVSSYSTSYVSISYTAIKAVTYVVTFTESGLPSGTEWTVTINGETHSSSSSSISFNLYNGTHSYS…
ANIHLMIM_00496	SP(Sec/SPI)	0.77485	0.000959	0.018863	0.205327	CS pos: 24-25. AYG-LY. Pr: 0.7018		ANIHLMIM_00496	CDS	672	NODE_54_length_43372_cov_72.9998_[0]	33076	33747	+			hypothetical protein		100				ATGGACAAAACAACAAAGAAAAAGCTGGCTGCCATTTTTATTATTTTCACATTCGCTTTCACAGCATACGGTTTATATGATTGGACACATCATCCATATATTATGCCTCCTAAACCATTATATGGAATTGAATCAAACATTTGCAGGCAGGAATTGGTCAATGTTACACCATACGGAAATAATGTGGAAATAGGCATGGTAGGTGCGATTCTAGGATCATCCTCAAACAATTCTACGGATTTTGCCAATAGTGCAGGGAATATGGGAAATTTTGATGTTTGGATAAAAGGAGAAAACCTTCATGTTCCCTTCGATGCTGTCACACTTGTATTCAGCAATTTTAACATAGCTGTTAACGGAACAGTTTTTAGGAATTTCACTCATCCTTATGACAGACAT…	MDKTTKKKLAAIFIIFTFAFTAYGLYDWTHHPYIMPPKPLYGIESNICRQELVNVTPYGNNVEIGMVGAILGSSSNNSTDFANSAGNMGNFDVWIKGENLHVPFDAVTLVFSNFNIAVNGTVFRNFTHPYDRHDILPNLNVSQWFTTQMPCGAYCFSVWNGPDLSVLFANDMAYGSFTYWVNVTVIPILFLGPYYFPVNPIPMSLVFHENYSYPYWYYNNTIP
ANIHLMIM_00511	SP(Sec/SPI)	0.807626	0.006606	0.064695	0.121073	CS pos: 35-36. IQS-GL. Pr: 0.3045		ANIHLMIM_00511	CDS	1212	NODE_55_length_43163_cov_71.1286_[0]	8485	9696	-			hypothetical protein	arCOG07425	99.504	S	-	Uncharacterized membrane protein	ATGGTTTCAAGATCAAAAAAGGCTATCGCTATTACAATGGTCGTCGTAATAGTAGCTTCTTGGATTCTCATTTCATCTATCAACAATCTTCAGCCAATTCAATCCGGACTCAATGGTCCGACAAGCGGACCCGGATCTACAAGTTCTGGAACAGGTACTGGAAATGGAATATCAGGTACAGGCGGTCCAGGCACCGGTAACATTTTCAATTTTCCAAATCTGAACTTTAATTTCAATCTTCCAAGCCTTAATTTTGGGTCTCTACCTATCCCTAATTTACCAACATTCAATATTCCTTTTATTCATTTTCAGCTACCAAATTTTAATCTGAACATATTTGGCAGCCCACATACAAATAAGCTGCCTCCAAGGAATAAAACTGGTGGATCAAACTCAGGA…	MVSRSKKAIAITMVVVIVASWILISSINNLQPIQSGLNGPTSGPGSTSSGTGTGNGISGTGGPGTGNIFNFPNLNFNFNLPSLNFGSLPIPNLPTFNIPFIHFQLPNFNLNIFGSPHTNKLPPRNKTGGSNSGAGQKSTSSNPINPIIINEFIILIIVGILAFVMAVWLILRVKRGGFFERTAKVPKIKYGDQDYSLSDLYVEPQREEENLRNKQEDKPFEPYYFNQHETMMTGWGGKGIIRPMIAEDLPLSWALNSPLGIATDQETKMEINGAEIVKTDGDHTYISLKKGCTELSAKHSMQTDRKLIRGVQYNDDIKDVFRLNMKDYLSQENQSMTFREIIKNDENLKKILRQKDEFKIALSAFEKIFYGAKEADRKVYEAFLRGLMRGIYKPKIFTC…
ANIHLMIM_00539	SP(Sec/SPI)	0.92188	0.020218	0.002162	0.05574	CS pos: 40-41. AQA-SN. Pr: 0.5102		ANIHLMIM_00539	CDS	846	NODE_55_length_43163_cov_71.1286_[0]	30296	31141	+			hypothetical protein	arCOG06964	100	E	-	Peptidase A4 family	ATGTGTGTATTATTTGTGAACAATAGCATAAATAAAAAAGGATTGAAGGCCATTGTACTGGCGGCGTTATTTGTACTATCTTTAATGGTAGTCGCTGTCCCGTCAATTGCTGCCCAAGCCTCGAATGAACTGCACTTCGGAAAAGTAGTTTCCAGTTCATCTGGAACAACTTCCTCAACCAACTGGGCCGGCTACGTTGCTGCTTCCAGCTTTAGCAGTCCCGCTCATGTGGTTACAAGTATCACTGGTTCATGGACAGTTCAGTCAGTTTCTGCTTCGTCCAGTTCTACATACTCATCACAATGGATTGGTATTGGTGGATTTTTCTCCCATGACAGAACATTGATTCAAACTGGAACAGAATCTGATTATTCTTCGGGATCAGCCCAGTATAGCGCA…	MCVLFVNNSINKKGLKAIVLAALFVLSLMVVAVPSIAAQASNELHFGKVVSSSSGTTSSTNWAGYVAASSFSSPAHVVTSITGSWTVQSVSASSSSTYSSQWIGIGGFFSHDRTLIQTGTESDYSSGSAQYSAWYEMLPAAETPISGFTVSPGDVISSAIVYAGVAPHHSQYWNIYLNDTSQNEHFYIQVTYKSSMLSAEWIEERPEIGGQLSSLANFGTAYYGADYTSIAGTNYATINGVTEPLGALPYESITMTTSSGALYAQPSALTSDGTSFSVTYE
ANIHLMIM_00544	TAT(Tat/SPI)	0.002294	0.994276	0.001011	0.002419	CS pos: 35-36. VQN-VV. Pr: 0.1930		ANIHLMIM_00544	CDS	759	NODE_55_length_43163_cov_71.1286_[0]	34504	35262	-			hypothetical protein	arCOG01720	100	C	QcrA	Rieske Fe-S protein	ATGGCAGACGAACCTGATGTTTCAAGACGTAATTTTTTGAAAACACTTGTCGGATTATCAGCGGTTGCCGCAGTTGGTGGTTTGGGTAAAGCTGTAGTTCAGAACGTAGTAACCCCTTCTGTAGGTTTATCAAGCTTTCCAGAAACTTTACTTTATTGGGTACCTCCAGGAGCAACAAGTGGAACTCCTGTTCCTGTAAAAGCTTCTGAATTTCCTGTAAATTCACCGAATATTTGGATTTATTACTATCCGTTAACAGATGACCCGAACTTCTTAATTAATCTTGGTAATTCATCGAATGTTCCGCAAAAAATAAGCCCTGTTCCAGTAACAATAGATGCTACGGGGGCTGTATTTGAATCCCCTGGAGGCACTGGGCCTAATGGCTCCATTGTATCC…	MADEPDVSRRNFLKTLVGLSAVAAVGGLGKAVVQNVVTPSVGLSSFPETLLYWVPPGATSGTPVPVKASEFPVNSPNIWIYYYPLTDDPNFLINLGNSSNVPQKISPVPVTIDATGAVFESPGGTGPNGSIVSFSAICQHLGCVPPIIRYYPPNQLSILSSILPGPASDYPNGVIHCDCHGSTYDPSKGAGIITHPTYKPLPNVILAWDPSTDTLAAKNMKGPTIYGKSSDLSGGTPLSNLQKTLMIQMSVG
ANIHLMIM_00613	SP(Sec/SPI)	0.537253	0.002539	0.076864	0.383343	CS pos: 20-21. AFG-SF. Pr: 0.1341		ANIHLMIM_00613	CDS	768	NODE_63_length_42331_cov_73.9206_[0]	15357	16124	-			hypothetical protein	arCOG06052	99.222	S	-	Uncharacterized protein	ATGAAAAGCAATCAAAAAATGATAGTGATAGGAATTATATTTATTCTAATTGCTTTTGGTTCTTTTGATTATTATAGTTCATATATTCAGAAAGAGCATAAAGTAAATACTGGGGAAATTATTTTCACAGAAACAGGAATAGTTAATAAAAATAATTGGACGGTAAAAGTATATGGCACTGATTATACTGAAACAAAATCAACAAATTCCTCAGAATTAATTTTTTTATCATTAGAATATGGAACTTATAATTATAGTATAATACCAGAGTTTGGATACAAGATGACTCAATCGGGGGAAACAAACGGAAATGGGTATAGTGGTGTCGTTGAGGTAGGAGGCAACAACCCATCAGCGACAGGGGGTAATAATTCATATCCAAGCCAAATTAACATCGCT…	MKSNQKMIVIGIIFILIAFGSFDYYSSYIQKEHKVNTGEIIFTETGIVNKNNWTVKVYGTDYTETKSTNSSELIFLSLEYGTYNYSIIPEFGYKMTQSGETNGNGYSGVVEVGGNNPSATGGNNSYPSQINIALSFEPLTPVISLSAITISSSPADYSLSLNSIDGNISLNYINFTIQNTYGQKFTLILLSALNRIESVGGIWNVSVTGNFYLSLRTNINIQEIKGTMGDANVTTFIAVDTLTGGEFINIPPSPS
ANIHLMIM_00652	SP(Sec/SPI)	0.885302	0.00348	0.004244	0.106975	CS pos: 21-22. YYA-IN. Pr: 0.3369		ANIHLMIM_00652	CDS	843	NODE_69_length_39480_cov_72.9489_[0]	12911	13753	-			hypothetical protein	arCOG06977	100	S	-	Uncharacterized protein	ATGCGAATGATAATTGTTGCTGTCATTGCTGCAGGAATCTCTGTTCCATTGGCTTACTATGCCATAAATCTTAATTCCAGTTCAAATTCAATTAATATCGCTTCATTTATCCCCTATAATTCAGAAATAGCCGTAAGATTTAATCTCAATGGCAGTTCTTATTATTTTGCAGCATTGAATGGAACATATGGTGGTGTCGTTCCGCTTTCCACTTCATCTCTGGATTCTGCCGTAAGCGGAGTATCCAGTGGATCCAATGTTTCCTCTGCTCCAAATATTACAATCAATTATTATGAAACATATGATGGCTTCGATGTATACACGTTAAGCAATCTATCCAGTGGAAATTTAACTTCAAATCTTCAGAATATATATTCAGTGAAGTCGAACCCCCTTGAA…	MRMIIVAVIAAGISVPLAYYAINLNSSSNSINIASFIPYNSEIAVRFNLNGSSYYFAALNGTYGGVVPLSTSSLDSAVSGVSSGSNVSSAPNITINYYETYDGFDVYTLSNLSSGNLTSNLQNIYSVKSNPLEILKLVELTNATIYFTALSGNDILLGNLNFINTSLFLHSRGDSYAGFNYLYASENISFVIGNASKTYNSMNGFINYSSTFLNFQFNTSSLLNHTKQIHSILNMTGVPSTFNITKQSISISIKIGLKQYDEAFTILKKLETMKTSLLGA
ANIHLMIM_00672	SP(Sec/SPI)	0.891594	0.005571	0.023704	0.079131	CS pos: 27-28. VSS-GS. Pr: 0.2117		ANIHLMIM_00672	CDS	2613	NODE_69_length_39480_cov_72.9489_[0]	30532	33144	+			hypothetical protein	arCOG02499	99.862	M	-	Lipoprotein NosD family, contains CASH domains	ATGGATTGGAAAACTCTTTCCTCAGTGTTCATAGCAACGTTCCTTCTAACAACAATAGTGTCTGATACCTATGTTAGTTCAGGTTCTGCGTTATCAGTGACGACATTTGGTCCAGCAACCCCCATAAATAATTTTACCGGAATTGTAAACATAAGTGCAAACGGGAGTGTCAGTTACCACGGAACGGGGAACACAAATATTATAGATAGAGCTGGCAATATTTACACACTGGAAGGTGAAATTTTTGGTACCATCAACATAATGCACAATGTTACCATATTTAACGGTCAGAATTACACAATGTCAGGCAATGGCCATGAACAAAACTTTACAATGAATATTTTGAAAGCAAAAGATGTCTCGGTTAAAAATCTAAGAATTAATACTGATGATCAAGCT…	MDWKTLSSVFIATFLLTTIVSDTYVSSGSALSVTTFGPATPINNFTGIVNISANGSVSYHGTGNTNIIDRAGNIYTLEGEIFGTINIMHNVTIFNGQNYTMSGNGHEQNFTMNILKAKDVSVKNLRINTDDQAGILVNQSSNDTFADLNIKSAIVALIIGAQTDNISVENSEFALNTSVIAKAFLTNTILTGMIPSNGNFNSIESSKYVNFSNDIIYNSALNTFGVGAIINSANTEIYNITVIATAHTGLCILGNYTSVKSSHFNGYLKNSIAIGPQGNYISPNTIISGNSFNISPDFDPTAGNPVCAITAYSSNVTISGNRFMLGNATSGNTGSLFEALHSSYSNINLVNNHITLNNTGSNTASAISEYSGNLAMKGNNISMLNTIETNQAVSTSNTN…
ANIHLMIM_00716	SP(Sec/SPI)	0.634842	0.026772	0.004325	0.334061	CS pos: 23-24. ATA-YG. Pr: 0.4755		ANIHLMIM_00716	CDS	972	NODE_72_length_38670_cov_74.8891_[0]	19237	20208	+			hypothetical protein	arCOG01403	29.293	M	AglL	Glycosyltransferase	ATGAAAACTTATACAATTTCCCTTATTTCTGCTCTAGCACAAGTTCCTACATCTTATCCGGCTACAGCCTATGGGGGAATTGAAAGAATAGTTGCAGACCTTAGCATTGCTTTACAGAATAAGGGGCATAAGGTTGAGGTATATGCCACTTCCGGTTCTTCAATCAAAGGTGTTCCGGTGCATATTGTGGAGAATGAGTTATCGCCACGCAATATGAAAATTGACAGTGATTTTGTTCTTGACTTCTCCCATTTCAAGGAATATGATGGCGATAAGTATTCTATCCCTTTCCTGACGGATGCCGTTGGTGAAAACCCCATATACCCTACTGACTTTGTTAAATGCTATTCTGTCAGAAATGGGGCTGAAAACGGTTCAGTTGTCTATCCGGGAATAGAC…	MKTYTISLISALAQVPTSYPATAYGGIERIVADLSIALQNKGHKVEVYATSGSSIKGVPVHIVENELSPRNMKIDSDFVLDFSHFKEYDGDKYSIPFLTDAVGENPIYPTDFVKCYSVRNGAENGSVVYPGIDISRNLKTKHNPEDYYVFMSRIMPIKGVQEVIWVAEQLDIPLKIMGATKGSPFSSYVKAIKDKAKQNPNIEFIGEVTEDEKLDYLSHAKGLIAHPQWHLTKEGLGESFGIFAVEALASGIPVFLPTIPNGCNEIINRKTGCFYDINTPSTLKNIVNFKATNGDCRARALYFTSHKYASSLLDLLQGQYKNL
ANIHLMIM_00756	SP(Sec/SPI)	0.991907	0.001786	0.002715	0.003592	CS pos: 29-30. SQA-AN. Pr: 0.6431		ANIHLMIM_00756	CDS	801	NODE_105_length_29329_cov_80.6066_[0]	1906	2706	-			hypothetical protein	arCOG05366	100	R	-	Cell surface protein	ATGAGAATGAAGGCAATTTTTCCAATAATTTCAATTATACTTTTAATAGCAGGCTTAATTACCATTGTACCGGTTGATTCGCAGGCTGCTAATGCAACCTTTGGTGCCACTCTTAGCTATCCGGGAACAGTTTATAGTTTTGAATATTTTCACCTAAATGTAACAGAAACTCCAGGATATTCAAATTATTCTGCCACAATATATGCAGGGGCTCAGAATGTTACAAACATGAAGCCTATAACTGCAGATCAAAAAGTGTCTGAAAAAAACGGATCATTCGAATTTTCTCTGATTGCACCAAGTTATGCTCCACAAACCATGTACGTATATATACAGGAATCGGCAGATTATAATGGAGTTCAGGTAAAGCACTCACAGGAAATTGAGATTAAAGTGGTT…	MRMKAIFPIISIILLIAGLITIVPVDSQAANATFGATLSYPGTVYSFEYFHLNVTETPGYSNYSATIYAGAQNVTNMKPITADQKVSEKNGSFEFSLIAPSYAPQTMYVYIQESADYNGVQVKHSQEIEIKVVSPIVFHAQLSDSLPVPIYNLTVLFYLDGQQVGSKYVSSLMPNDTVVVNLTLPSNLVSQGEHSLEITVSNASVFINSNKQSYTTTFYYGTPPNYDWIYYISIGAAIFMGFLFFVATRRKKGMGYIPKWKKAKKK
ANIHLMIM_00764	SP(Sec/SPI)	0.50742	0.001699	0.014545	0.476336	CS pos: 25-26. VYD-QF. Pr: 0.1206		ANIHLMIM_00764	CDS	423	NODE_105_length_29329_cov_80.6066_[0]	14295	14717	+			hypothetical protein	arCOG01824	100	N	FlaF	Archaellum protein F, archaellin of FlaG/FlaF family	ATGGGATTTAGCTATGCAGTTGCTGTGGTAATTTTGCTAAGCTCCTCCCTCATTTTTTTTGGTTTAGTTTACGATCAATTTCAAACTGGCAATGTTCAGCTTGATAATTCACTTTCGAATAAAAATAAGATTATATGTGGACTTGAAAATTCAAAGGTTTCAGTGTCCAATTACTCCGTGAATAAAGGAGTTTCCGGGTTTAATATAACCATAAATATGACAAACAATGGTAGTGTGGCACTTACTATGTCACAATCAAATGTGCTGGTAAATGGTACGGAAGTAAATTTCATTTACTCAAGTAATTATTTTCTTCCACTAATGAAGGAATCAATATCTATGAGCTATCCAAGCGGTAATGCTTCCGTTTTAATCATATTCAACACAGGATATGAAAAA…	MGFSYAVAVVILLSSSLIFFGLVYDQFQTGNVQLDNSLSNKNKIICGLENSKVSVSNYSVNKGVSGFNITINMTNNGSVALTMSQSNVLVNGTEVNFIYSSNYFLPLMKESISMSYPSGNASVLIIFNTGYEKYIQVVFK
ANIHLMIM_00765	SP(Sec/SPI)	0.954319	0.015931	0.001859	0.027891	CS pos: 27-28. ALA-YQ. Pr: 0.8503		ANIHLMIM_00765	CDS	453	NODE_105_length_29329_cov_80.6066_[0]	14714	15166	+			hypothetical protein	arCOG01822	100	N	FlaG	Archaellum protein G, archaellin of FlaG/FlaF family	ATGAGTTCAACCGGAATATCTGAACTCATATTTTTTATTGCTACGCTAATAGTAACTGCTTCTGTGGTTGGTGCACTTGCATACCAGACATCAGATCTTACCATTGGTATGAAAAACTCGTCCACTCAGGTTTCTTCCATGCTGGATGATAATTTCAAAATAATCAATGACCCATCCCAGATACCATACAAGCAGGGAACTGGATATACTTTCTACATTAAGAATATTGGAACTCAGGCCTTTTATTTTACAAATAACACTGTAAACGTCATGATCAATGGAAGTGAAATTCTGAATTCTCAGTTACTCTTCAGCAATCCCGGGAATAATGGAAGTTTATCACCTGGACAGGTGGGTACAATTGTTGCAAATGTTACACTCTCTCCTGGTTATTACACA…	MSSTGISELIFFIATLIVTASVVGALAYQTSDLTIGMKNSSTQVSSMLDDNFKIINDPSQIPYKQGTGYTFYIKNIGTQAFYFTNNTVNVMINGSEILNSQLLFSNPGNNGSLSPGQVGTIVANVTLSPGYYTLTITIYNGISKQLIFEV
ANIHLMIM_00779	SP(Sec/SPI)	0.648586	0.004024	0.030685	0.316705	CS pos: 18-19. SMA-AP. Pr: 0.4384		ANIHLMIM_00779	CDS	597	NODE_113_length_28359_cov_75.95_[0]	3452	4048	+			hypothetical protein	arCOG01947	100	E	LysE	Lysine efflux protein	TTGAATCTTTATATTATTATCCCCCTGGGAATATTTCTTGGATTTTCAATGGCGGCTCCTCCCGGACCCATAAATTCTCTAATGATGGAAAGATCCATAAAGTCTCAGTTTGATGGGTCTAAAATAGGATTAGGGGCTATGACAGCTGATTTTATCTTCATGGTTCTCATATTTGCTTTTCAAAAAACGGTTAATTTTTCCTACTTCCTGCCAATAATATATTTAGCAGGCGCTCTTGTTTTTGTTTACATAGCAATCAACATGAAATTCCATTCTGAAGAACCAAAAAGTAACATAAATACATTCTATGGATATTTTAAAGGTCTAGGCACAGGTCTGGTTAACCCATATCAGATAATATGGTGGTTAAGCGCAGGTTTAGCCATTTTTGAAACGTTC…	MNLYIIIPLGIFLGFSMAAPPGPINSLMMERSIKSQFDGSKIGLGAMTADFIFMVLIFAFQKTVNFSYFLPIIYLAGALVFVYIAINMKFHSEEPKSNINTFYGYFKGLGTGLVNPYQIIWWLSAGLAIFETFGYTLFYFFFIGILIWIISITTLVHYSYMKYGEVLKRIITDFSSIVLLIFSAIFIYEEFLIFHLFT
ANIHLMIM_00800	SP(Sec/SPI)	0.805003	0.003164	0.097608	0.094225	CS pos: 26-27. LLS-YD. Pr: 0.5086		ANIHLMIM_00800	CDS	1392	NODE_113_length_28359_cov_75.95_[0]	23832	25223	-			hypothetical protein	arCOG02441	100	O	NosY	ABC-type transport system involved in multi-copper enzyme maturation, permease component	GTGCGAACTTATTCCAACAAGAAGAAATTTGTGATAGTTGCTCTCATATTTATCCTTTCATCCACTATGCTTTTATCATATGATAATCAAAACACCAGTCCTTATAAGCAGGAACATTTAAACGCTGCAGTTATTATCGCTTACCCGAAGGCTACACTATTTGTTTATAATCAGTATGGAGATCCTGTTTCAGGTGTGGCCGTATCAATATACAACGGAGAAAAGAACATCACCAATAATAATGGATGCGCAGGTTTTAAAATATATCTGGGGAATCAGGAGCTTAGTTACTGCTTTTGTTCGTTTTATTGTACACCATTTGGAATGCATAATTTTAACAATATTTCAGTTGTTTCGCCTTACAACTTCTATTTTTCAGCGCTTGTGAGTTCTAACAAT…	MRTYSNKKKFVIVALIFILSSTMLLSYDNQNTSPYKQEHLNAAVIIAYPKATLFVYNQYGDPVSGVAVSIYNGEKNITNNNGCAGFKIYLGNQELSYCFCSFYCTPFGMHNFNNISVVSPYNFYFSALVSSNNNVLDPAIMIHSFANLKPPQSHSISCAYLCCYKSNTTIQSTNSVNENVLQKYANFTTITVPITKYMTSHDNYEFSVSAVGLDKSYVFCSSKVQNITSSQSRPYNIIRESLFQITFISTIIALTGIIFLTQNIDEQMNKRIITKGKLTTMGITFLKSYIPEAIAIIISVVSTLLYSFFTGFAPDFTYFISLTVASLFLTAFMILFYSLANSYKKKDIKTGFIVKWAIIIELIWVGIFTSIEIGFIGSSDVFNPQVHLINTVLVGLQYV…
ANIHLMIM_00817	SP(Sec/SPI)	0.615348	0.011563	0.047057	0.326032	CS pos: 31-32. LLS-NS. Pr: 0.2357		ANIHLMIM_00817	CDS	2868	NODE_116_length_28149_cov_74.9105_[0]	14159	17026	+			hypothetical protein	arCOG03670	100	E	-	Thermopsin-like protease	ATGTTGAAAACACACAATCAATTTTTAATTTTTGCAGTCGCGCTAGTAGTTTCATTAATGATTACAGGGGTATTCATTCCAGGTTTACTCAGCAACTCAGGCCAAAATGGCCCTGCTTTAAGCACAAATTCTATCCTGGATAATATGAAATTTAGCAGTATTAGAACTCTACAGAATAATGAATTATTATCACAAAATCCTTCAAACTCAGTGGATGTAAACAATCTTAACTTTGTTGAACCGGCACCTATGGGAATCGCTGATTATGGAATTGGGAACAATAACGTGACATACAGCTATAATACCTCCTCGTTCCTTGGTATTATTAACATTACCTCTCTGCAAACCCATAACAGTAGTTTGAACTGTTCAAATCAAATGGGATTTCAGCTTAATGTG…	MLKTHNQFLIFAVALVVSLMITGVFIPGLLSNSGQNGPALSTNSILDNMKFSSIRTLQNNELLSQNPSNSVDVNNLNFVEPAPMGIADYGIGNNNVTYSYNTSSFLGIINITSLQTHNSSLNCSNQMGFQLNVNLAFCDGTTEYVYWVQNVISLNTTSSNQLISFIDNIWNMSSSSAGMHKSSISGNGIVANSSGTSFYYSCANSSCPGNSKIITYPTYIKLKVDSITTSNNQPEVKFLYNDGQGWITYDNVIFKFVTQLSNNLGFVVDGHQYEPDGYSFYNAALIMGGPGDGSQTKDVSSNVHLQLEFWNGHNFQQIISAYNFGSDTAEGIQNVVSTAEACNSNGTLFASVTSGSGSLKQIYNQSDVSIVNITTGINSGIIKINGTSYSFINSCINLT…
ANIHLMIM_00830	SP(Sec/SPI)	0.880125	0.004363	0.002665	0.112847	CS pos: 34-35. ITA-EI. Pr: 0.6933		ANIHLMIM_00830	CDS	651	NODE_124_length_26166_cov_78.4619_[0]	262	912	-			Potassium-transporting ATPase KdpC subunit	arCOG04805	100	P	KdpC	K+-transporting ATPase, c chain	ATGGTAAAATTAAATCCTTATTTAAAAATCATGAGAAGCTCTGCCATAATGGCAGTTGTTATGATACTCTTTCTGGGGTTTATCATCCCTTCAATAACTGCTGAAATCGCAGAGCATATAGATCCTGGAAGCGCCATGGGTTCACCTGTGGAAATAAACGGCAAGGTATATGGAAGTTATTTACTGGCTGAAGCTTTCAACAACAGTTCTCTCTTCTTCCAGGCAAGGCCTTCTGTAACTTCGTACAACTTATCAGAATCAGGTTCATGCACAGGATCTGGGGATTCATCACAGTCACTTAATTTCACACTGAAAGCCTTAAGGGAATTTGAAAGTAAAAATCCAGGGGTTAACCTGTCTTCCATTCCCTTTGCAATGATAGCATATTCCGCCTCAGGA…	MVKLNPYLKIMRSSAIMAVVMILFLGFIIPSITAEIAEHIDPGSAMGSPVEINGKVYGSYLLAEAFNNSSLFFQARPSVTSYNLSESGSCTGSGDSSQSLNFTLKALREFESKNPGVNLSSIPFAMIAYSASGLDPNIPVEGAYIQIPRIASNLSILFNGSLSISVFESDLMQYINSSEQQNFPIFGSYYTNTMVLNVDIINLMIKNGVVPKSLLD
ANIHLMIM_00841	SP(Sec/SPI)	0.883496	0.00031	0.060593	0.055602	CS pos: 21-22. SVS-EN. Pr: 0.3807		ANIHLMIM_00841	CDS	582	NODE_124_length_26166_cov_78.4619_[0]	11854	12435	-			hypothetical protein	arCOG06052	100	S	-	Uncharacterized protein	ATGAAAAAAATAATCGTTATAATTATTGGGTTTATACTATTATATTCATTCATATCCGTTTCAGAAAACGGAGATTTAACTCATTATAATTACCACGGTATGAATCTATTTTCGCAATTCAACAACTTCAATGAAAATCATCCTGCTGATTTTTCAACTTCATCATACTATGTATTTTTTAACGAATCAGGCTTATCAGGTGATTCAAACTGGTCAGTTGTCCTCTCAAATTCTCAAGGAAGTGTTTTACAACATGCTACATCAAATCAAATTATATTTTATGTTGCTTCGGGTAACTACTCTGTTACGATTTATGTTCCAAATGGTTATACCATAAATTCACAGTCTGGCAAATCATATTCCATACAAAACCAGCAAAACGGTGCCGGCGGAGGCAAA…	MKKIIVIIIGFILLYSFISVSENGDLTHYNYHGMNLFSQFNNFNENHPADFSTSSYYVFFNESGLSGDSNWSVVLSNSQGSVLQHATSNQIIFYVASGNYSVTIYVPNGYTINSQSGKSYSIQNQQNGAGGGKNISKGYVDVKGNDYINVNVTTDNNGSDVIIVASIVVSLIAILFVLYYYTRFNAKSKTGVK
ANIHLMIM_01035	SP(Sec/SPI)	0.721975	0.071695	0.151711	0.054619	CS pos: 33-34. SHS-SN. Pr: 0.1287		ANIHLMIM_01035	CDS	3225	NODE_188_length_19627_cov_68.969	13280	16504	+			hypothetical protein	arCOG03675	99.534	E	-	Thermopsin-like protease	ATGGACAATAGGAGGATTTTAGTTATTGTGGTGGCGATGTTCATGGTTATTTCTGCGGGCGCAATTTTGGTTTCATCTCAACCAAGTGCGAGCCACTCTAGTAACACGGCATCATCACAAAGTGTAGTGAATAGTGCGGCAAATGCTGTAAGCCAGAGCCAGGATAGTAGTCTGAAGAGTTCTTCACTTACATCAGCCCCTTCTCAGTCACAGAGAATGCAGATGTATAATGATGTTTTGCAGTACGCAAAAGCCCATGGTATAGCTCTATCGAACGTGTACATTCCAAACTACTTTTCCCAAAGTAAAATAGTAGGGGGGCATATAACTCCTGGTTATTCTATCTCACCCGCTCCAATGGGAATTGGAGATTATGGTTTAATGAACCAAAGTGGAAAA…	MDNRRILVIVVAMFMVISAGAILVSSQPSASHSSNTASSQSVVNSAANAVSQSQDSSLKSSSLTSAPSQSQRMQMYNDVLQYAKAHGIALSNVYIPNYFSQSKIVGGHITPGYSISPAPMGIGDYGLMNQSGKITTYNYTTQSFEAVLSMNQLNNFYLAANDAHTVTFQLNAVLDNVGLFGTASQMWTQNVVVYSSRTHNLTFEDNVWNFSSPTASLTNNAINYSSAQAQGHGFTGGGFHYGYSKTFNMTYPFTLDLYLNTSVTASGNSVVWYNYTIVSGYINQTTGASKGKVSGNYDEVIFNSTYGQPSSYRAPHPTYLVSGTNLTPTGYIPYDAEIMIGGPGGGSTAFVNGINGTMNLMYYNNTTSAYHNVRAAYDIGSETGETSVGVDVHNEGSTA…
ANIHLMIM_01057	SP(Sec/SPI)	0.88023	0.007399	0.041751	0.070621	CS pos: 31-32. THS-NQ. Pr: 0.3184		ANIHLMIM_01057	CDS	423	NODE_219_length_18209_cov_73.8418	15136	15558	+			hypothetical protein		93.443				ATGGAACTTAGAAAAGCTCTATTATCAATAACGGCAATTGTAATTGTGGTATTATTTATGGGAATGGCAATGCAACCTGCAACCACTCATAGTAATCAGAGGACAGTAAGTGTATCTGCGAAACAGGAGATTGAGTATGACAGATATTTCATACAGAAGCCTGTTAATGCATCGGATCAATTTTCAAACATGTTCGTTACATGGATTGGTAATTATGAACATGCAAACGCTTATGCCGGTGGTAAGATTTCAGCATTCCATATGCATCCACAAGCACAGGTTAAGGAATTGGTTCTGTATTACCAAACATTGCCTGATATTAACGAAAACTCTGCCTTTATGGTGGTTGCAAGGACTCTGGCCAGCGAAGCACAAGGAATAGCAGGAAAAATCGGATGG…	MELRKALLSITAIVIVVLFMGMAMQPATTHSNQRTVSVSAKQEIEYDRYFIQKPVNASDQFSNMFVTWIGNYEHANAYAGGKISAFHMHPQAQVKELVLYYQTLPDINENSAFMVVARTLASEAQGIAGKIGWDSWGTES
ANIHLMIM_01062	SP(Sec/SPI)	0.709687	0.150803	0.128614	0.010896	CS pos: 31-32. AAA-AP. Pr: 0.3176		ANIHLMIM_01062	CDS	1224	NODE_223_length_17905_cov_56.4154	509	1732	-			hypothetical protein		28.947				ATGTCATATTTTCGAGGTCTTCTCTACTCGCTTTCTGCAGTCACCTGCGCTTGTTCTTCTCTACTGGCCGATGCTTATGCACCTGCCGCAGCTGCTCCTAAAGAAGAGGTGGCAGCTAAGGTGGTTGAGAGCAACTTGCCCTTCAAGCCATTTACCGGAAAGGTAAAGGCGAAGAAGGTGCGCGTACGTGTGCAACCAGATTTGGAAAGCCACGTTGTGCGCGAGTTAGATAGGAATACAGTGCTCTCTATTGTGGGCGAAACGGAAGGGTTTTGGGCTGTCGAGCCGGTGGCCGATATCAAAGCCTATGTCTTCCGCAGCTTTGTGCTGGATAATGTAGTAGAAGGACACCATGTCAATATCCGGATCGAACCCAATCTTGAAGCGCCTGTAATTGGC…	MSYFRGLLYSLSAVTCACSSLLADAYAPAAAAPKEEVAAKVVESNLPFKPFTGKVKAKKVRVRVQPDLESHVVRELDRNTVLSIVGETEGFWAVEPVADIKAYVFRSFVLDNVVEGHHVNIRIEPNLEAPVIGVLNSGDRVQGTIAPQNNKWLEIALPAGVRFWVAKDLIEYMGGPELKAQYDKRKNSVDQLLESAALLSKSEMRKGFEEIDFARLSRAYNVIIQDYSDFQEAADQAKAALTILNENYTQKKIAYLEAKAYNASQNGGKAAPLAEESSSLVQEEFDSLLLSAASAEKVTDKMRIWEPLEEAIYLTWAQQNEDRSMQDFYDDERLDAIALSGILETYTAPVKNKPGDFVLKMGDLPVAYLYSTQVNLQAYVGKKVNLVATERPNNNFAFH…
ANIHLMIM_01168	SP(Sec/SPI)	0.83837	0.001259	0.054393	0.105978	CS pos: 31-32. TEP-EG. Pr: 0.1579		ANIHLMIM_01168	CDS	708	NODE_278_length_15429_cov_73.6874	11004	11711	+			hypothetical protein		60.563				ATGAACAGTAAAATTAAAAAACTAATTTCTGTGGCAATTCTCATAGTAATCGTTATCTCATCTTTGACATACTATGAAAATTCAACTGAACCAGAGGGATTGCAAGGTATATGCAATGGAAATTCGTCAGTCAATTATACCATCGCAAAGAATTTGGATTCTAGTGATGGAGCTGCATACCTCTATTCAGACAACATATCATATCTCGGAAACAAAGCTGATCTTATGCTATTTATATATCCTATAACTAATGTCTTTAATTTATCAAGTATTAAAAAAGACCATGGTGTGCAGTTTAATATAGTTTATACAACACTGTCAATCAGCAATGAAGCATATGCGCCTCTATACGGGCATCTGGTAATATCTGTCGCCAACTTCTCCATAGCATTCAATAAA…	MNSKIKKLISVAILIVIVISSLTYYENSTEPEGLQGICNGNSSVNYTIAKNLDSSDGAAYLYSDNISYLGNKADLMLFIYPITNVFNLSSIKKDHGVQFNIVYTTLSISNEAYAPLYGHLVISVANFSIAFNKTMFYNASTNKGDVFGNTIALWPNGSFTGNSNIYFYTLGERNAFGPNYANLIIPGNYTIYENITFTISVSIGILHFTSKEYSIHKSWWELWGYNDQKYLTPNF
ANIHLMIM_01201	SP(Sec/SPI)	0.629691	0.001596	0.024782	0.343931	CS pos: 40-41. VQS-VT. Pr: 0.4027		ANIHLMIM_01201	CDS	966	NODE_309_length_14400_cov_82.3442	12765	13730	-			hypothetical protein	arCOG02487	100	M	-	Cell surface protein, a component of a putative secretion system	ATGGTGTATTGTCCAATAGTTTTCTCTAAAATGAGAAAAGTCCGGTTTTCTACCAGGGTTATAGCTATAATTCTTTCGCTGATGGTTCTCCTTATTGTTTCTGAAGGGGTCGTTCAATCAGTTACCACAACCGGCGAAATACATTCTGGAAACCTGAATCGCTTTAATGGAGTGAGCGATTATAAAATTTCTAATAACCCCTACGAAATCACCAGCTATGCTAATTCCACATTATCCGGCCATAATTTAATCGATCTTAACACGGGTAATTTGAACATTGTAAGTGGAGTTGCATCTCAAATGATAAGAAGCACTTCGCCCAATACGCCCCTGTTTACAAATTACAATAATTCAATAATAGAGTCGATCGATTCAAATGCATTTTCAAACGCCACGATA…	MVYCPIVFSKMRKVRFSTRVIAIILSLMVLLIVSEGVVQSVTTTGEIHSGNLNRFNGVSDYKISNNPYEITSYANSTLSGHNLIDLNTGNLNIVSGVASQMIRSTSPNTPLFTNYNNSIIESIDSNAFSNATITTGSPSAAVSLADISINYSGGQSLGIISKCFLYEANSTMNMNFKVTVPGGSIILFISNGYTQVANGFCTLNSVQINGNSINGLTGTSIQGIGGIWSSICPAYLQVNTSGIYNITANFKSTDGAITGYVLVIGPQQLVNPPANTNTDKTNFPYILLSAIAIGVIISSVVIVYTNKKEKGLKTRDSPDGP
ANIHLMIM_01234	SP(Sec/SPI)	0.601448	0.001379	0.014437	0.382737	CS pos: 31-32. TEP-KG. Pr: 0.1375		ANIHLMIM_01234	CDS	681	NODE_374_length_12613_cov_74.0181	3602	4282	-			hypothetical protein		98.661				ATGAAGAGTAAATTCAAAAAAATAGGTGCAATCATCGTAATTTTAATTATGGTGTTTGTATCATTTGTATACTATGAAAATTCAACTGAACCAAAGGGATTAACCTTTGAATCAGGTTATTATCCCCAAGGGAATCCGGGGCTCGGTTGGTTTAGTCTTACTGCTTTTCAAAACTCTTCATTTCTGGGGAATACTATAAATGTTAGTTACATAATGGACCCAGGTCCACTATCTCATTATGTAAATTTGTCTTCCAGAGGTTGTGTTAATATCACTCGTGGATACATGATAATGAGCTTGTTTTGTATGACCGACCTGACTGTTGTGAACTGGCCATACAGCAATCCTGTAGTTACAATCCTTAACACATCACTATCTGTGAACAAACCTATATTCAAA…	MKSKFKKIGAIIVILIMVFVSFVYYENSTEPKGLTFESGYYPQGNPGLGWFSLTAFQNSSFLGNTINVSYIMDPGPLSHYVNLSSRGCVNITRGYMIMSLFCMTDLTVVNWPYSNPVVTILNTSLSVNKPIFKNGTDKNDNFGPYWTYSEINNNCTSGFQIYEVGDYHQSNNSAWKLPISSIMNSGNYTFYENITYIVSVSMGFMHFTSQPFHLDESWWVVYRYIK
ANIHLMIM_01314	SP(Sec/SPI)	0.949113	0.001278	0.046361	0.003249	CS pos: 27-28. SNA-QN. Pr: 0.8154		ANIHLMIM_01314	CDS	3285	NODE_500_length_10578_cov_75.1861	5997	9281	-			hypothetical protein	arCOG03669	98.065	O	-	Subtilase family protease	ATGAATAAGCAATTTGCTATATTAGTATTGATTATCATGGTCCTGGGGGCGTTTGTCACGCTAGCCGGGAACAGCAATGCGCAGAATGTGCCATCTATGCAATCCCAAACAACAGGGATGGTTTCACTTTCTGCAGGGACTAACCACGTACTTAACAACATGAATGGCATAACAAGAATAGGAAATGTGTATGAGAAACAGTTATCAGTAATGATAACACTTAAGTTTAGAAATCAGGCCCAATTAAACAGCCTTTTAGCTAACTTGCAAAATACGAATTCTCCAATGTACCATAAATATTTGACATCTCAGGAATTCATAAATGAATTTTCACCTTCTGCAAGTGTCTATAACAGCATGGTAACTTACTATAAAGCGCTGGGATTTTCAGTTAAAACA…	MNKQFAILVLIIMVLGAFVTLAGNSNAQNVPSMQSQTTGMVSLSAGTNHVLNNMNGITRIGNVYEKQLSVMITLKFRNQAQLNSLLANLQNTNSPMYHKYLTSQEFINEFSPSASVYNSMVTYYKALGFSVKTYNDRTSFVLGGSVLQFNNVFHAGIQLFEKGNYQFTAPTTSAMIPAQFASQVINIAGMNNEHLATLNLVNPNPLFTTSSGSQLLYGSDMQNAYQLSQLYSKYGYPTNETIATILWSGTNSAGASVAPFVPSDIYSYFNKTLPAGEPHSSVYGAPLGGAPAPGPSAANDNTQADFESTLDLEMAGSAAPGATVVEVYGPQATQTYLDQAFSFILSPSSSYPQLTHTVAISNSWGGTDMTDATWTSDLQQAAAMGISVFASSGDDGNSG…
ANIHLMIM_01332	SP(Sec/SPI)	0.838361	0.00509	0.074348	0.082201	CS pos: 25-26. VLS-GI. Pr: 0.4562		ANIHLMIM_01332	CDS	1437	NODE_520_length_10383_cov_70.9424	2305	3741	+			hypothetical protein	arCOG02499	99.375	M	-	Lipoprotein NosD family, contains CASH domains	ATGAATAAAATTGGAGCTATAATAGCGATTGTAGTGGTATTGATAGTTGTAGTAAGTGGAAGTCTTGTTTTATCTGGTATTATCAAATTGCCAAACTCGAATTCAAATACAACAACAAGTGCTACAACACCAGGAACTAATAGTGGAACTTCAAAAACTCTTAATTCAAATGTGCAGGAAAAAGCGCCCAATGTTGTAAGTTCGTCAGTTGTAAATAGTTCACTGGGTGGTCAATGGTCTCAAAGAGCTGGTGCATCAGGTTCTGCATCAAATTTGTCATCAGCAGCATCGATAACCTCGTTCGGCATGATGGGACCATCTTCTAGTCCATATAAGGCTGATTTGAGTTTTGCTGCTAGAGGAATCGTTGATCCTCAGTTTAATATAGTTACTCCAATG…	MNKIGAIIAIVVVLIVVVSGSLVLSGIIKLPNSNSNTTTSATTPGTNSGTSKTLNSNVQEKAPNVVSSSVVNSSLGGQWSQRAGASGSASNLSSAASITSFGMMGPSSSPYKADLSFAARGIVDPQFNIVTPMTTSTQNFNPSNVTIKQFEANLYEPSGNGFAALGFIQFNNASSASYVYEYMNSSAHNSYNYSSGQKIFLTNGVNYLYQWTQGAFGTNNTLWNLSITIGLDGAYMIGIFYFTPDNLSLSHFTSLLNAEILKLSNPSSNIINNVFLTDSQVKTQTNMQFVQEVSLIVGISNGMQMFNEYAKAYNLEQGISTPSEHLLINDTIGNLTLIGLSEYTAGEYNYSSPNGQFTGSIPIMTMVGIANFSNTNIPNTIFVGIDGLASANSAIAANS…
ANIHLMIM_01335	SP(Sec/SPI)	0.919496	0.000704	0.060666	0.019135	CS pos: 28-29. SYS-GN. Pr: 0.5073		ANIHLMIM_01335	CDS	804	NODE_520_length_10383_cov_70.9424	5456	6259	-			hypothetical protein	arCOG06977	100	S	-	Uncharacterized protein	ATGAGATATAAATATAAAATTTTTTCAGCTTTAGTAGTATTTTCACTATTTATGGCTGGCATTATAAGTTCTATCTCATATTCTGGTAATAAGGTTGATGAACTACAGAACCCATTTTATTTTATACCTGAAAATTCAACATTTCTTTTCTATAGTGAAGCGGGAAACTTAAAAGTATACACATTTGTAACTGGCAATACCGGCGGAGCTGTCATTAATTTACCGGTCAATCAATTTGGGGGGATTTCAGCTGTTTTTCCTAAAGATATTAGGGACAACATCTCCCTGAATTATATTGATTCAATACTGGGATACCCAATTTATAAAATTACCATAAGTGCAAAAAATTTGAATCAATCGAACAGTTCCATAGGGCTCTACCAGAAACTTTTTCCAAGT…	MRYKYKIFSALVVFSLFMAGIISSISYSGNKVDELQNPFYFIPENSTFLFYSEAGNLKVYTFVTGNTGGAVINLPVNQFGGISAVFPKDIRDNISLNYIDSILGYPIYKITISAKNLNQSNSSIGLYQKLFPSNTFYFSNPLPSIDILGSLTAIEDALIAYSKNQAGNTSIENFIDTDSQFSFLYMSHHGNPVRFISANITPNAIFASIMFNNSVNVNKIYILLLGILPPYIMVYPPTGEKIELRISMGNNNAIEFITKIILSAVIG
ANIHLMIM_01365	SP(Sec/SPI)	0.511699	0.001623	0.015238	0.47144	CS pos: 30-31. AFL-NY. Pr: 0.1448		ANIHLMIM_01365	CDS	2631	NODE_534_length_10317_cov_77.7504	6203	8833	+			hypothetical protein	arCOG02175	99.543	R	-	Predicted transporter of the RND superfamily	GTGAAATTATCCAAAGTTCCTGTTAAGTATCCTAAGATCATTGCGTTGATATGGATTGCTGTTTTCCTTCTGTCAATACCTGCTTTCCTGAACTATGGTCATTACGTGGATTATAGAAATTCAAACGTTTCCGGCTCCGGTACAGAATCTGGTGAAGCTGCCTGCATAATGGAAAATGTCAGTTCCCTGAATGAATCGTTAACCGTTGTTGTTACTGGAAATCCTTTTGATAATTTCACAATGGCAACAGATGTTCTTGCGTTTCAATCAAAACTTTCACATTCAAATCTTCTGAATTACAGTTCTTCTGTCTCCCCGTTTTCTCAATATGCCGGCTACATAAACAGAGTTTATTCATCTTTTACACCTCTGATAAAGAATAATTATAATGAAATAAAT…	MKLSKVPVKYPKIIALIWIAVFLLSIPAFLNYGHYVDYRNSNVSGSGTESGEAACIMENVSSLNESLTVVVTGNPFDNFTMATDVLAFQSKLSHSNLLNYSSSVSPFSQYAGYINRVYSSFTPLIKNNYNEINSTSQKLFLFPALFYKLWGQTGFSSSTIWTSELKAGFNGSIFEQNFSYYLNNSYNYNISPLSNILKAVNHSASSNSYFIQNPYTDYILKNENITNFQESIVLTETESFYLAGKGYSLTWEMIYSEVNFYNPGVGYVEHFDLLNSPYELISGLVSPNHKIFLITIGFNVKSGFEYKNGSSPSEVDYKSIVSISNEYFGSTASITGNGAISYQTSQLTSSSGAAFGLIFIFLIIAVFITLVSYRAAILSIFFVGIATLLGYTSIFITGF…
ANIHLMIM_01382	SP(Sec/SPI)	0.927986	0.001937	0.012609	0.057469	CS pos: 21-22. SNA-QS. Pr: 0.7628		ANIHLMIM_01382	CDS	1290	NODE_591_length_9723_cov_73.6979	2258	3547	-	3.4.21.-	COG1030	Membrane-bound protease	arCOG01910	99.71	O	NfeD	Membrane-bound serine protease S46, ClpP class	ATGGGAATTGCACTAATTTTTGTTTCCATAACAATCATTTCCTTTTCTGGCGTTTCTAATGCCCAATCTACACAGCATGTACTCATTATAAATCTCAATGAAGAAATAGATCCTGGATCAGCTACAATGATCTCGGATGCTTTGAGCAACATTAATCCGACGAACACCAAGGCCGTTATTATCAATATGAACACCCCGGGTGGGTTGTTAGGGTGTATGCTTCAAATTGTAAGTTCAATCAATGCAACCCAACAGGCTGGAATTCCAGTCTATACATATATTGGAGCAGACTCAATAGGGGCTTCAGCAGGCTCATATATTGCAATGGCTACGACACAAATCTGGATGGGAAATGGATCTGAAATAGGGCCTTCCACACCCATAGTGGTTGGTGGATCA…	MGIALIFVSITIISFSGVSNAQSTQHVLIINLNEEIDPGSATMISDALSNINPTNTKAVIINMNTPGGLLGCMLQIVSSINATQQAGIPVYTYIGADSIGASAGSYIAMATTQIWMGNGSEIGPSTPIVVGGSSLQENHTEAAMEALMTGLAEAHGRNVTAAAIMVYDDQAYNTQQAYDIGLINGISPNLSAFMNKMGLSGYPTGTVNENLYEQFLSFMSNSIVDGLFITFGSLAILLDIYHRTVIMTALGVILIGLGLFGAQLIGSSVVGIVFLLLGSALMFLEIKTQHGIALLGGIAIDMVGTILIAAPYISANSSAYPSNPIGTTDYVIIGIVLFLGVVLAYYLHKLGSSLKRKPETGWESLVSSKGTAVTTLNPAGWVSIDGQRWKAISEKGVEI…
ANIHLMIM_01406	SP(Sec/SPI)	0.807182	0.001224	0.057268	0.134326	CS pos: 31-32. TEP-QG. Pr: 0.1268		ANIHLMIM_01406	CDS	699	NODE_640_length_9356_cov_58.647	8481	9179	+			hypothetical protein		62.288				ATGAATCCTAAAATAAAAAAAATAATTTCCATTTTAATTCTCCTGGTAATCATAGTATCATCACTGACATACTATGAGAATTCAACAGAACCGCAGGGATTGCAGGGGATATGCAATGGAATACACGCTGAAAACTATTCCTATGCACAAAAATTGCCGGAATATGGATTGGTTGGTTATCTCCATTCTGATAATGTATCCTATCTTGGAAACAAGGTAGATATCATGATGTGGATTTTCTCACTGGGGGACATCTTTAACCTTTCACAAATAAGTAATATTTCAAATCAGGGAAGGACATACCAAATCGTAAGCACCTCACTATATATCAGTAATGAATCATATGCACCTCTATTCAGCCACATTGTAATATCTGTTACAAATTTCTCAATAGCATTC…	MNPKIKKIISILILLVIIVSSLTYYENSTEPQGLQGICNGIHAENYSYAQKLPEYGLVGYLHSDNVSYLGNKVDIMMWIFSLGDIFNLSQISNISNQGRTYQIVSTSLYISNESYAPLFSHIVISVTNFSIAFNKTMFYNETTNRGDSFGNAVALYPNGDFSGNTNQYFYNLGEPGGCGPAFGRVIIPGNYTIYENITFTITVSLGIFHFTSNQFSMHESWWELWQYNDQKY
ANIHLMIM_01426	SP(Sec/SPI)	0.881254	0.002891	0.041366	0.074488	CS pos: 27-28. IGS-NH. Pr: 0.3071		ANIHLMIM_01426	CDS	786	NODE_752_length_8457_cov_76.1845	421	1206	+			hypothetical protein		99.091				GTGCGCTCAAAAAATATAAGTATGGTTTTATCCATAATAACAGCAGTTTCATTTTTGATTGTTGTTCCGGGAATAGGAAGTAATCATGAAATCCAATTTACTACAATGTATTCAACATCAGATGTGTTAAATCAAAATTTGCCACCATGGTTATTTAACTATTCTTACTCGAACTTTACATTAAATGATAATGGAGTCTACCAGCGTATAGGAATTATGATATCTGATGTCAATAGAGAGTGTGGTATCACTTCTTATTACGAAAATATGAAAGCTGGTCATGGTACATGCGATTCCAGCCTCTCTTACTGTTATATAAATACCTCCATGAAACTTTTTCCAGGGGCTTCTGCAATAGTTCTGAATTCTATCCACAATGGAAAAAATCCATATAAAAAT…	MRSKNISMVLSIITAVSFLIVVPGIGSNHEIQFTTMYSTSDVLNQNLPPWLFNYSYSNFTLNDNGVYQRIGIMISDVNRECGITSYYENMKAGHGTCDSSLSYCYINTSMKLFPGASAIVLNSIHNGKNPYKNDTNNIINASLRINCSAHYMNRNITVDKLFLNETCKNSGTKFNIRKTYDCLDAYSGLPLRLNKTYMGNYSSEYCNYALFSTNVMLNGSITGSDNSHNSQNYVPYYEMLIVGFAAVIVISTAALTLKRKH
ANIHLMIM_01453	SP(Sec/SPI)	0.527516	0.041955	0.027893	0.402636	CS pos: 22-23. INA-LI. Pr: 0.3168		ANIHLMIM_01453	CDS	279	NODE_850_length_7844_cov_98.3212	5476	5754	-			hypothetical protein	arCOG03675	31.148	E	-	Thermopsin-like protease	ATGAGCCGAGTTTACGTGACGCTTCGTTTTTTCCCAACAGTCGCATTATGTTCGTCTATCAATGCCTTGATTGTTTCCCCTAAGGATTCAACCCTGAGTTCAAATTTCAATTCTCGCAATTCGTCATACAACTCTCTTGACACGGATATTTGGGGATATTTCTTCGTTGGATTTCCACGACTTGCCATACTGAGAATGAAGACATTATGGGAATTAAAGAGATTGCCGATAATATCGACTATATCGACACGTATAAATAAACTGAGGTGTTATCGATAG	MSRVYVTLRFFPTVALCSSINALIVSPKDSTLSSNFNSRNSSYNSLDTDIWGYFFVGFPRLAILRMKTLWELKRLPIISTISTRINKLRCYR
ANIHLMIM_01521	SP(Sec/SPI)	0.920094	0.004219	0.006494	0.069193	CS pos: 28-29. GYA-EY. Pr: 0.6007		ANIHLMIM_01521	CDS	1008	NODE_1002_length_7001_cov_70.2208	4461	5468	-			Vitamin B12-binding protein	arCOG04233	99.104	P	FepB	ABC-type Fe3+-hydroxamate transport system, periplasmic component	ATGAAATTAAGTGGAAATAAAATAAAGGTGCTCATATCGGTTGCCGTTGTGGTAGTGGTCATAATATCGGCCATAGGATATGCGGAATATGTCAAACCATCACAGGCCTCGAGTAGTGGAAAAATTACTGTGACTGATATACTGGGACAGAAGTTCACATTTAACAGTACGCTGACAAGAATTGTTTCACTTGATCCATCAGCAACTGCCGTCCTCTATGCACTTGGAGCATACAAAGATGTTGTAGCCACGGGCTCATATGACTATTACCCTCCAGGTGGAAACGCCCCTGTAATATGCAATGACTTTACCGTGAACAATGAAAAGCTTGTATCCCTGAATCCGCAGGCTGTTTTGGGCTATGGTGCAACTGTCCCTTCATATGGTCAGCAGATAAAT…	MKLSGNKIKVLISVAVVVVVIISAIGYAEYVKPSQASSSGKITVTDILGQKFTFNSTLTRIVSLDPSATAVLYALGAYKDVVATGSYDYYPPGGNAPVICNDFTVNNEKLVSLNPQAVLGYGATVPSYGQQINNTLHIPFILDNPNSVAQIENETLMLGELTGTFTNATLITNWINQSLSDMSNISKSLPNESAFYLECEYNGEIYTSGINTFVNDEMQYAHLVNIFNVSGFATISPEVIASSNPNAILIDCCASPSYMSQAPFNSTNAVKNHNYVQFFNDTYFTNPDFRFVYGIQWLLQWRAQGNAKMLSELSELPPFPIKLTYSPNFNYETPT
ANIHLMIM_01531	SP(Sec/SPI)	0.987686	0.001331	0.010118	0.000865	CS pos: 28-29. AYS-AP. Pr: 0.6199		ANIHLMIM_01531	CDS	2991	NODE_1096_length_6644_cov_83.6302	1092	4082	+			hypothetical protein	arCOG07368	98.148	R	-	Cell surface protein	ATGAAACATACCATCACCTCAGTAATGGTCTTAATTCTAATAATAGGCCTACTTGGAGTAAGTACAAATTCTAGTGCGTATAGTGCCCCGGCGAAGAACGTGTCATTTGCTTTTACATATGACCTGAATGGAAATGAAATTGCCCCGCTTAGTGGAGTGCAATCTACGATATCCTTGATTGGTGGTGAATTTACTACATCAAGCACTTCCGGTTCATATAGCAACATGCTTACATATGGTAATTATACTTTAAACGTACAGCCCAGTTATGTGACTATACCCGGAACAGGTAAGGTAATATCTGACGGATATCAGGAACAATTTACGGTAAGTAGCTCTTCAGCAACTAGCTTGAACATTTTTGTTCCAGTAGTTCAAACCTATCTTACAAACGTGAGC…	MKHTITSVMVLILIIGLLGVSTNSSAYSAPAKNVSFAFTYDLNGNEIAPLSGVQSTISLIGGEFTTSSTSGSYSNMLTYGNYTLNVQPSYVTIPGTGKVISDGYQEQFTVSSSSATSLNIFVPVVQTYLTNVSLTGLVSGESAALSFSTMTGYTFYNVTENADFTAYLPHGNFYVNVDYLGTQFSLLENNIINSINVSLSSSQVAFGNVQSSTNTTINSFTAVLFNKMTHEYSTQNFTSGSYRIITNQSWSDIVLMIYAAGYAPAVVQNTAGKGLQTVTLSPASSNIFVNYSLSSDLRTVTMNISLQINNNTALPFAQNSSVGSIYYQEMMDGSIFKNEIMNYVNGEIQNNTQYSFLVDGNFYNLSKATYAAPVIKTNSVFDNVTATYVNDGMNYTDYK…
ANIHLMIM_01553	SP(Sec/SPI)	0.997046	0.000887	0.00153	0.000537	CS pos: 24-25. AFA-QG. Pr: 0.8839		ANIHLMIM_01553	CDS	1842	NODE_1266_length_6073_cov_67.9514	2697	4538	-			hypothetical protein	arCOG03691	98.967	R	-	Cell surface protein	ATGAACAAAACAGCAGTTTTAGTTTTAGCAATATCATCTCTGATGATAATGTCCGGAAGCCTTGCCTTTGCGCAGGGAGTCAATACGGATAATTCCTCCTCAGCGATGATAAAGTTGTCTGCATACTCAGTAGGATCTTATAACAGCTTTGGCACACTTAACAATATAACATATACAAGCGGAGAGACTGGTATTCAGACAGAGATAGCATCTTCGGTTTATGTTAACGGGTCAGCAATGTCTGTACCATCAAATTCAGGCAATGAAAAGGTTTCTTTTGTAACTGTAAAAAATGAAACACTCATAGGAATTACAGAGCCAAAAGCACTGATAATAGCGACCTCCCCCACATTCGCCAACTCGGGAAAAGCCACCATTAAATTTAATTTGACAACAGTG…	MNKTAVLVLAISSLMIMSGSLAFAQGVNTDNSSSAMIKLSAYSVGSYNSFGTLNNITYTSGETGIQTEIASSVYVNGSAMSVPSNSGNEKVSFVTVKNETLIGITEPKALIIATSPTFANSGKATIKFNLTTVAKPFAFNLNVSSNASLGSLIQFNTFMKLSMKGYSAYQISNGSFTGYFVTNGQVNLSSNGMQITVNNNGSMMLIAGFISNGGVKNLLEKYFGENEKENRFSYNNTTGQVSGKFVNFNYSTSNQIIYNMSGTFSGQTVPVFTYVNASGNSVLISKASMSSIPLNKVITVGSVFFYANESFIYVVHDTPSMQSAFALRNGTLNLTLASGLSASIFSTTSAKVSYSAYAIADNEDTQNSILLGVGGHINAQSQAVIITGQNFTGFLMVPG…
ANIHLMIM_01559	SP(Sec/SPI)	0.987017	0.00347	0.000914	0.008599	CS pos: 25-26. SLA-YT. Pr: 0.8784		ANIHLMIM_01559	CDS	846	NODE_1275_length_6041_cov_138.88	1258	2103	+			hypothetical protein		55.02				TTGAAAAATAGTTTCCTTGCTCTTATAATCATTGCAGGTTTCCTGATGATTTCTTTTGCACCAATATCGTTAGCTTATACCGGGCCGGTAGTATCGCCGCATGTTCAGGTATTGAGTATGATTCCCGGAGGATCTGAGGTTCTTTCAGTTCCGGTGAATTCATCCAATCTTGTCACTTACCCGGATTGGGCCATATATCTCTTTGGCCATGGATCCTTCAATTTTCTTATCAATGGAATTTCAGTGGAAAACGGTAGATCGCTTGGATCATTTAATTTCTCGTACACGTTCACGGAACCAAACGGATATGAAATCAATGCATCCCTGATCTTTGGAAATACCACATATTCATTCCATGATACTCTTACTGGTCAGCTATCCAATCAGGACATAGAATCA…	MKNSFLALIIIAGFLMISFAPISLAYTGPVVSPHVQVLSMIPGGSEVLSVPVNSSNLVTYPDWAIYLFGHGSFNFLINGISVENGRSLGSFNFSYTFTEPNGYEINASLIFGNTTYSFHDTLTGQLSNQDIESVSVSSSYPGQAQYLTVSPGTSGALMYPFWIISMESSQNVSFSIYLNGQEQISGHILGPRVVYLNISGSTASVTVGLGSKIFKFSNELIASVPIQKYYGPKAPPSQYTLTQYEDGIMKAFVASFFGLMISLLVVRKYVIEREKREVHVS
ANIHLMIM_01643	SP(Sec/SPI)	0.982363	0.000264	0.01622	0.001153	CS pos: 24-25. SSA-TV. Pr: 0.7675		ANIHLMIM_01643	CDS	1473	NODE_1740_length_5001_cov_82.8139	603	2075	+			hypothetical protein	arCOG05966	98.195	M	PlcC	Phospholipase C	ATGAAGAAGATTGCTCTGGTACTGGCAATTCTCATGGTTGTTACAGTTTTTGGCACATACAATTCCTCAGCCACAGTTCCATCTGTCACAACAGAAACTCCAATAACCCATGTTGTTGAGATAATGATGGAAAATCATGCCTTTGACAACATATTTGGGAAATATCCATGCGATTCCAATACTTCCTCAAACCAGACTCTGATCAACTCCCTGGAAAAACCAGTTAATCTCCTTACAAGCCCTCCTGACCCATATATTATGAATCAGCTCAAGGCAATTCCCAATGGTACTTACAGTACCGCTGATCCAGTGGAGGGATACTCTGCATATCATCTTGACTGGAATAACGGCAGGATGAATGGTTTTTACAATAATTCTGGACCGCAATCAATGACATAT…	MKKIALVLAILMVVTVFGTYNSSATVPSVTTETPITHVVEIMMENHAFDNIFGKYPCDSNTSSNQTLINSLEKPVNLLTSPPDPYIMNQLKAIPNGTYSTADPVEGYSAYHLDWNNGRMNGFYNNSGPQSMTYYTASQVAPLWNLAEEYSLGDMYFASMLSETSPNRLYNMAGFSPVINDYGPPPYIPFSETIFGELQSHGISWGYYTKAVNSDMNVLGYISGITEKTPELGSWQEFLSELKNKSIPSVSYVMPIGGHAVDYSSGPPHSMLKGELWLIYMIDAIMQSPEWNSTAIFLTFDEGGGFYDQVAPPYVGGHMLGQRIPFILISPYSKENYVSSTVLNHASILGFIDYNWKLPALNRFVSLSNIPLDMFNFNTPYQSGNIRRTPMPVLTNKEFQ…
ANIHLMIM_01662	SP(Sec/SPI)	0.982398	0.001039	0.003616	0.012947	CS pos: 23-24. SFA-VM. Pr: 0.4595		ANIHLMIM_01662	CDS	2448	NODE_1903_length_4726_cov_39.4675	1559	4006	-	4.2.99.-		Virginiamycin B lyase	arCOG02560	69.355	R	-	Secreted protein with beta-propeller repeat domain	GTGGAATTAAGATTATTTAAGATTGTTTCAATCCTCACAGTGCTTTTGTTTTCAATAACATCATTCGCCGTGATGACTGATGTGAATGGACTTGAACCAGCACCAATAAACAACCTAAATGAAAGTGTTATACCATTTACACTAAACAATAACTGTTCAGCACATCCATACGTTAAGTATACGCTTGTATTAGCAAACAACACCCTTGTTAAGGGCAATTTTTTAAGTGCTTACGAAAGATGCCCTTTTCAGGTTGCTTTTGATTCAACCAACGGATTCTTATACGTGGTAAATGAAGCTTCTAACAATGTCTCTGTGATCAACGGAACAACCAACGTTGTAATTAAGACAATATCCGTAGGTTCCAATCCAATGGGGGTGGCCTTCGATTCAGCCAAC…	MELRLFKIVSILTVLLFSITSFAVMTDVNGLEPAPINNLNESVIPFTLNNNCSAHPYVKYTLVLANNTLVKGNFLSAYERCPFQVAFDSTNGFLYVVNEASNNVSVINGTTNVVIKTISVGSNPMGVAFDSANGYVYVANSNSNNVSVINGTTNVVIKTISVGTNPKGVAFDSANGYVYVTNSQNNDVSKINGTTNTVVSTVSVGTCPHGVAFDPSNGFLYVVNRASNSVSVINGTTNTVVSTVSVGTCPREEAVDSANGYVYVANSNSNNVSVINGTTNIVVSTVSVGTRPYGIAFDPSNGFVYATNECSNSVSVINGTTNTMVQSVTVGSHPISISFDSSNRYVYVVNMKSRSFSVINGVNNTVVKTVFLGSYPVRTAFDPYNRLVYVLNDCSNNVY…
ANIHLMIM_01714	SP(Sec/SPI)	0.806292	0.005082	0.009597	0.179029	CS pos: 30-31. VHG-ES. Pr: 0.7303		ANIHLMIM_01714	CDS	171	NODE_3027_length_3487_cov_82.4583	3152	3322	+			hypothetical protein	arCOG02441	74.194	O	NosY	ABC-type transport system involved in multi-copper enzyme maturation, permease component	ATGTTTGAATCTACTAAGACAGGAAAGATTGTTGCAATAGTTCTTGTCTTTGTTCTTTCAGCATCATTATTTTCATTTTATGTACATGGGGAAAGCACGCAAAATTTAGAACAAAACTTTAGCGTTGTGGTTTTAAAGCCAAATACAGTACCAAGTCACTGCCTAACATGA	MFESTKTGKIVAIVLVFVLSASLFSFYVHGESTQNLEQNFSVVVLKPNTVPSHCLT
ANIHLMIM_01727	SP(Sec/SPI)	0.463854	0.011916	0.106913	0.417318	CS pos: 34-35. TGP-TD. Pr: 0.0716		ANIHLMIM_01727	CDS	1971	NODE_3365_length_3262_cov_79.5008	601	2571	-	3.1.1.31		6-phosphogluconolactonase	arCOG02560	99.617	R	-	Secreted protein with beta-propeller repeat domain	ATGTGTGTTTTATGTTCTAGAAAAAGGTTTATTATTGCAATAATTTCTATGTTCATTATCTGTGCTTTTCTCTCAACGTTACTTATACCCTCCACTGGTCCCACAGATTTCTGTTCAAATGGAAATCCTAACTATTATGAACATTTAAAAACTCTTTCTTCAAGCGATAATATTTCTCCCTATGCAGGCTTTGTAAAATATACCCTTATATTATCAAATAATACACTTATCAATGGTAATTTTAACAAAACCCATAAAAATTCTTTTCCAAGTGGGGCAGCCTTTGACTCCATCAATAAATATATCTACGTTACAAATGACGGGTCTGATAATGTCTCTGTAATAAACAGTACGACGAACATTATTGTAGACAACATATCCGTAGGTAATAGACCATTT…	MCVLCSRKRFIIAIISMFIICAFLSTLLIPSTGPTDFCSNGNPNYYEHLKTLSSSDNISPYAGFVKYTLILSNNTLINGNFNKTHKNSFPSGAAFDSINKYIYVTNDGSDNVSVINSTTNIIVDNISVGNRPFAVTFDSSNGFIYVTNLASDNVSVINGTTNKVIDNIAVGSSPCGALFDPINGYIYVTNELSSNLSIINGTTNKVIDNLAVGSSPQGAAFDPINRYIYVTNLGSNNVSVINGTTNKVIDTINVDKAPYGAAFDPINRYIYVTNLASDNVSVINGTTNKVIDNITVGSRPDGLALDPINGYMYIVNHDNNNVSVINGTTNKVIDNITVSSGSLCVIFDSSNEYLYVVNPVIGTISIISTTKEKAKFPAIFTESGLPSGTLWSVTLNGTK…
ANIHLMIM_01750	SP(Sec/SPI)	0.85029	0.001912	0.027192	0.120606	CS pos: 29-30. IPG-TG. Pr: 0.1884		ANIHLMIM_01750	CDS	933	NODE_3727_length_3061_cov_60.0082	1415	2347	+			hypothetical protein		97.419				ATGCGGTTAAAAAAAATAAGCGCAATAGCAATAATAATGGTGATGCTGTTCAGTTTTACCATTATTCTTGAACAGGGAATACCAGGAACTGGTATCAATGAAAGAAACATTATGCAACCGGAAGTCACAGACTCCTCACTCATAAGCAATTCTCAGACAGTTGTGATTCTGGTCCATGGATTTGATCCGGGAGATACATCTGGAGCACCATCCATAGGTACATGGCATTCTGGCGTTAACATATACCAACAGCTTGTTAATGCAGGATATCTTGTGGGAAGTGTTCAATACTATGGGGAATTCCAAATTCAGTTCAGTAATGGATATACTTTCTACGATTCCTCATTCACAGGAACATCAAACACAGCCATAAGTTCCATTGGGAATGAACTGGGGACT…	MRLKKISAIAIIMVMLFSFTIILEQGIPGTGINERNIMQPEVTDSSLISNSQTVVILVHGFDPGDTSGAPSIGTWHSGVNIYQQLVNAGYLVGSVQYYGEFQIQFSNGYTFYDSSFTGTSNTAISSIGNELGTALETIFGGSHFNVDMIGYSMGGLVTMYMLEHFDMTNINLKNVIFMASPFDGSPLAGLAQCLGLSGYTGTQVNEMTQGSNFLNNLASSLGNVNSYYGTTIWTVYAGTYDPWWGYVLFNGANDGVVSEHSATYFGYDHLYTFSSDIHTASLDDFTWSGISYFQDQSVANTILNNFAGSY
ANIHLMIM_01767	SP(Sec/SPI)	0.637423	0.01158	0.002404	0.348594	CS pos: 47-48. SNA-ST. Pr: 0.6026		ANIHLMIM_01767	CDS	621	NODE_4497_length_2675_cov_94.2343	97	717	-			hypothetical protein	arCOG05327	100	S	-	Uncharacterized membrane protein	ATGTCTGTGATATCGGAAAATTGTTATATTCCAATTCATATTTACCCCAAGATACCAAAAATGATCATTAAAAGGAAAGCTGTTGTGTTCCCAATAATTGCTGTGCTATTTTTAGTCATGATACCTTTCGGGTCCAATGCAAGCACCCCGAATATTTCTCCGCCGCCAGCTTCATTGCCTGTCCAGCTCTATTATACAAATACAACGCACTATACCATAAATGCGTATGACTGGAATCAGATAATCAGCACTGTGCTGGACAATACCAGCCTGGTGTCATATCCATGGGCAAATAATCTAACGCAGGCACTGGTATTTTTCGATATATCATATACTGGAATGAATCCTTTTGGACTCGAATTCATAGTTGCGCTTTCCAAGGAAGGGGGCTCTCCAACA…	MSVISENCYIPIHIYPKIPKMIIKRKAVVFPIIAVLFLVMIPFGSNASTPNISPPPASLPVQLYYTNTTHYTINAYDWNQIISTVLDNTSLVSYPWANNLTQALVFFDISYTGMNPFGLEFIVALSKEGGSPTTQNATIAFKSIENMPSKVSGYTNIQALDAGAYPGFSWSKPVDKPGILEEEYYIVLIAIVASVFVMYFVFNRRS
ANIHLMIM_01808	SP(Sec/SPI)	0.813365	0.04604	0.003718	0.136877	CS pos: 29-30. FFA-SS. Pr: 0.4448		ANIHLMIM_01808	CDS	237	NODE_9445_length_1578_cov_77.193	212	448	+			hypothetical protein	arCOG01955	36.538	P	KefB	Potassium-efflux system protein KefB	ATGATGATGTTGAAACTTAAACCACTCTTTCTAATGTCATCCTTATTTTTATACACTATAGTTCCATGGGCTCCCAGTTTTTTTGCATCTTCGGCTTTCTTTTCTGATGTTGTGAAAACCGTAACTTCAGAACCCATTGCCTTTGCAAGTTTTAAAGCCATATGGCCAAGTCCTCCGAGACCTGCAACAGCAACCTGTTTTCCAGGTCCTGCCCCAAATTTTTTCAAGGGAGAATAA	MMMLKLKPLFLMSSLFLYTIVPWAPSFFASSAFFSDVVKTVTSEPIAFASFKAIWPSPPRPATATCFPGPAPNFFKGE
