# Supplementary material for: Evolutionary patterns of archaea predominant in acidic environment
Source: Environ Microbiome. 2023 Jul 18;18:61. doi: 10.1186/s40793-023-00518-5 (PMC10354927; doi:10.1186/s40793-023-00518-5)
Supplement: Supplementary file 4 — Additional file 4. Supplementary Table S3. Pangenome analysis for the order Thermoplasmatales. Genome statistics. [file 40793_2023_518_MOESM4_ESM.xlsx]

## Sheet: Sheet1
Table S3. Pangenome Analysis for the order Thermoplasmatales.GenomeStatistics
Genome Accession	Taxonomy	Completeness	Contamination	GC	GC std	Genome size	Ambiguous bases	scaffolds	Contigs	Longest scaffold	Longest contig	N50 scaffolds	N50 contigs	Mean scaffold length	Mean contig length	Coding density	Translation table	Protein-coding genes
E-plasma_bin	E-plasma Bin	93.1027	0.868486	0.384884	0.0210413	1683762	0	132	132	125249	125249	25093	25093	12755.8	12755.8	0.888802	11	1762
GCA_000496135.1	E-plasma GCA_000496135.1	94.7156	0	0.38543	0.0316085	1660504	6540	8	17	911415	694259	911415	556417	207563	97292	0.881443	11	1674
GCA_000965745.1	Uncultured archaeon s__GCA-965745 sp000965745	97.9414	0	0.464169	0	2226687	0	1	1	2226687	2226687	2226687	2226687	2226687	2226687	0.88811	11	1947
GCA_001856825.1	Thermoplasmatales archaeon I-plasma	97.135	0.806452	0.442966	0.0140991	1687956	2	6	6	567734	567734	550830	550830	281326	281326	0.886955	11	1696
GCA_002204705.1	Thermoplasmatales archaeon B_DKE GCA_002204705.1	98.6135	0	0.444733	0.014526	1905249	0	31	31	235491	235491	82562	82562	61459.6	61459.6	0.871596	11	1950
GCA_002498845.1	Thermoplasmatales archaeon UBA509	98.7903	0	0.464785	0.0180876	1811892	2395	65	92	104834	104834	40222	32940	27875.3	19668.4	0.890743	11	1919
GCA_002503205.1	Thermoplasmatales archaeon UBA447	96.4629	0.806452	0.426417	0.017431	1727726	3994	76	111	102598	102598	37872	31492	22733.2	15529.1	0.885867	11	1814
GCA_002505185.1	Ferroplasmaceae archaeon UBA567	89.0743	1.62602	0.370763	0.0187551	1504329	5766	145	209	48271	48271	13355	12344	10374.7	7170.16	0.861969	11	1694
GCA_008709555.1	Thermoplasma sp. FL	98.7377	0	0.468336	0.0179744	1451080	840	46	60	178458	178449	64596	64596	31545.2	24170.7	0.894614	11	1426
GCA_011334705.1	Thermoplasmatales archaeon B_DKE GCA_011334705.1	99.4624	0	0.457463	0.0150092	1479105	0	81	81	108905	108905	33118	33118	18260.6	18260.6	0.899646	11	1476
GCA_011358095.1	Euryarchaeota archaeon s__GCA-001856825 sp011358095	97.135	6.11042	0.428549	0.0213437	1546892	0	147	147	54863	54863	19922	19922	10523.1	10523.1	0.899012	11	1539
GCA_011370275.1	Euryarchaeota archaeon UBA582	81.0059	0.806452	0.44235	0.018291	1488728	0	276	276	44030	44030	6588	6588	5393.94	5393.94	0.900136	11	1533
GCF_000011185.1	Thermoplasma volcanium GSS1	97.9675	0	0.399185	0	1584804	0	1	1	1584804	1584804	1584804	1584804	1584804	1584804	0.87218	11	1573
GCF_000152265.2	Ferroplasma acidarmanus Fer1	98.7377	0.813008	0.36466	0	1935211	13	1	1	1935211	1935198	1935211	1935198	1935211	1935198	0.881392	11	1863
GCF_000195915.1	Thermoplasma acidophilum DSM 1728	97.5182	0	0.459944	0	1564906	0	1	1	1564906	1564906	1564906	1564906	1564906	1564906	0.883086	11	1527
GCF_001316105.1	Thermogymnomonas acidicola JCM 13583	79.6069	0.806452	0.564278	0.0640726	1742379	0	27	27	262972	262972	132845	132845	64532.6	64532.6	0.826419	11	1880
GCF_001402945.1	Acidiplasma aeolicum VT	98.374	4.87805	0.339818	0.0335709	1778901	0	296	296	51578	51578	11566	11566	6009.8	6009.8	0.88626	11	1794
GCF_002078355.1	Ferroplasma acidiphilum Y	98.4667	0	0.364925	0	1826943	0	1	1	1826943	1826943	1826943	1826943	1826943	1826943	0.877556	11	1775
GCF_003205235.1	Thermoplasma sp. Kam2015	99.5507	0	0.439563	0.0284805	1790060	0	63	63	245855	245855	80169	80169	28413.7	28413.7	0.872542	11	1769
GCF_900083515.1	Cuniculiplasma divulgatum S5	96.3285	0	0.372957	0	1938699	0	1	1	1938699	1938699	1938699	1938699	1938699	1938699	0.882496	11	1900
GCF_900090055.1	Cuniculiplasma divulgatum PM4	96.3285	0	0.371606	0	1878916	0	1	1	1878916	1878916	1878916	1878916	1878916	1878916	0.882184	11	1816
GCF_900176435.1	Picrophilus oshimae DSM 9789	99.5935	0	0.359784	0.0116741	1534155	0	6	6	648970	648970	362609	362609	255692	255692	0.922106	11	1563
