# Supplementary material for: Evolutionary patterns of archaea predominant in acidic environment
Source: Environ Microbiome. 2023 Jul 18;18:61. doi: 10.1186/s40793-023-00518-5 (PMC10354927; doi:10.1186/s40793-023-00518-5)
Supplement: Supplementary file 5 — Additional file 5. Supplementary Table S4. Comparison of "E-plasma" and Cuniculiplasma genomes against their CA and the LTCA. [file 40793_2023_518_MOESM5_ESM.xlsx]

## Sheet: Sheet1
Table S4. Comparison of "E-plasma" and Cuniculiplasma genomes against their CA and the LTCA
Only family proteins present on any "E-plasma"/Cuniculiplasma genomes, CA or LTCA are taking into account: 3782 out of 14419
Also, only families with arCOG annotation are taking into account: 2776 out of 3782
Families with the same arCOG have been gathered together: 1410 arCOGs
arCOGs with the same Protein ID and Definition have been gathered together: 1132 arCOGs groups
	Metabolic arCOGs with – as Protein ID have been manually changed searching on KEGG or assigning a custom ID when Protein ID was not found
									Cuniculiplasma divulgatum S5					Cuniculiplasma divulgatum PM4					E-plasma bin					E-plasma GCA_000496135.1					E-plasma/Cuniculiplasma CA					LCA
				arCOG ID	Protein ID	Definition	Class	Class definition	Present	Gain	Loss	Expansion	Reduction	Present	Gain	Loss	Expansion	Reduction	Present	Gain	Loss	Expansion	Reduction	Present	Gain	Loss	Expansion	Reduction	Present	Gain	Loss	Expansion	Reduction	Present
				arCOG01338	AcdB	Acyl-CoA synthetase, ATP-grasp containing subunit	C	Energy production and conversion	0	0	0	0	0	1	1	0	0	0	1	0	0	0	0	1	0	0	0	0	0	0	1	0	0	1	2
				arCOG00583	AceA	Isocitrate lyase	C	Energy production and conversion	0	0	0	0	0	0	0	0	0	0	1	0	0	0	0	1	0	0	0	0	0	0	0	0	0	0	0
Node10BS100				arCOG05498	AceB	Malate synthase	C	Energy production and conversion	0	0	0	0	0	0	0	0	0	0	1	0	0	0	0	1	0	0	0	0	0	0	0	0	0	0	0
Node1BS100				arCOG01706	AceF	Pyruvate/2-oxoglutarate dehydrogenase complex, dihydrolipoamide acyltransferase (E2) component or related enzyme	C	Energy production and conversion	1	0	0	0	0	1	0	0	0	0	1	0	0	0	0	1	0	0	0	0	1	0	0	0	0	1	0
	Nr of Families	Nr arCOGs assignations		arCOG01697	AcnA	Aconitase A	C	Energy production and conversion	1	0	0	0	0	1	0	0	0	0	1	0	0	0	0	1	0	0	0	0	1	0	0	0	0	1	0
Cuniculiplasma divulgatum S5	1833	1460		arCOG01054	AcoA	Pyruvate/2-oxoglutarate/acetoin dehydrogenase complex, dehydrogenase (E1) component, eukaryotic type, alpha subunit	C	Energy production and conversion	1	0	0	0	0	1	0	0	0	0	1	0	0	0	0	1	0	0	0	0	1	0	0	0	0	1	0
Cuniculiplasma divulgatum PM4	1756	1396		arCOG01052	AcoB	Pyruvate/2-oxoglutarate/acetoin dehydrogenase complex, dehydrogenase (E1) component	C	Energy production and conversion	1	0	0	0	0	1	0	0	0	0	1	0	0	0	0	1	0	0	0	0	1	0	0	0	0	1	0
E-plasma_bin	1710	1291		arCOG01674	AcyP	Acylphosphatase	C	Energy production and conversion	0	0	0	0	0	0	0	0	0	0	0	0	0	0	0	0	0	0	0	0	0	0	1	0	0	1	1
GCA_000496135.1	1590	1274		arCOG00709	AOR	Aldehyde:ferredoxin oxidoreductase	C	Energy production and conversion	0	0	0	0	0	0	0	0	0	0	0	0	0	0	0	0	0	0	0	0	0	0	1	0	0	1	1
CA	1053	974		arCOG02455	AtpK	Archaeal/vacuolar-type Na+/H+-ATPase, subunit K	C	Energy production and conversion	1	0	0	0	0	1	0	0	0	0	1	0	0	0	0	1	0	0	0	0	1	0	0	0	0	1	0
LTCA	1420	1320		arCOG01927	CoxG	Carbon monoxide dehydrogenase subunit G, CoxG	C	Energy production and conversion	0	0	0	0	0	0	0	0	0	0	0	0	0	0	0	0	0	0	0	0	0	0	0	0	0	1	0
				arCOG01167	CoxL	Aerobic-type carbon monoxide dehydrogenase, large subunit CoxL/CutL homolog	C	Energy production and conversion	0	0	0	0	0	0	0	0	0	0	0	0	0	0	0	0	0	0	0	0	0	0	1	0	0	2	1
				arCOG01926	CoxM	Aerobic-type carbon monoxide dehydrogenase, middle subunit CoxM/CutM homolog	C	Energy production and conversion	0	0	0	0	0	0	0	0	0	0	0	0	0	0	0	0	0	0	0	0	0	0	1	0	0	2	1
				arCOG01925	CoxS	Aerobic-type carbon monoxide dehydrogenase, small subunit CoxS/CutS homolog	C	Energy production and conversion	0	0	0	0	0	0	0	0	0	0	0	0	0	0	0	0	0	0	0	0	0	0	1	0	0	2	1
				arCOG02721	CydA	Cytochrome bd-type quinol oxidase, subunit I	C	Energy production and conversion	1	0	1	0	0	2	0	0	0	0	0	0	1	0	0	1	0	0	0	0	2	0	0	0	0	2	2
				arCOG05350	CydB	Cytochrome bd-type quinol oxidase, subunit II	C	Energy production and conversion	1	0	0	0	0	2	0	0	0	1	0	0	1	0	0	1	0	0	0	0	1	0	0	0	0	1	2
				arCOG01235	CyoA	Heme/copper-type cytochrome/quinol oxidase, subunit 2	C	Energy production and conversion	1	0	0	0	0	1	0	0	0	0	1	0	0	0	0	1	0	0	0	0	1	0	0	0	0	1	0
				arCOG01237	CyoB	Heme/copper-type cytochrome/quinol oxidase, subunit 1 and 3	C	Energy production and conversion	1	0	0	0	0	1	0	0	0	0	1	0	0	0	0	1	0	0	0	0	1	0	0	0	0	1	0
				arCOG00984	EutG	Alcohol dehydrogenase, class IV	C	Energy production and conversion	1	0	0	0	0	1	0	0	0	0	2	0	0	0	0	2	0	0	0	0	2	1	0	0	0	1	1
				arCOG01340	fadK	Acyl-CoA synthetase (NDP forming)	C	Energy production and conversion	0	0	0	0	0	0	0	0	0	0	1	0	0	0	0	1	0	0	0	0	1	0	0	0	0	1	0
				arCOG01492	FdhA	Formate dehydrogenase subunit alpha	C	Energy production and conversion	0	0	0	0	0	0	0	0	0	0	0	0	0	0	0	0	0	0	0	0	0	0	1	0	0	2	1
				arCOG04358	FdhD	Uncharacterized protein required for formate dehydrogenase activity	C	Energy production and conversion	0	0	0	0	0	0	0	0	0	0	0	0	0	0	0	0	0	0	0	0	0	0	1	0	0	1	1
				arCOG00959 arCOG02461 arCOG04548	fer	Ferredoxin	C	Energy production and conversion	2	0	0	0	0	2	0	0	0	0	1	0	0	0	0	1	0	0	0	0	2	0	2	0	0	4	2
				arCOG00446	FixA	Electron transfer flavoprotein, beta subunit	C	Energy production and conversion	2	0	0	0	0	2	0	0	0	0	2	0	0	0	0	2	0	0	0	0	2	0	0	0	0	2	0
				arCOG00448	FixA	Electron transfer flavoprotein, alpha and beta subunits	C	Energy production and conversion	2	0	0	0	0	2	0	0	0	0	2	0	0	0	0	2	0	0	0	0	2	0	0	0	0	2	0
				arCOG00447	FixB	Electron transfer flavoprotein, alpha subunit	C	Energy production and conversion	1	0	0	0	0	1	0	0	0	0	1	0	0	0	0	1	0	0	0	0	1	0	0	0	0	1	0
				arCOG01984	FixX	Ferredoxin-like protein	C	Energy production and conversion	1	0	0	0	0	1	0	0	0	0	1	0	0	0	0	1	0	0	0	0	1	0	0	0	0	1	0
				arCOG01004	FmdA	Acetamidase/formamidase	C	Energy production and conversion	1	0	0	0	0	1	0	0	0	0	1	0	0	0	0	1	0	0	0	0	1	0	0	0	0	1	0
				arCOG00762	fmdE	Formylmethanofuran dehydrogenase subunit E	C	Energy production and conversion	1	0	0	0	0	1	0	0	0	0	0	0	0	0	0	0	0	0	0	0	1	0	0	0	0	1	0
				arCOG02200	Fpr	Flavodoxin reductase (ferredoxin-NADPH reductase) family 1	C	Energy production and conversion	0	0	0	0	0	0	0	0	0	0	1	1	0	0	0	0	0	0	0	0	0	0	0	0	0	0	1
				arCOG01097	fprB	Rubrerythrin	C	Energy production and conversion	1	0	0	0	0	1	0	0	0	0	1	0	0	0	0	1	0	0	0	0	1	0	0	0	0	1	0
				arCOG00962	FrdB	Succinate dehydrogenase/fumarate reductase, Fe-S protein subunit	C	Energy production and conversion	1	0	0	0	0	1	0	0	0	0	1	0	0	0	0	1	0	0	0	0	1	0	1	0	0	2	1
				arCOG00337	GlcD	FAD/FMN-containing dehydrogenase	C	Energy production and conversion	2	0	0	0	0	1	0	1	0	0	1	0	0	0	0	1	0	0	0	0	1	0	0	0	0	1	1
				arCOG00982	GldA	Glycerol dehydrogenase or related enzyme	C	Energy production and conversion	1	0	0	0	0	1	0	0	0	0	1	0	0	0	0	1	0	0	0	0	1	0	0	0	0	1	0
				arCOG00753	GlpA	Glycerol-3-phosphate dehydrogenase	C	Energy production and conversion	1	0	0	0	0	1	0	0	0	0	1	0	0	0	0	1	0	0	0	0	0	0	0	0	0	0	0
				arCOG00332	GlpC	Membrane associated Fe-S oxidoreductase subunit	C	Energy production and conversion	2	0	0	0	0	1	0	1	0	0	1	0	0	0	0	1	0	0	0	0	3	0	0	0	0	3	1
				arCOG04237	GltA	Citrate synthase	C	Energy production and conversion	2	0	0	0	0	2	0	0	0	0	2	0	0	0	0	2	0	0	0	0	3	0	1	0	0	4	1
				arCOG00706	gor	Aldehyde:ferredoxin oxidoreductase	C	Energy production and conversion	0	0	0	0	0	0	0	0	0	0	0	0	0	0	0	0	0	0	0	0	0	0	1	0	0	1	1
				arCOG00333	HdrD	CoB--CoM heterodisulfide reductase subunit D, GlpC family	C	Energy production and conversion	1	0	0	0	0	1	0	0	0	0	0	0	0	0	0	0	0	0	0	0	1	0	0	0	0	1	0
				arCOG02143	HpaB	4-hydroxyphenylacetate 3-monooxygenase	C	Energy production and conversion	0	0	0	0	0	0	0	0	0	0	0	0	0	0	0	0	0	0	0	0	0	0	0	0	0	1	0
				arCOG01547	HycE	Ni,Fe-hydrogenase III large subunit and subunit G	C	Energy production and conversion	1	0	0	0	0	1	0	0	0	0	2	0	0	0	0	3	1	0	0	0	0	0	0	0	0	1	1
				arCOG01553	HydA	Ni,Fe-hydrogenase III small subunit	C	Energy production and conversion	1	0	0	0	0	1	0	0	0	0	2	0	0	0	0	2	0	0	0	0	1	1	1	0	0	1	2
				arCOG01545	HyfC	Formate hydrogenlyase subunit 4	C	Energy production and conversion	1	0	0	0	0	1	0	0	0	0	2	0	0	0	0	2	0	0	0	0	1	0	0	0	0	1	0
				arCOG03626	HyfE	Hydrogenase-4 membrane subunit HyfE	C	Energy production and conversion	1	0	0	0	0	1	0	0	0	0	2	0	0	0	0	2	0	0	0	0	1	1	1	0	0	1	2
				arCOG01164	Icd	Isocitrate dehydrogenase	C	Energy production and conversion	1	0	0	0	0	1	0	0	0	0	1	0	0	0	0	1	0	0	0	0	1	0	0	0	0	1	0
				arCOG01609	Ior	Indolepyruvate ferredoxin oxidoreductase, alpha and beta subunit	C	Energy production and conversion	1	0	0	0	0	1	0	0	0	0	1	0	0	0	0	1	0	0	0	0	1	0	0	0	0	1	0
				arCOG02077	IscU	NifU homolog involved in Fe-S cluster formation	C	Energy production and conversion	1	0	0	0	0	1	0	0	0	0	1	0	0	0	0	1	0	0	0	0	1	1	0	0	0	1	1
				arCOG01755	LdhA	Lactate dehydrogenase or related 2-hydroxyacid dehydrogenase	C	Energy production and conversion	1	0	0	0	0	1	0	0	0	0	0	0	0	0	0	0	0	0	0	0	0	0	0	0	0	0	0
				arCOG01163	LeuB	Isocitrate/isopropylmalate dehydrogenase	C	Energy production and conversion	0	0	0	0	0	0	0	0	0	0	0	0	0	0	0	0	0	0	0	0	0	0	1	0	0	1	1
				arCOG01068	Lpd	Pyruvate/2-oxoglutarate dehydrogenase complex, dihydrolipoamide dehydrogenase (E3) component or related enzyme	C	Energy production and conversion	3	0	0	0	0	3	0	1	0	0	3	0	0	0	0	2	0	1	0	0	3	1	1	0	0	3	4
				arCOG00335	LutB	L-lactate utilization protein LutB, contains ferredoxin domain	C	Energy production and conversion	1	0	0	0	0	0	0	1	0	0	0	0	0	0	0	0	0	0	0	0	1	0	0	0	0	1	1
				arCOG02304	Mct/CaiB	Succinyl-CoA:mesaconate CoA-transferase or predicted acyl-CoA transferase/carnitine dehydratase or	C	Energy production and conversion	1	0	0	0	0	1	0	0	0	0	0	0	0	0	0	0	0	0	0	0	1	0	1	0	0	2	1
				arCOG00246	Mdh	Malate/lactate dehydrogenase	C	Energy production and conversion	1	0	0	0	0	1	0	0	0	0	1	0	0	0	0	1	0	0	0	0	1	0	0	0	0	1	0
				arCOG00958	NapF	Ferredoxin	C	Energy production and conversion	0	0	0	0	0	0	0	0	0	0	0	0	0	0	0	0	0	0	0	0	0	0	1	0	0	1	1
				arCOG02180	NapF	Polyferredoxin	C	Energy production and conversion	0	0	0	0	0	0	0	0	0	0	0	0	1	0	0	1	0	0	0	0	0	0	0	0	0	0	1
				arCOG03696 arCOG03697	NapH	Polyferredoxin	C	Energy production and conversion	2	0	0	0	0	2	0	0	0	0	2	0	0	0	0	2	0	0	0	0	2	1	0	0	0	2	1
				arCOG01462	NatB	ABC-type Na+ efflux pump, permease component	C	Energy production and conversion	1	0	0	0	0	1	0	0	0	0	0	0	0	0	0	0	0	0	0	0	0	0	0	0	0	0	0
				arCOG00288	NfnB	Nitroreductase	C	Energy production and conversion	1	0	0	0	0	1	0	0	0	0	0	0	0	0	0	0	0	0	0	0	0	0	0	0	0	0	0
				arCOG00865	NtpB	Archaeal/vacuolar-type H+-ATPase subunit B	C	Energy production and conversion	1	0	0	0	0	1	0	0	0	0	1	0	0	0	0	0	0	0	1	0	1	0	0	0	0	1	1
				arCOG02459	NtpC	Archaeal/vacuolar-type H+-ATPase subunit C	C	Energy production and conversion	1	0	0	0	0	1	0	0	0	0	1	0	0	0	0	0	0	0	1	0	0	0	0	0	0	0	1
				arCOG04101	NtpD	Archaeal/vacuolar-type H+-ATPase subunit D	C	Energy production and conversion	1	0	0	0	0	1	0	0	0	0	1	0	0	0	0	0	0	0	1	0	1	0	0	0	0	1	1
				arCOG00869	NtpE	Archaeal/vacuolar-type H+-ATPase subunit E	C	Energy production and conversion	1	0	0	0	0	1	0	0	0	0	1	0	0	0	0	2	1	0	0	0	0	0	0	0	0	0	1
				arCOG03363	NtpF	Archaeal/vacuolar-type H+-ATPase subunit H	C	Energy production and conversion	1	0	0	0	0	1	0	0	0	0	2	0	0	0	0	3	1	0	0	0	1	0	0	0	0	1	1
				arCOG04102	NtpG	Archaeal/vacuolar-type H+-ATPase subunit F	C	Energy production and conversion	1	0	0	0	0	1	0	0	0	0	1	0	0	0	0	2	1	0	0	0	1	0	0	0	0	1	1
				arCOG04138	NtpI	Archaeal/vacuolar-type H+-ATPase subunit I	C	Energy production and conversion	1	0	0	0	0	1	0	0	0	0	1	0	0	0	0	0	0	0	1	0	0	0	1	0	0	1	2
				arCOG01557	NuoA	NADH dehydrogenase subunit A	C	Energy production and conversion	1	0	0	0	0	1	0	0	0	0	1	0	0	0	0	1	0	0	0	0	1	0	0	0	0	1	0
				arCOG01554	NuoB	F420H2 dehydrogenase subunit, related to NADH:ubiquinone oxidoreductase 20 kD subunit	C	Energy production and conversion	1	0	0	0	0	1	0	0	0	0	1	0	0	0	0	1	0	0	0	0	1	0	0	0	0	1	0
				arCOG01551	NuoC	NADH dehydrogenase subunit C	C	Energy production and conversion	1	0	0	0	0	1	0	0	0	0	1	0	0	0	0	1	0	0	0	0	1	0	0	0	0	1	0
				arCOG01548	NuoD	NADH dehydrogenase subunit D	C	Energy production and conversion	1	0	0	0	0	1	0	0	0	0	1	1	1	0	0	1	0	0	0	0	1	0	0	0	0	1	2
				arCOG04537	NuoF	NADH:ubiquinone oxidoreductase, NADH-binding 51 kD subunit (chain F)	C	Energy production and conversion	0	0	0	0	0	0	0	0	0	0	0	0	0	0	0	0	0	0	0	0	0	0	0	0	0	1	0
				arCOG01546	NuoH	NADH dehydrogenase subunit H	C	Energy production and conversion	1	0	0	0	0	1	0	0	0	0	1	0	0	0	0	1	0	0	0	0	1	0	0	0	0	1	0
				arCOG01543	NuoI	NADH dehydrogenase subunit I	C	Energy production and conversion	1	0	0	0	0	1	0	0	0	0	1	0	0	0	0	1	0	0	0	0	1	0	0	0	0	1	0
				arCOG04654 arCOG05181	NuoJ	NADH dehydrogenase subunit J	C	Energy production and conversion	2	0	0	0	0	2	0	0	0	0	2	0	0	0	0	2	0	0	0	0	2	0	0	0	0	2	0
				arCOG03073	NuoK	NADH dehydrogenase subunit 4L (K,kappa)	C	Energy production and conversion	1	0	0	0	0	1	0	0	0	0	1	0	0	0	0	1	0	0	0	0	1	0	0	0	0	1	0
				arCOG01539	NuoL	NADH dehydrogenase subunit L	C	Energy production and conversion	1	0	0	0	0	1	0	0	0	0	1	0	0	0	0	1	0	0	0	0	1	0	0	0	0	1	0
				arCOG01537	NuoM	NADH:ubiquinone oxidoreductase subunit 4 (chain M)	C	Energy production and conversion	2	0	0	0	0	2	0	0	0	0	4	0	0	0	0	4	0	0	0	0	1	1	2	0	0	2	3
				arCOG01538	NuoM	NADH dehydrogenase subunit M	C	Energy production and conversion	1	0	0	0	0	1	0	0	0	0	1	0	0	0	0	1	0	0	0	0	1	0	0	0	0	1	0
				arCOG01540	NuoN	NADH dehydrogenase subunit N	C	Energy production and conversion	1	0	0	0	0	1	0	0	0	0	1	0	0	0	0	1	0	0	0	0	1	0	0	0	0	1	0
				arCOG05865	PepCK	Phosphoenolpyruvate carboxykinase, GTP-dependent	C	Energy production and conversion	1	0	0	0	0	1	0	0	0	0	1	0	0	0	0	1	0	0	0	0	1	0	0	0	0	1	0
				arCOG02921	PetE	Plastocyanin/azurin/halocyanin family protein	C	Energy production and conversion	1	0	0	0	0	1	0	0	0	0	0	0	0	0	0	0	0	0	0	0	0	0	0	0	0	0	0
				arCOG01606	PorA	Pyruvate:ferredoxin oxidoreductase or related 2-oxoacid:ferredoxin oxidoreductase, alpha subunit and gamma	C	Energy production and conversion	2	0	0	0	0	2	0	0	0	0	2	0	0	0	0	2	0	0	0	0	2	0	0	0	0	2	0
				arCOG01608	PorA	Pyruvate:ferredoxin oxidoreductase or related 2-oxoacid:ferredoxin oxidoreductase, alpha subunit	C	Energy production and conversion	0	0	0	0	0	0	0	0	0	0	0	0	0	0	0	0	0	0	0	0	0	0	1	0	0	1	1
				arCOG01599 arCOG01601	PorB	Pyruvate:ferredoxin oxidoreductase or related 2-oxoacid:ferredoxin oxidoreductase, beta subunit	C	Energy production and conversion	2	0	0	0	0	2	0	0	0	0	2	0	0	0	0	2	0	0	0	0	2	0	1	0	0	3	1
				arCOG01605	PorD	Pyruvate:ferredoxin oxidoreductase or related 2-oxoacid:ferredoxin oxidoreductase, delta subunit	C	Energy production and conversion	0	0	0	0	0	0	0	0	0	0	0	0	0	0	0	0	0	0	0	0	0	0	1	0	0	1	1
				arCOG01602 arCOG01603	PorG	Pyruvate:ferredoxin oxidoreductase or related 2-oxoacid:ferredoxin oxidoreductase, gamma subunit	C	Energy production and conversion	1	0	0	0	0	1	0	0	0	0	1	0	0	0	0	1	0	0	0	0	0	0	2	0	0	2	2
				arCOG01711	Ppa	Inorganic pyrophosphatase	C	Energy production and conversion	1	0	0	0	0	1	0	0	0	0	1	0	0	0	0	1	0	0	0	0	1	0	0	0	0	1	0
				arCOG02064	PRDX	Peroxiredoxin family protein	C	Energy production and conversion	1	0	0	0	0	1	0	0	0	0	2	0	0	0	0	1	0	1	0	0	2	1	0	0	0	1	2
				arCOG01252	PutA	Lactaldehyde dehydrogenase, Succinate semialdehyde dehydrogenase, a-ketoglutarate semialdehyde dehydrogenase or other NAD-dependent aldehyde dehydrogenase	C	Energy production and conversion	5	0	0	0	0	5	0	0	0	0	5	0	1	0	0	6	0	0	0	0	5	0	0	0	0	5	1
				arCOG01720	QcrA	Rieske Fe-S protein	C	Energy production and conversion	1	0	0	0	0	1	0	0	0	0	1	0	0	0	0	1	0	0	0	0	1	0	2	0	0	3	2
				arCOG01721	QcrB	Cytochrome b subunit of the bc complex	C	Energy production and conversion	0	0	0	0	0	0	0	0	0	0	0	0	0	0	0	0	0	0	0	0	0	0	1	0	0	1	1
				arCOG01458	Qor	NADPH:quinone reductase or related Zn-dependent oxidoreductase	C	Energy production and conversion	1	0	0	0	0	1	0	0	0	0	1	0	0	0	0	1	0	0	0	0	1	0	0	0	0	1	0
				arCOG02017	RutF	NADH-FMN oxidoreductase RutF, flavin reductase (DIM6/NTAB) family	C	Energy production and conversion	1	0	0	0	0	1	0	0	0	0	1	0	0	0	0	1	0	0	0	0	1	0	0	0	0	2	0
				arCOG03176	SatP	Succinate-acetate transporter protein	C	Energy production and conversion	0	0	0	0	0	0	0	0	0	0	0	0	0	0	0	0	0	0	0	0	0	0	1	0	0	1	1
				arCOG00571	SdhA	Succinate dehydrogenase/fumarate reductase, flavoprotein subunit	C	Energy production and conversion	1	0	0	0	0	1	0	0	0	0	1	0	0	0	0	1	0	0	0	0	1	0	1	0	0	2	1
				arCOG02244	SdhC	Succinate dehydrogenase/fumarate reductase, cytochrome b subunit	C	Energy production and conversion	0	0	0	0	0	0	0	0	0	0	0	0	0	0	0	0	0	0	0	0	0	0	1	0	0	1	1
				arCOG04162	SdhD	Succinate dehydrogenase, hydrophobic anchor subunit	C	Energy production and conversion	0	0	0	0	0	0	0	0	0	0	0	0	0	0	0	0	0	0	0	0	0	0	1	0	0	1	1
				arCOG00853	SfcA	Malic enzyme	C	Energy production and conversion	1	0	0	0	0	1	0	0	0	0	1	0	0	0	0	1	0	0	0	0	1	0	0	0	0	1	0
				arCOG03700	SoxE	Sulfocyanin	C	Energy production and conversion	1	0	0	0	0	0	0	1	0	0	0	0	0	0	0	0	0	0	0	0	1	0	0	0	0	1	1
				arCOG01337	SucC	Succinyl-CoA synthetase, beta subunit	C	Energy production and conversion	1	0	0	0	0	1	0	0	0	0	1	0	0	0	0	1	0	0	0	0	1	0	0	0	0	1	0
				arCOG01339	SucD	Succinyl-CoA synthetase, alpha subunit	C	Energy production and conversion	1	0	0	0	0	1	0	0	0	0	1	0	0	0	0	1	0	0	0	0	1	0	0	0	0	1	0
				arCOG01617	Tas	Aryl-alcohol dehydrogenase related enzyme	C	Energy production and conversion	4	0	0	0	0	4	0	0	0	0	1	0	0	0	0	1	0	0	0	0	2	0	1	0	0	2	1
				arCOG00264	YedY	Periplasmic DMSO/TMAO reductase YedYZ, molybdopterin-dependent catalytic subunit	C	Energy production and conversion	0	0	0	0	0	0	0	0	0	0	0	0	0	0	0	0	0	0	0	0	0	0	1	0	0	1	1
				arCOG04044	ADHS	2-amino-3,7-dideoxy-D-threo-hept-6-ulosonic acid synthase, DhnA-aldolase family	E	Amino acid transport and metabolism	1	0	0	0	0	1	0	0	0	0	0	0	0	0	0	0	0	0	0	0	0	0	0	0	0	0	0
				arCOG00771	AmpC	CubicO group peptidase, beta-lactamase class C family	E	Amino acid transport and metabolism	1	0	0	0	0	1	0	0	0	0	0	0	0	0	0	0	0	0	0	0	0	0	0	0	0	0	0
				arCOG01924	AnsB	L-asparaginase/archaeal Glu-tRNAGln amidotransferase subunit D	E	Amino acid transport and metabolism	1	0	0	0	0	1	0	0	0	0	1	0	0	0	0	1	0	0	0	0	1	1	2	0	0	2	3
				arCOG00184	AppF	ABC-type oligopeptide transport system, ATPase component	E	Amino acid transport and metabolism	5	0	0	0	0	5	2	2	0	0	1	0	0	0	0	1	0	0	0	0	4	0	0	0	0	4	4
				arCOG03108	ArcA	Arginine deiminase	E	Amino acid transport and metabolism	1	0	0	0	0	1	0	0	0	0	1	0	0	0	0	1	0	0	0	0	1	0	0	0	0	1	0
				arCOG00863	ArcC	Carbamate kinase	E	Amino acid transport and metabolism	1	0	0	0	0	1	0	0	0	0	1	0	0	0	0	1	0	0	0	0	1	0	0	0	0	1	0
				arCOG00862	ArgB	Acetylglutamate kinase	E	Amino acid transport and metabolism	1	0	0	0	0	1	0	0	0	0	0	0	0	0	0	0	0	0	0	0	0	0	0	0	0	1	0
				arCOG00495	ArgC	Acetylglutamate semialdehyde dehydrogenase	E	Amino acid transport and metabolism	1	0	0	0	0	1	0	0	0	0	0	0	0	0	0	0	0	0	0	0	1	0	0	0	0	1	0
				arCOG00914	ArgD	Ornithine/acetylornithine aminotransferase	E	Amino acid transport and metabolism	1	0	0	0	0	1	0	0	0	0	0	0	0	0	0	0	0	0	0	0	1	0	0	0	0	1	0
				arCOG01107 arCOG01110	ArgE	Acetylornithine deacetylase/Succinyl-diaminopimelate desuccinylase or related deacylase	E	Amino acid transport and metabolism	3	0	0	0	0	3	0	0	0	0	1	0	0	0	0	1	0	0	0	0	3	0	0	0	0	3	0
				arCOG00912	ArgF	Ornithine carbamoyltransferase	E	Amino acid transport and metabolism	1	0	0	0	0	1	0	0	0	0	1	0	0	0	0	1	0	0	0	0	1	0	0	0	0	1	0
				arCOG00112	ArgG	Argininosuccinate synthase	E	Amino acid transport and metabolism	1	0	0	0	0	1	0	0	0	0	0	0	0	0	0	0	0	0	0	0	1	0	0	0	0	1	0
				arCOG01748	ArgH	Argininosuccinate lyase	E	Amino acid transport and metabolism	1	0	0	0	0	1	0	0	0	0	0	0	0	0	0	0	0	0	0	0	0	0	0	0	0	1	0
				arCOG01049	DAHPS	3-deoxy-D-arabino-heptulosonate 7-phosphate (DAHP) synthase	E	Amino acid transport and metabolism	2	0	0	0	0	2	0	0	0	0	1	0	0	0	0	1	0	0	0	0	2	0	0	0	0	2	0
				arCOG04134	AroA	5-enolpyruvylshikimate-3-phosphate synthase	E	Amino acid transport and metabolism	1	0	0	0	0	1	0	0	0	0	1	0	0	0	0	1	0	0	0	0	0	0	0	0	0	0	0
				arCOG00983	AroB	3-dehydroquinate synthetase	E	Amino acid transport and metabolism	1	0	0	0	0	1	0	0	0	0	1	1	0	0	0	1	1	0	0	0	0	0	1	0	0	1	3
				arCOG04133	AroC	Chorismate synthase	E	Amino acid transport and metabolism	1	0	0	0	0	1	0	0	0	0	1	0	0	0	0	1	0	0	0	0	1	0	0	0	0	1	0
				arCOG02097	AroD	3-dehydroquinate dehydratase	E	Amino acid transport and metabolism	1	0	0	0	0	1	0	0	0	0	1	0	0	0	0	1	0	0	0	0	0	0	0	0	0	0	0
				arCOG01033	AroE	Shikimate 5-dehydrogenase	E	Amino acid transport and metabolism	1	0	0	0	0	1	0	0	0	0	1	0	0	0	0	1	0	0	0	0	0	0	0	0	0	0	0
				arCOG01047	AroK	Shikimate kinase	E	Amino acid transport and metabolism	1	0	0	0	0	1	0	0	0	0	0	0	0	0	0	0	0	0	0	0	0	0	0	0	0	0	0
				arCOG01025	AroK2	Archaeal shikimate kinase	E	Amino acid transport and metabolism	1	0	0	0	0	1	0	0	0	0	1	0	0	0	0	1	0	0	0	0	0	0	0	0	0	0	0
				arCOG00494	Asd	Aspartate-semialdehyde dehydrogenase	E	Amino acid transport and metabolism	1	0	0	0	0	1	0	0	0	0	1	0	0	0	0	1	0	0	0	0	0	0	1	0	0	2	1
				arCOG00071	AsnB	Asparagine synthase (glutamine-hydrolyzing)	E	Amino acid transport and metabolism	1	0	0	0	0	1	0	0	0	0	1	0	0	0	0	1	0	0	0	0	0	0	1	0	0	1	1
				arCOG01750	AspA	Aspartate ammonia-lyase	E	Amino acid transport and metabolism	1	0	0	0	0	1	0	0	0	0	1	0	0	0	0	1	0	0	0	0	1	0	0	0	0	1	0
				arCOG01130 arCOG04334	AspB	Aspartate/tyrosine/aromatic aminotransferase	E	Amino acid transport and metabolism	2	0	0	0	0	2	0	0	0	0	2	0	0	0	0	1	0	0	1	0	1	0	0	0	0	1	1
				arCOG04452	AzlC	Predicted branched-chain amino acid permease (azaleucine resistance)	E	Amino acid transport and metabolism	0	0	0	0	0	0	0	0	0	0	0	0	0	0	0	0	0	0	0	0	0	0	0	0	0	1	0
				arCOG02462	BNA7	Kynurenine formamidase	E	Amino acid transport and metabolism	0	0	0	0	0	0	0	0	0	0	1	0	0	0	0	1	0	0	0	0	0	0	2	0	0	4	2
				arCOG05363	CAAX	CAAX family protease, possibly associated with type IV pili like system	E	Amino acid transport and metabolism	1	0	0	0	0	1	0	0	0	0	0	0	0	0	0	0	0	0	0	0	0	0	0	0	0	0	0
				arCOG00064	CarA	Carbamoylphosphate synthase small subunit	E	Amino acid transport and metabolism	1	0	0	0	0	1	0	0	0	0	1	0	0	0	0	1	0	0	0	0	0	0	1	0	0	1	1
				arCOG01594	CarB	Carbamoylphosphate synthase large subunit	E	Amino acid transport and metabolism	1	0	0	0	0	1	0	0	0	0	1	0	0	0	0	1	0	0	0	0	1	0	0	0	0	1	0
				arCOG00124 arCOG04586 arCOG00073	CysH	3'-phosphoadenosine 5'-phosphosulfate sulfotransferase (PAPS reductase)/FAD synthetase or related enzyme	E	Amino acid transport and metabolism	0	0	0	0	0	0	0	0	0	0	3	2	0	0	0	2	1	0	0	0	0	0	0	0	0	0	3
				arCOG01430	CysK	Cysteine synthase	E	Amino acid transport and metabolism	1	0	0	0	0	1	0	0	0	0	1	0	0	0	0	1	0	0	0	0	0	0	0	0	0	0	0
				arCOG00755	DadA	Glycine/D-amino acid oxidase (deaminating)	E	Amino acid transport and metabolism	2	0	0	0	0	2	0	0	0	0	0	0	0	0	0	0	0	0	0	0	1	0	0	0	0	1	0
				arCOG01646	Dap2	Dipeptidyl aminopeptidase/acylaminoacyl-peptidase	E	Amino acid transport and metabolism	2	0	0	0	0	2	0	0	0	0	0	0	0	0	0	0	0	0	0	0	0	0	1	0	0	2	1
				arCOG04172	DapA	Dihydrodipicolinate synthase/N-acetylneuraminate lyase	E	Amino acid transport and metabolism	1	0	0	0	0	1	0	0	0	0	1	0	0	0	0	1	0	0	0	0	0	0	1	0	0	2	1
				arCOG04393	DapB	Dihydrodipicolinate reductase	E	Amino acid transport and metabolism	1	0	0	0	0	1	0	0	0	0	0	0	0	0	0	0	0	0	0	0	0	0	0	0	0	0	0
				arCOG01533 arCOG01534 arCOG01536	DdpA	ABC-type transport system, periplasmic component	E	Amino acid transport and metabolism	5	0	0	0	0	4	1	2	0	0	1	0	0	0	0	1	0	0	0	0	1	0	0	0	0	3	3
				arCOG00751	DppB	ABC-type dipeptide/oligopeptide/nickel transport system, permease component	E	Amino acid transport and metabolism	5	0	0	0	0	4	1	2	0	0	1	0	0	0	0	1	0	0	0	0	4	0	0	0	0	4	3
				arCOG00748 arCOG00750	DppC	ABC-type dipeptide/oligopeptide/nickel transport system, permease component	E	Amino acid transport and metabolism	5	0	0	0	0	4	1	2	0	0	1	0	0	0	0	1	0	0	0	0	3	0	0	0	0	3	3
				arCOG00181	DppD	ABC-type dipeptide/oligopeptide/nickel transport system, ATPase component	E	Amino acid transport and metabolism	4	0	0	0	0	2	0	2	0	0	1	0	0	0	0	1	0	0	0	0	3	0	0	0	0	3	2
				arCOG05394	FctD	Glutamate formiminotransferase	E	Amino acid transport and metabolism	1	0	0	0	0	1	0	0	0	0	1	0	0	0	0	1	0	0	0	0	1	0	0	0	0	1	0
				arCOG01518	FrvX	Peptidase M42 family protein	E	Amino acid transport and metabolism	0	0	0	0	0	0	0	0	0	0	0	0	0	0	0	0	0	0	0	0	0	0	0	0	0	1	0
				arCOG05395	FtcD	Formiminotetrahydrofolate cyclodeaminase	E	Amino acid transport and metabolism	1	0	0	0	0	1	0	0	0	0	1	0	0	0	0	1	0	0	0	0	0	0	1	0	0	1	1
				arCOG00915	GabT	4-aminobutyrate aminotransferase or related aminotransferase	E	Amino acid transport and metabolism	1	0	0	0	0	1	0	0	0	0	2	0	0	0	0	2	0	0	0	0	2	0	0	0	0	2	0
				arCOG01303	GcvH	Glycine cleavage system H protein (lipoate-binding)	E	Amino acid transport and metabolism	1	0	0	0	0	1	0	0	0	0	1	0	0	0	0	1	0	0	0	0	1	0	0	0	0	1	0
				arCOG00076	GcvP	Glycine cleavage system protein P (pyridoxal-binding), C-terminal domain	E	Amino acid transport and metabolism	1	0	0	0	0	1	0	0	0	0	1	0	0	0	0	1	0	0	0	0	1	0	0	0	0	1	0
				arCOG00077	GcvP	Glycine cleavage system protein P (pyridoxal-binding), N-terminal domain	E	Amino acid transport and metabolism	1	0	0	0	0	1	0	0	0	0	1	0	0	0	0	1	0	0	0	0	1	0	0	0	0	1	0
				arCOG00756	GcvT	Glycine cleavage system T protein (aminomethyltransferase)	E	Amino acid transport and metabolism	1	0	0	0	0	1	0	0	0	0	1	0	0	0	0	1	0	0	0	0	1	0	0	0	0	1	0
				arCOG01352	GdhA	Glutamate dehydrogenase/leucine dehydrogenase	E	Amino acid transport and metabolism	1	0	0	0	0	1	0	0	0	0	1	0	0	0	0	1	0	0	0	0	1	0	0	0	0	1	0
				arCOG04053	Ggt	Gamma-glutamyltransferase	E	Amino acid transport and metabolism	1	0	0	0	0	1	0	0	0	0	0	0	0	0	0	0	0	0	0	0	0	0	1	0	0	2	1
				arCOG01909	GlnA	Glutamine synthetase	E	Amino acid transport and metabolism	1	0	0	0	0	1	0	0	0	0	1	0	0	0	0	1	0	0	0	0	1	0	0	0	0	1	0
				arCOG02706 arCOG02708	GloA	Lactoylglutathione lyase or related enzyme	E	Amino acid transport and metabolism	2	0	0	0	0	3	1	0	0	0	1	0	0	0	0	1	0	0	0	0	1	0	0	0	0	1	1
				arCOG00619	GltB	Glutamate synthase domain 2 and ferredoxin domain	E	Amino acid transport and metabolism	1	0	0	0	0	1	0	0	0	0	0	0	0	0	0	0	0	0	0	0	1	0	0	0	0	0	0
				arCOG01292	GltD	NADPH-dependent glutamate synthase beta chain or related oxidoreductase	E	Amino acid transport and metabolism	1	0	0	0	0	1	0	0	0	0	1	1	1	0	0	1	0	0	0	0	1	0	0	0	0	1	2
				arCOG00070	GlyA	Glycine/serine hydroxymethyltransferase	E	Amino acid transport and metabolism	2	0	0	0	0	2	0	0	0	0	2	0	0	0	0	2	0	0	0	0	2	0	0	0	0	2	0
				arCOG07384	HisB	Histidinol phosphatase or related phosphatase	E	Amino acid transport and metabolism	1	0	0	0	0	1	0	0	0	0	1	0	0	0	0	1	0	0	0	0	1	0	0	0	0	1	0
				arCOG04273	HisC	Histidinol-phosphate/aromatic aminotransferase or cobyric acid decarboxylase	E	Amino acid transport and metabolism	1	0	0	0	0	1	0	0	0	0	0	0	0	0	0	0	0	0	0	0	0	0	0	0	0	0	0
				arCOG04352	HisD	Histidinol dehydrogenase	E	Amino acid transport and metabolism	0	0	0	0	0	0	0	0	0	0	1	1	0	0	0	1	1	0	0	0	0	0	0	0	0	1	2
				arCOG04671	HutH	Histidine ammonia-lyase	E	Amino acid transport and metabolism	1	0	0	0	0	1	0	0	0	0	1	0	0	0	0	1	0	0	0	0	1	0	0	0	0	1	0
				arCOG04670	HutU	Urocanate hydratase	E	Amino acid transport and metabolism	1	0	0	0	0	1	0	0	0	0	1	0	0	0	0	1	0	0	0	0	1	0	0	0	0	1	0
				arCOG01511	HyuA	N-methylhydantoinase A/acetone carboxylase, beta subunit	E	Amino acid transport and metabolism	1	0	0	0	0	1	0	0	0	0	0	0	0	0	0	0	0	0	0	0	1	0	0	0	0	1	0
				arCOG01512	HyuB	N-methylhydantoinase B/acetone carboxylase, alpha subunit	E	Amino acid transport and metabolism	1	0	0	0	0	1	0	0	0	0	0	0	0	0	0	0	0	0	0	0	1	0	0	0	0	1	0
				arCOG04779	IaaA	Isoaspartyl peptidase or L-asparaginase, Ntn-hydrolase superfamily	E	Amino acid transport and metabolism	1	0	0	0	0	1	0	0	0	0	1	0	0	0	0	1	0	0	0	0	1	0	0	0	0	1	0
				arCOG01431	IlvA	Threonine dehydratase	E	Amino acid transport and metabolism	1	0	0	0	0	1	0	0	0	0	1	0	0	0	0	1	0	0	0	0	1	0	0	0	0	1	0
				arCOG02002	IlvB	Acetolactate synthase large subunit or other thiamine pyrophosphate-requiring enzyme	E	Amino acid transport and metabolism	1	0	0	0	0	1	0	0	0	0	1	0	0	0	0	1	0	0	0	0	1	0	0	0	0	1	0
				arCOG04045	IlvD	Dihydroxyacid dehydratase/phosphogluconate dehydratase	E	Amino acid transport and metabolism	0	0	0	0	0	0	0	0	0	0	0	0	0	0	0	0	0	0	0	0	0	0	1	0	0	1	1
				arCOG02297	IlvE	Branched-chain amino acid aminotransferase/4-amino-4-deoxychorismate lyase	E	Amino acid transport and metabolism	1	0	0	0	0	1	0	0	0	0	1	0	0	0	0	1	0	0	0	0	1	0	0	0	0	1	0
				arCOG07475	ImmA	Zincin superfamily protease M78 family, fused to xre like transcriptional regulator	E	Amino acid transport and metabolism	0	0	1	0	0	1	0	0	0	0	0	0	1	0	0	1	0	0	0	0	1	0	0	0	0	1	2
				arCOG02092	LeuA	Isopropylmalate/homocitrate/citramalate synthase	E	Amino acid transport and metabolism	1	0	0	0	0	1	0	0	0	0	0	0	0	0	0	0	0	0	0	0	0	0	1	0	0	2	1
				arCOG01698	LeuC	Homoaconitate hydratase/3-isopropylmalate dehydratase large subunit family protein	E	Amino acid transport and metabolism	1	0	0	0	0	1	0	0	0	0	0	0	0	0	0	0	0	0	0	0	1	0	0	0	0	1	0
				arCOG02230	LeuD	3-isopropylmalate dehydratase small subunit	E	Amino acid transport and metabolism	1	0	0	0	0	1	0	0	0	0	0	0	0	0	0	0	0	0	0	0	1	0	0	0	0	1	0
				arCOG00924	LivF	ABC-type branched-chain amino acid transport system, ATPase component	E	Amino acid transport and metabolism	0	0	0	0	0	0	0	0	0	0	1	1	0	0	0	0	0	0	0	0	0	0	0	0	0	0	1
				arCOG02268	LysA	Diaminopimelate decarboxylase	E	Amino acid transport and metabolism	1	0	0	0	0	1	0	0	0	0	0	0	0	0	0	0	0	0	0	0	0	0	0	0	0	0	0
				arCOG00861	LysC	Aspartokinase	E	Amino acid transport and metabolism	1	0	0	0	0	1	0	0	0	0	1	0	0	0	0	1	0	0	0	0	0	0	0	0	0	0	0
				arCOG01947	LysE	Lysine efflux protein	E	Amino acid transport and metabolism	1	0	0	0	0	1	0	0	0	0	1	0	0	0	0	1	0	0	0	0	0	0	0	0	0	1	0
				arCOG01588	LysW	Lysine biosynthesis protein LysW	E	Amino acid transport and metabolism	1	0	0	0	0	1	0	0	0	0	0	0	0	0	0	0	0	0	0	0	1	0	0	0	0	1	0
				arCOG00060	MetC	Cystathionine beta-lyase/cystathionine gamma-synthase	E	Amino acid transport and metabolism	2	0	0	0	0	2	0	0	0	0	3	0	0	0	0	3	0	0	0	0	2	0	0	0	0	2	0
				arCOG01876 arCOG01877	MetE	Methionine synthase II (cobalamin-independent)	E	Amino acid transport and metabolism	4	0	0	0	0	4	0	0	0	0	2	0	0	0	0	2	0	0	0	0	2	0	0	0	0	2	0
				arCOG00475	MetF	5,10-methylenetetrahydrofolate reductase	E	Amino acid transport and metabolism	2	0	0	0	0	2	0	0	0	0	1	0	0	0	0	1	0	0	0	0	2	0	0	0	0	2	0
				arCOG00027	MfnA	L-tyrosine decarboxylase, PLP-dependent protein	E	Amino acid transport and metabolism	1	0	0	0	0	1	0	0	0	0	0	0	0	0	0	0	0	0	0	0	1	0	0	0	0	1	0
				arCOG06005	mpro	Predicted metalloprotease, contains C-terminal PDZ domain	E	Amino acid transport and metabolism	1	0	0	0	0	1	0	0	0	0	1	0	0	0	0	1	0	0	0	0	1	0	0	0	0	1	0
				arCOG01123	MtnA	Methylthioribose-1-phosphate isomerase (methionine salvage pathway), a paralog of eIF-2B alpha subunit	E	Amino acid transport and metabolism	1	0	0	0	0	1	0	0	0	0	1	0	0	0	0	1	0	0	0	0	1	0	0	0	0	1	0
				arCOG06964	pA4	Peptidase A4 family	E	Amino acid transport and metabolism	0	0	0	0	0	0	0	0	0	0	1	0	0	0	0	1	0	0	0	0	0	0	0	0	0	0	0
				arCOG04490	PdaD	Pyruvoyl-dependent arginine decarboxylase (PvlArgDC)	E	Amino acid transport and metabolism	1	0	0	0	0	1	0	0	0	0	1	0	0	0	0	1	0	0	0	0	1	0	0	0	0	1	0
				arCOG04083	pep	Zn-dependent dipeptidase, microsomal dipeptidase homolog	E	Amino acid transport and metabolism	0	0	0	0	0	0	0	0	0	0	0	0	0	0	0	0	0	0	0	0	0	0	1	0	0	1	1
				arCOG04322	PepB	Leucyl aminopeptidase	E	Amino acid transport and metabolism	0	0	0	0	0	0	0	0	0	0	1	0	0	0	0	1	0	0	0	0	1	0	0	0	0	1	0
				arCOG02969	PepN	Aminopeptidase N	E	Amino acid transport and metabolism	2	0	0	0	0	2	0	0	0	0	2	1	0	0	0	2	1	0	0	0	0	0	0	0	0	1	2
				arCOG01000	PepP	Xaa-Pro aminopeptidase	E	Amino acid transport and metabolism	4	0	0	0	0	4	0	0	0	0	1	0	0	0	0	1	0	0	0	0	2	0	0	0	0	2	0
				arCOG07365	PheA	Chorismate mutase	E	Amino acid transport and metabolism	1	0	0	0	0	1	0	0	0	0	0	0	0	0	0	0	0	0	0	0	0	0	0	0	0	0	0
				arCOG00177	PotA	ABC-type spermidine/putrescine transport system, ATPase component	E	Amino acid transport and metabolism	3	0	0	0	0	3	0	0	0	0	0	0	0	0	0	0	0	0	0	0	2	0	0	0	0	2	0
				arCOG00009 arCOG03649 arCOG03650 arCOG03651 arCOG03654	PotE	Amino acid transporter	E	Amino acid transport and metabolism	9	0	0	0	0	8	0	1	0	0	4	0	1	0	0	5	0	0	0	0	6	2	5	0	0	11	9
				arCOG00455	ProC	Pyrroline-5-carboxylate reductase	E	Amino acid transport and metabolism	0	0	0	0	0	0	0	0	0	0	0	0	0	0	0	0	0	0	0	0	0	0	0	0	0	1	0
				arCOG01035	ProC	Alanine dehydrogenase/(1)-pyrroline-2-carboxylate reductase ProC	E	Amino acid transport and metabolism	1	0	0	0	0	1	0	0	0	0	1	0	0	0	0	1	0	0	0	0	0	0	1	0	0	1	1
				arCOG00082	PucG	Serine-pyruvate aminotransferase/archaeal aspartate aminotransferase	E	Amino acid transport and metabolism	1	0	0	0	0	1	0	0	0	0	0	0	0	0	0	0	0	0	0	0	1	0	0	0	0	2	0
				arCOG06322	PutA	Proline dehydrogenase	E	Amino acid transport and metabolism	1	0	0	0	0	1	0	0	0	0	0	0	0	0	0	0	0	0	0	0	0	0	0	0	0	0	0
				arCOG01316	PutP	Na+/proline symporter	E	Amino acid transport and metabolism	1	0	0	0	0	1	0	0	0	0	1	0	0	0	0	1	0	0	0	0	1	0	1	0	0	2	1
				arCOG01158	SerB	Phosphoserine phosphatase	E	Amino acid transport and metabolism	1	0	0	0	0	1	0	0	0	0	0	0	0	0	0	1	1	0	0	0	0	0	0	0	0	0	1
				arCOG01700	SpeB	Arginase family enzyme	E	Amino acid transport and metabolism	1	0	0	0	0	1	0	0	0	0	1	0	0	0	0	1	0	0	0	0	1	0	0	0	0	1	0
				arCOG00279	SpeD	S-adenosylmethionine decarboxylase/arginine decarboxylase	E	Amino acid transport and metabolism	1	0	0	0	0	1	0	0	0	0	1	0	0	0	0	1	0	0	0	0	1	0	0	0	0	1	0
				arCOG00050	SpeE	Spermidine synthase	E	Amino acid transport and metabolism	1	0	0	0	0	1	0	0	0	0	1	0	0	0	0	1	0	0	0	0	1	0	0	0	0	1	0
				arCOG01647	SpS9A	Serine protease of the peptidase family S9A	E	Amino acid transport and metabolism	1	0	0	0	0	1	0	0	0	0	0	0	0	0	0	0	0	0	0	0	0	0	0	0	0	0	0
				arCOG01459	Tdh	Threonine dehydrogenase or related Zn-dependent dehydrogenase	E	Amino acid transport and metabolism	1	0	0	0	0	1	0	0	0	0	1	0	0	0	0	2	1	0	0	0	1	0	2	0	0	3	3
				arCOG03675	ther	Thermopsin-like protease	E	Amino acid transport and metabolism	1	0	0	0	0	1	0	0	0	0	1	0	0	0	0	1	0	0	0	0	0	0	0	0	0	1	0
				arCOG01351	ThrA	Homoserine dehydrogenase	E	Amino acid transport and metabolism	1	0	0	0	0	1	0	0	0	0	1	0	0	0	0	1	0	0	0	0	0	0	0	0	0	0	0
				arCOG01027	ThrB	Homoserine kinase	E	Amino acid transport and metabolism	1	0	0	0	0	1	0	0	0	0	1	0	0	0	0	1	0	0	0	0	0	0	0	0	0	0	0
				arCOG03656	TPPc	Thiamine pyrophosphate-requiring enzyme, carboxylase	E	Amino acid transport and metabolism	0	0	0	0	0	0	0	0	0	0	0	0	0	0	0	0	0	0	0	0	0	0	1	0	0	1	1
				arCOG03384	tri	Tricorn protease fused to N-terminal TolB-like repeats	E	Amino acid transport and metabolism	2	0	0	0	0	2	0	0	0	0	0	0	0	0	0	0	0	0	0	0	0	0	0	0	0	0	0
				arCOG01086	TrpA	Tryptophan synthase alpha chain	E	Amino acid transport and metabolism	1	0	0	0	0	1	0	0	0	0	1	0	0	0	0	1	0	0	0	0	0	0	1	0	0	1	1
				arCOG01432	TrpB	Tryptophan synthase beta-subunit	E	Amino acid transport and metabolism	1	0	0	0	0	1	0	0	0	0	1	0	0	0	0	1	0	0	0	0	1	0	0	0	0	2	0
				arCOG01088	TrpC	Indole-3-glycerol phosphate synthase	E	Amino acid transport and metabolism	1	0	0	0	0	1	0	0	0	0	1	0	0	0	0	1	0	0	0	0	0	0	0	0	0	0	0
				arCOG02012	TrpD	Anthranilate phosphoribosyltransferase	E	Amino acid transport and metabolism	1	0	0	0	0	1	0	0	0	0	1	0	0	0	0	1	0	0	0	0	0	0	0	0	0	1	0
				arCOG02014	TrpE	Anthranilate/para-aminobenzoate synthase component I	E	Amino acid transport and metabolism	1	0	0	0	0	1	0	0	0	0	1	0	0	0	0	1	0	0	0	0	0	0	0	0	0	0	0
				arCOG01983	TrpF	Phosphoribosylanthranilate isomerase	E	Amino acid transport and metabolism	1	0	0	0	0	1	0	0	0	0	1	0	0	0	0	1	0	0	0	0	0	0	0	0	0	0	0
				arCOG00086	TrpG	Anthranilate/para-aminobenzoate synthase component II	E	Amino acid transport and metabolism	1	0	0	0	0	1	0	0	0	0	1	0	0	0	0	1	0	0	0	0	1	0	0	0	0	1	0
				arCOG00256	TyrA	Prephenate dehydrogenase	E	Amino acid transport and metabolism	1	0	0	0	0	1	0	0	0	0	0	0	0	0	0	0	0	0	0	0	0	0	0	0	0	0	0
				arCOG07546	zmp	Zincin superfamily protease	E	Amino acid transport and metabolism	0	0	0	0	0	0	0	0	0	0	1	0	0	0	0	0	0	1	0	0	1	0	0	0	0	1	1
				arCOG00028	PyrE	Orotate phosphoribosyltransferase homolog	F	Nucleotide transport and metabolism	1	0	0	0	0	1	0	0	0	0	1	0	0	0	0	1	0	0	0	0	1	0	0	0	0	1	0
				arCOG01221	YjjX	Inosine/xanthosine triphosphatase	F	Nucleotide transport and metabolism	1	0	0	0	0	1	0	0	0	0	1	0	0	0	0	1	0	0	0	0	0	0	1	0	0	1	1
				arCOG01350	ppk	Predicted inorganic polyphosphate/ATP-NAD kinase	F	Nucleotide transport and metabolism	1	0	0	0	0	1	0	0	0	0	1	0	0	0	0	1	0	0	0	0	0	0	0	0	0	0	0
				arCOG04298	adk	Adenosine/AMP kinase	F	Nucleotide transport and metabolism	1	0	0	0	0	1	0	0	0	0	0	0	1	0	0	1	0	0	0	0	1	0	0	0	0	1	1
				arCOG01039	AdkA	Archaeal adenylate kinase	F	Nucleotide transport and metabolism	1	0	0	0	0	1	0	0	0	0	1	0	0	0	0	1	0	0	0	0	1	0	0	0	0	1	0
				arCOG00689	AllB	Dihydroorotase or related cyclic amidohydrolase	F	Nucleotide transport and metabolism	1	0	0	0	0	1	0	0	0	0	1	0	0	0	0	2	1	0	0	0	1	0	0	0	0	1	1
				arCOG04173	Cdd	Cytidine deaminase	F	Nucleotide transport and metabolism	0	0	0	0	0	0	0	0	0	0	0	0	0	0	0	0	0	0	0	0	0	0	0	0	0	1	0
				arCOG01037	Cmk	Cytidylate kinase	F	Nucleotide transport and metabolism	1	0	0	0	0	1	0	0	0	0	1	0	0	0	0	1	0	0	0	0	1	1	0	0	0	1	1
				arCOG03447	CodB	Purine-cytosine permease or related protein	F	Nucleotide transport and metabolism	1	0	0	0	0	1	0	0	0	0	1	0	0	0	0	1	0	0	0	0	0	0	0	0	0	0	0
				arCOG01487	ComEB	Deoxycytidylate deaminase	F	Nucleotide transport and metabolism	1	0	0	0	0	1	0	0	0	0	1	0	0	0	0	1	0	0	0	0	1	0	0	0	0	1	0
				arCOG04048	Dcd	Deoxycytidine deaminase	F	Nucleotide transport and metabolism	0	0	0	0	0	0	0	0	0	0	1	0	0	0	0	1	0	0	0	0	1	0	0	0	0	1	0
				arCOG01038	Fap7	Broad-specificity NMP kinase	F	Nucleotide transport and metabolism	1	0	0	0	0	1	0	0	0	0	1	0	0	0	0	1	0	0	0	0	0	0	1	0	0	1	1
				arCOG00085	GuaA	GMP synthase, PP-ATPase domain/subunit	F	Nucleotide transport and metabolism	1	0	0	0	0	1	0	0	0	0	1	0	0	0	0	1	0	0	0	0	1	0	0	0	0	1	0
				arCOG00087	GuaA	GMP synthase - Glutamine amidotransferase domain	F	Nucleotide transport and metabolism	1	0	0	0	0	1	0	0	0	0	1	0	0	0	0	1	0	0	0	0	1	0	0	0	0	1	0
				arCOG00612	GuaB	IMP dehydrogenase/GMP reductase	F	Nucleotide transport and metabolism	1	0	0	0	0	1	0	0	0	0	1	0	0	0	0	1	0	0	0	0	1	0	0	0	0	1	0
				arCOG00419	Hit	HIT family hydrolase	F	Nucleotide transport and metabolism	1	0	0	0	0	1	0	0	0	0	1	0	0	0	0	1	0	0	0	0	1	0	0	0	0	1	0
				arCOG04541	MIS1	Formyltetrahydrofolate synthetase	F	Nucleotide transport and metabolism	1	0	0	0	0	1	0	0	0	0	1	0	0	0	0	1	0	0	0	0	1	0	0	0	0	1	0
				arCOG04313	Ndk	Nucleoside diphosphate kinase	F	Nucleotide transport and metabolism	1	0	0	0	0	1	0	0	0	0	2	1	0	0	0	1	0	0	0	0	1	0	0	0	0	1	1
				arCOG00018	Nnr2	NAD(P)H-hydrate repair enzyme Nnr, NAD(P)H-hydrate dehydratase domain	F	Nucleotide transport and metabolism	1	0	0	0	0	1	0	0	0	0	1	0	0	0	0	1	0	0	0	0	0	0	1	0	0	1	1
				arCOG04276	NrdA	Ribonucleotide reductase, alpha subunit	F	Nucleotide transport and metabolism	1	0	0	0	0	1	0	0	0	0	2	0	0	0	0	2	0	0	0	0	1	0	0	0	0	1	0
				arCOG03658	NrdF	Ribonucleotide reductase, beta subunit (ferritin domain)	F	Nucleotide transport and metabolism	0	0	0	0	0	0	0	0	0	0	1	0	0	0	0	1	0	0	0	0	0	0	0	0	0	0	0
				arCOG01327	Pnp	Purine nucleoside phosphorylase	F	Nucleotide transport and metabolism	1	0	0	0	0	1	0	0	0	0	1	0	0	0	0	1	0	0	0	0	1	0	0	0	0	1	0
				arCOG00067	PrsA	Phosphoribosylpyrophosphate synthetase	F	Nucleotide transport and metabolism	1	0	0	0	0	1	0	0	0	0	1	0	0	0	0	1	0	0	0	0	0	0	1	0	0	1	1
				arCOG04387	PurA	Adenylosuccinate synthase	F	Nucleotide transport and metabolism	1	0	0	0	0	1	0	0	0	0	1	0	0	0	0	1	0	0	0	0	1	0	0	0	0	1	0
				arCOG01747	PurB	Adenylosuccinate lyase	F	Nucleotide transport and metabolism	1	0	0	0	0	1	0	0	0	0	1	0	0	0	0	1	0	0	0	0	1	0	0	0	0	1	0
				arCOG04421	PurC	Phosphoribosylaminoimidazolesuccinocarboxamide (SAICAR) synthase	F	Nucleotide transport and metabolism	1	0	0	0	0	1	0	0	0	0	1	0	0	0	0	1	0	0	0	0	1	0	0	0	0	1	0
				arCOG04415	PurD	Phosphoribosylamine-glycine ligase	F	Nucleotide transport and metabolism	1	0	0	0	0	1	0	0	0	0	1	0	0	0	0	1	0	0	0	0	1	0	1	0	0	2	1
				arCOG02464	PurE	Phosphoribosylcarboxyaminoimidazole (NCAIR) mutase	F	Nucleotide transport and metabolism	1	0	0	0	0	1	0	0	0	0	1	0	0	0	0	1	0	0	0	0	1	0	0	0	0	1	0
				arCOG00093	PurF	Glutamine phosphoribosylpyrophosphate amidotransferase	F	Nucleotide transport and metabolism	1	0	0	0	0	1	0	0	0	0	1	0	0	0	0	1	0	0	0	0	1	0	0	0	0	1	0
				arCOG02824	PurH	AICAR transformylase/IMP cyclohydrolase PurH	F	Nucleotide transport and metabolism	1	0	0	0	0	1	0	0	0	0	1	0	0	0	0	1	0	0	0	0	1	1	1	0	0	1	2
				arCOG01597	PurK	Phosphoribosylaminoimidazole carboxylase (NCAIR synthetase)	F	Nucleotide transport and metabolism	1	0	0	0	0	1	0	0	0	0	1	0	0	0	0	1	0	0	0	0	1	0	0	0	0	1	0
				arCOG00102	PurL	Phosphoribosylformylglycinamidine (FGAM) synthase, glutamine amidotransferase domain	F	Nucleotide transport and metabolism	1	0	0	0	0	1	0	0	0	0	1	0	0	0	0	1	0	0	0	0	1	0	0	0	0	1	0
				arCOG00641	PurL	Phosphoribosylformylglycinamidine (FGAM) synthase, synthetase domain	F	Nucleotide transport and metabolism	1	0	0	0	0	1	0	0	0	0	1	0	0	0	0	1	0	0	0	0	1	0	0	0	0	1	0
				arCOG00639	PurM	Phosphoribosylaminoimidazole (AIR) synthetase	F	Nucleotide transport and metabolism	1	0	0	0	0	1	0	0	0	0	1	0	0	0	0	1	0	0	0	0	1	0	0	0	0	1	0
				arCOG02825	PurN	Folate-dependent phosphoribosylglycinamide formyltransferase PurN	F	Nucleotide transport and metabolism	1	0	0	0	0	1	0	0	0	0	1	0	0	0	0	1	0	0	0	0	0	0	1	0	0	1	1
				arCOG04462	PurS	Phosphoribosylformylglycinamidine (FGAM) synthase, PurS component	F	Nucleotide transport and metabolism	1	0	0	0	0	1	0	0	0	0	1	0	0	0	0	1	0	0	0	0	1	0	0	0	0	1	0
				arCOG00911	PyrB	Aspartate carbamoyltransferase, catalytic chain	F	Nucleotide transport and metabolism	1	0	0	0	0	1	0	0	0	0	1	0	0	0	0	1	0	0	0	0	1	0	0	0	0	1	0
				arCOG00603	PyrD	Dihydroorotate dehydrogenase	F	Nucleotide transport and metabolism	1	0	0	0	0	1	0	0	0	0	1	0	0	0	0	1	0	0	0	0	1	0	0	0	0	1	0
				arCOG00029	PyrE	Orotate phosphoribosyltransferase	F	Nucleotide transport and metabolism	1	0	0	0	0	1	0	0	0	0	1	0	0	0	0	1	0	0	0	0	1	0	0	0	0	1	0
				arCOG00081	PyrF	Orotidine-5'-phosphate decarboxylase	F	Nucleotide transport and metabolism	1	0	0	0	0	1	0	0	0	0	1	0	0	0	0	1	0	0	0	0	0	0	1	0	0	1	1
				arCOG00063	PyrG	CTP synthase (UTP-ammonia lyase)	F	Nucleotide transport and metabolism	1	0	0	0	0	1	0	0	0	0	1	0	0	0	0	1	0	0	0	0	1	0	0	0	0	1	0
				arCOG00858	PyrH	Uridylate kinase	F	Nucleotide transport and metabolism	1	0	0	0	0	1	0	0	0	0	1	0	0	0	0	1	0	0	0	0	1	0	0	0	0	1	0
				arCOG04229	PyrI	Aspartate carbamoyltransferase, regulatory subunit	F	Nucleotide transport and metabolism	1	0	0	0	0	1	0	0	0	0	1	0	0	0	0	1	0	0	0	0	1	0	0	0	0	1	0
				arCOG04184	RdgB	Inosine/xanthosine triphosphate pyrophosphatase, all-alpha NTP-PPase family	F	Nucleotide transport and metabolism	1	0	0	0	0	1	0	0	0	0	1	0	0	0	0	1	0	0	0	0	1	0	0	0	0	1	0
				arCOG00692 arCOG00695	SsnA	Cytosine deaminase or related metal-dependent hydrolase	F	Nucleotide transport and metabolism	2	0	0	0	0	2	0	0	0	0	2	0	0	0	0	2	0	0	0	0	1	0	0	0	0	1	0
				arCOG01034	THEP1	Nucleoside-triphosphatase THEP1	F	Nucleotide transport and metabolism	1	0	0	0	0	1	0	0	0	0	1	0	0	0	0	1	0	0	0	0	1	0	0	0	0	1	0
				arCOG01884	THY1	Thymidylate synthase, domain duplication	F	Nucleotide transport and metabolism	1	0	0	0	0	1	0	0	0	0	1	0	0	0	0	1	0	0	0	0	0	0	1	0	0	1	1
				arCOG01891	Tmk	Thymidylate kinase	F	Nucleotide transport and metabolism	1	0	0	0	0	1	0	0	0	0	1	0	0	0	0	1	0	0	0	0	0	0	0	0	0	0	0
				arCOG05133	Udk	Uridine kinase	F	Nucleotide transport and metabolism	1	0	0	0	0	1	0	0	0	0	1	0	0	0	0	1	0	0	0	0	1	0	0	0	0	1	0
				arCOG00767	{ManB}	Phosphomannomutase	G	Carbohydrate transport and metabolism	1	0	0	0	0	1	0	0	0	0	1	1	1	0	0	1	0	0	0	0	1	0	0	0	0	1	2
				arCOG03661	AMS1	Alpha-mannosidase	G	Carbohydrate transport and metabolism	1	0	0	0	0	1	0	0	0	0	0	0	0	0	0	0	0	0	0	0	0	0	0	0	0	0	0
				arCOG02948	AmyA	Glycosidase	G	Carbohydrate transport and metabolism	3	0	0	0	0	3	0	0	0	0	2	1	1	0	0	2	0	0	0	0	2	0	0	0	0	2	2
				arCOG01696	ApgM	2,3-bisphosphoglycerate-independent phosphoglycerate mutase	G	Carbohydrate transport and metabolism	1	0	0	0	0	1	0	0	0	0	1	0	0	0	0	1	0	0	0	0	1	0	0	0	0	1	0
				arCOG04226	AraD	Ribulose-5-phosphate 4-epimerase/Fuculose-1-phosphate aldolase	G	Carbohydrate transport and metabolism	1	0	0	0	0	1	0	0	0	0	0	0	0	0	0	0	0	0	0	0	0	0	0	0	0	1	0
				arCOG03659	BadF	BadF-type ATPase, related to human N-acetylglucosamine kinase	G	Carbohydrate transport and metabolism	3	0	0	0	0	3	0	0	0	0	0	0	0	0	0	0	0	0	0	0	0	0	0	0	0	0	0
				arCOG05412	BglB	Beta-glucosidase/6-phospho-beta-glucosidase/beta-galactosidase	G	Carbohydrate transport and metabolism	1	0	0	0	0	1	0	0	0	0	0	0	0	0	0	0	0	0	0	0	1	0	0	0	0	1	0
				arCOG04634	BglX	Bifunctional b-D-xylosidase/a-L-arabinosidase or related glycosidase	G	Carbohydrate transport and metabolism	1	0	0	0	0	1	0	0	0	0	0	0	0	0	0	0	0	0	0	0	0	0	0	0	0	0	0
				arCOG07490	Ble	Uncharacterized protein, probably involved in trehalose biosynthesis	G	Carbohydrate transport and metabolism	1	0	0	0	0	1	0	0	0	0	1	0	0	0	0	1	0	0	0	0	0	0	0	0	0	0	0
				arCOG05411	endoβM	Endo-beta-mannanase	G	Carbohydrate transport and metabolism	1	0	0	0	0	0	0	1	0	0	0	0	0	0	0	0	0	0	0	0	0	0	0	0	0	0	1
				arCOG01169	Eno	Enolase	G	Carbohydrate transport and metabolism	1	0	0	0	0	1	0	0	0	0	1	0	0	0	0	1	0	0	0	0	1	0	0	0	0	1	0
				arCOG04180	FBPA/FBPase	Bifunctional fructose-1,6-bisphosphate aldolase/phosphatase FBPA/FBPase	G	Carbohydrate transport and metabolism	1	0	0	0	0	1	0	0	0	0	1	0	0	0	0	1	0	0	0	0	1	0	0	0	0	1	0
				arCOG05361	GalM	Galactose mutarotase or related enzyme	G	Carbohydrate transport and metabolism	1	0	0	0	0	1	0	0	0	0	1	0	0	0	0	1	0	0	0	0	0	0	0	0	0	0	0
				arCOG00493	GapA	Glyceraldehyde-3-phosphate dehydrogenase/erythrose-4-phosphate dehydrogenase	G	Carbohydrate transport and metabolism	1	0	0	0	0	1	0	0	0	0	1	0	0	0	0	1	0	0	0	0	1	0	0	0	0	1	0
				arCOG04170	GckA	Glycerate kinase	G	Carbohydrate transport and metabolism	1	0	0	0	0	1	0	0	0	0	1	0	0	0	0	1	0	0	0	0	0	0	0	0	0	0	0
				arCOG03287	GDB1	Glycogen debranching enzyme	G	Carbohydrate transport and metabolism	2	0	0	0	0	2	0	0	0	0	0	0	0	0	0	0	0	0	0	0	0	0	0	0	0	0	0
				arCOG03858	GH12	Glycosyl hydrolase family 12	G	Carbohydrate transport and metabolism	0	0	0	0	0	1	1	0	0	0	0	0	0	0	0	0	0	0	0	0	0	0	0	0	0	0	1
				arCOG07581	GH18	Glycosyl hydrolase family 18, contains cellulose binding domain	G	Carbohydrate transport and metabolism	1	0	0	0	0	1	0	0	0	0	2	2	0	0	0	0	0	0	0	0	0	0	0	0	0	0	2
				arCOG03663	GH31	Alpha-glucosidase, family 31 of glycosyl hydrolase	G	Carbohydrate transport and metabolism	1	0	0	0	0	1	0	0	0	0	1	0	0	0	0	1	0	0	0	0	1	1	0	0	0	0	1
				arCOG03278	GH57	Glycosyl hydrolase family 57	G	Carbohydrate transport and metabolism	0	0	0	0	0	0	0	0	0	0	0	0	0	0	0	0	0	0	0	0	0	0	1	0	0	1	1
				arCOG06049	GLA	Alpha-galactosidase	G	Carbohydrate transport and metabolism	1	0	0	0	0	1	0	0	0	0	0	0	0	0	0	0	0	0	0	0	0	0	0	0	0	0	0
				arCOG01420	GlgA	Glycogen synthase	G	Carbohydrate transport and metabolism	0	0	0	0	0	0	0	0	0	0	0	0	0	0	0	0	0	0	0	0	0	0	1	0	0	1	1
				arCOG02951	GlgB	1,4-alpha-glucan branching enzyme	G	Carbohydrate transport and metabolism	2	0	0	0	0	2	0	0	0	0	1	0	0	0	0	1	0	0	0	0	1	0	0	0	0	1	0
				arCOG04431	GlpF	Glycerol uptake facilitator or related permease (Major Intrinsic Protein Family)	G	Carbohydrate transport and metabolism	1	0	0	0	0	1	0	0	0	0	2	0	0	0	0	2	0	0	0	0	1	0	0	0	0	1	0
				arCOG05355	GmhA	Phosphoheptose isomerase	G	Carbohydrate transport and metabolism	2	0	0	0	0	2	0	0	0	0	1	0	0	0	0	1	0	0	0	0	1	0	0	0	0	1	0
				arCOG05370	gnl	Gluconolactonase	G	Carbohydrate transport and metabolism	1	0	0	0	0	1	0	0	0	0	0	0	0	0	0	0	0	0	0	0	1	0	0	0	0	1	0
				arCOG00754	LhgO	L-2-hydroxyglutarate oxidase LhgO	G	Carbohydrate transport and metabolism	0	0	0	0	0	0	0	0	0	0	1	0	0	0	0	1	0	0	0	0	0	0	1	0	0	1	1
				arCOG00154	MalE	Maltose-binding periplasmic protein	G	Carbohydrate transport and metabolism	1	0	0	0	0	1	0	0	0	0	0	0	0	0	0	0	0	0	0	0	0	0	0	0	0	0	0
				arCOG00160	MalG	ABC-type maltose transport system, permease component	G	Carbohydrate transport and metabolism	1	0	0	0	0	1	0	0	0	0	0	0	0	0	0	0	0	0	0	0	1	0	0	0	0	1	0
				arCOG00130 arCOG00131 arCOG00132 arCOG00135 arCOG00136 arCOG00138 arCOG00141 arCOG00143 arCOG00144 arCOG00147 arCOG02682 arCOG02684 arCOG02685 arCOG02687 arCOG02688 arCOG02689 arCOG02690 arCOG02691 arCOG02792 arCOG02793 arCOG03660 arCOG05341 arCOG05835 arCOG05971 arCOG06047 arCOG07358	MFS	MFS family permease	G	Carbohydrate transport and metabolism	38	0	1	0	0	31	1	8	1	0	28	1	1	0	1	26	1	2	0	0	22	1	11	0	0	39	29
				arCOG00699	NagA	N-acetylglucosamine-6-phosphate deacetylase	G	Carbohydrate transport and metabolism	1	0	0	0	0	1	0	0	0	0	0	0	0	0	0	0	0	0	0	0	1	0	0	0	0	1	0
				arCOG02831	OtsA	Trehalose-6-phosphate synthase	G	Carbohydrate transport and metabolism	1	0	0	0	0	1	0	0	0	0	1	0	0	0	0	2	1	0	0	0	1	0	0	0	0	1	1
				arCOG01216	OtsB	Trehalose-6-phosphatase	G	Carbohydrate transport and metabolism	1	0	0	0	0	1	0	0	0	0	1	0	0	0	0	1	0	0	0	0	0	0	0	0	0	1	0
				arCOG00052	Pgi	Glucose-6-phosphate isomerase	G	Carbohydrate transport and metabolism	1	0	0	0	0	1	0	0	0	0	1	0	0	0	0	1	0	0	0	0	0	0	1	0	0	1	1
				arCOG00496	Pgk	3-phosphoglycerate kinase	G	Carbohydrate transport and metabolism	1	0	0	0	0	1	0	0	0	0	1	0	0	0	0	1	0	0	0	0	1	0	0	0	0	1	0
				arCOG01967	Pgk2	2-phosphoglycerate kinase	G	Carbohydrate transport and metabolism	1	0	0	0	0	1	0	0	0	0	1	0	0	0	0	1	0	0	0	0	1	0	0	0	0	1	0
				arCOG01999	PoxL	Pyruvate oxidase	G	Carbohydrate transport and metabolism	1	0	0	0	0	1	0	0	0	0	0	0	0	0	0	0	0	0	0	0	1	0	0	0	0	1	0
				arCOG01111	PpsA	Phosphoenolpyruvate synthase/pyruvate phosphate dikinase	G	Carbohydrate transport and metabolism	1	0	0	0	0	1	0	0	0	0	1	0	0	0	0	1	0	0	0	0	1	0	0	0	0	1	0
				arCOG00581	PrpB	PEP phosphonomutase or related enzyme	G	Carbohydrate transport and metabolism	1	0	0	0	0	1	0	0	0	0	1	0	0	0	0	1	0	0	0	0	1	0	0	0	0	1	0
				arCOG04285	PrpD	2-methylcitrate dehydratase PrpD	G	Carbohydrate transport and metabolism	1	0	0	0	0	1	0	0	0	0	2	0	0	0	0	2	0	0	0	0	1	0	0	0	0	1	0
				arCOG02949	PulA	Bifunctional 4-alpha-glucanotransferase/ amylo-alpha-1,6-glucosidase	G	Carbohydrate transport and metabolism	1	0	0	0	0	1	0	0	0	0	1	0	0	0	0	1	0	0	0	0	1	0	0	0	0	1	0
				arCOG04120	PykF	Pyruvate kinase	G	Carbohydrate transport and metabolism	1	0	0	0	0	1	0	0	0	0	1	0	0	0	0	2	1	0	0	0	0	0	0	0	0	1	1
				arCOG00014	RbsK	Sugar kinase, ribokinase family	G	Carbohydrate transport and metabolism	1	0	0	0	0	1	0	0	0	0	1	0	0	0	0	1	0	0	0	0	0	0	0	0	0	0	0
				arCOG00271 arCOG00272	RhaT	Permease of the drug/metabolite transporter (DMT) superfamily	G	Carbohydrate transport and metabolism	5	0	0	0	0	5	0	0	0	0	2	0	0	0	0	2	0	0	0	0	2	0	1	0	0	3	1
				arCOG05046	Rpe	Pentose-5-phosphate-3-epimerase	G	Carbohydrate transport and metabolism	1	0	0	0	0	1	0	0	0	0	1	0	0	0	0	1	0	0	0	0	1	0	0	0	0	1	0
				arCOG01122	RpiA	Ribose 5-phosphate isomerase	G	Carbohydrate transport and metabolism	1	0	0	0	0	1	0	0	0	0	1	0	0	0	0	1	0	0	0	0	0	0	1	0	0	1	1
				arCOG03285 arCOG03286	SGA1	Glycosyl hydrolase family 15	G	Carbohydrate transport and metabolism	1	0	0	0	0	1	0	0	0	0	2	0	0	0	0	2	0	0	0	0	2	0	1	0	0	4	1
				arCOG01349	SuhB	Archaeal fructose-1,6-bisphosphatase or related enzyme of inositol monophosphatase family	G	Carbohydrate transport and metabolism	1	0	0	0	0	1	0	0	0	0	1	0	0	0	0	1	0	0	0	0	1	1	0	0	0	0	1
				arCOG05061	TalA	Transaldolase	G	Carbohydrate transport and metabolism	1	0	0	0	0	1	0	0	0	0	1	0	0	0	0	1	0	0	0	0	1	0	0	0	0	1	0
				arCOG01053	TktA1	Transketolase, N-terminal subunit	G	Carbohydrate transport and metabolism	1	0	0	0	0	1	0	0	0	0	1	0	0	0	0	1	0	0	0	0	1	0	0	0	0	1	0
				arCOG01051	TktA2	Transketolase, C-terminal subunit	G	Carbohydrate transport and metabolism	1	0	0	0	0	1	0	0	0	0	1	0	0	0	0	1	0	0	0	0	1	0	0	0	0	1	0
				arCOG01087	TpiA	Triosephosphate isomerase	G	Carbohydrate transport and metabolism	1	0	0	0	0	1	0	0	0	0	1	0	0	0	0	1	0	0	0	0	1	0	0	0	0	1	0
				arCOG02955	TreY	Maltooligosyl trehalose synthase	G	Carbohydrate transport and metabolism	1	0	0	0	0	1	0	0	0	0	0	0	0	0	0	0	0	0	0	0	0	0	0	0	0	0	0
				arCOG00157	UgpA	ABC-type sugar transport system, permease component	G	Carbohydrate transport and metabolism	4	0	0	0	0	4	0	0	0	0	0	0	0	0	0	0	0	0	0	0	3	0	1	0	0	3	1
				arCOG00150 arCOG00151 arCOG00156	UgpB	ABC-type sugar transport system, periplasmic component	G	Carbohydrate transport and metabolism	3	0	0	0	0	3	0	0	0	0	0	0	0	0	0	0	0	0	0	0	2	0	0	0	0	1	0
				arCOG00153	UgpB	ABC-type trehalose transport system, periplasmic component	G	Carbohydrate transport and metabolism	1	0	0	0	0	1	0	0	0	0	0	0	0	0	0	0	0	0	0	0	1	0	1	0	0	2	1
				arCOG00158 arCOG00159	UgpE	ABC-type sugar transport system, permease component	G	Carbohydrate transport and metabolism	4	0	0	0	0	4	0	0	0	0	0	0	0	0	0	0	0	0	0	0	3	0	0	0	0	1	0
				arCOG05317	UxaA	Altronate dehydratase	G	Carbohydrate transport and metabolism	0	0	0	0	0	0	0	0	0	0	0	0	0	0	0	0	0	0	0	0	0	0	1	0	0	1	1
				arCOG05324	UxuA	D-mannonate dehydratase	G	Carbohydrate transport and metabolism	0	0	0	0	0	0	0	0	0	0	0	0	0	0	0	0	0	0	0	0	0	0	1	0	0	1	1
				arCOG00113	BioF	7-keto-8-aminopelargonate synthetase or related enzyme	H	Coenzyme transport and metabolism	1	0	0	0	0	1	0	0	0	0	1	0	0	0	0	1	0	0	0	0	1	0	0	0	0	1	0
				arCOG04678	BtuR	ATP:corrinoid adenosyltransferase	H	Coenzyme transport and metabolism	0	0	0	0	0	0	0	0	0	0	0	0	0	0	0	0	0	0	0	0	0	0	1	0	0	1	1
				arCOG04274	CbiB	Cobalamin biosynthesis protein CobD/CbiB	H	Coenzyme transport and metabolism	1	0	0	0	0	1	0	0	0	0	1	0	0	0	0	1	0	0	0	0	0	0	0	0	0	1	0
				arCOG01870	cbiZ	Adenosylcobinamide amidohydrolase	H	Coenzyme transport and metabolism	0	0	0	0	0	0	0	0	0	0	0	0	0	0	0	0	0	0	0	0	0	0	1	0	0	1	1
				arCOG00106	CfbB	Cobyrinic acid a,c-diamide synthase, coenzyme F430 biosynthesis enzyme	H	Coenzyme transport and metabolism	1	0	0	0	0	1	0	0	0	0	1	0	0	0	0	1	0	0	0	0	1	0	0	0	0	1	0
				arCOG01045	CoaE	Dephospho-CoA kinase	H	Coenzyme transport and metabolism	1	0	0	0	0	1	0	0	0	0	1	0	0	0	0	1	0	0	0	0	1	0	0	0	0	1	0
				arCOG00105	CobQ	Cobyric acid synthase	H	Coenzyme transport and metabolism	1	0	0	0	0	1	0	0	0	0	1	0	0	0	0	1	0	0	0	0	0	0	1	0	0	1	1
				arCOG04338	CobS	Cobalamin-5-phosphate synthase	H	Coenzyme transport and metabolism	1	0	0	0	0	1	0	0	0	0	0	0	0	0	0	0	0	0	0	0	0	0	0	0	0	0	0
				arCOG04272	CobT	NaMN:DMB phosphoribosyltransferase	H	Coenzyme transport and metabolism	1	0	0	0	0	1	0	0	0	0	0	0	0	0	0	0	0	0	0	0	0	0	1	0	0	1	1
				arCOG01871	CobY	GTP:adenosylcobinamide-phosphate guanylyltransferase	H	Coenzyme transport and metabolism	1	0	0	0	0	1	0	0	0	0	0	0	0	0	0	0	0	0	0	0	0	0	0	0	0	0	0
				arCOG00656	CofG	FO synthase or thiamine biosynthesis enzyme ThiH	H	Coenzyme transport and metabolism	2	0	0	0	0	2	0	0	0	0	2	0	0	0	0	2	0	0	0	0	2	0	0	0	0	2	0
				arCOG04871	ComB	Phosphosulfolactate phosphohydrolase or related enzyme	H	Coenzyme transport and metabolism	1	0	0	0	0	1	0	0	0	0	1	0	0	0	0	1	0	0	0	0	0	0	1	0	0	1	1
				arCOG05415	CtrZ	Carotene hydroxylase	H	Coenzyme transport and metabolism	0	0	0	0	0	1	1	0	0	0	0	0	0	0	0	0	0	0	0	0	0	0	0	0	0	0	1
				arCOG05416	CtrY	Lycopene cyclase family protein	H	Coenzyme transport and metabolism	0	0	0	0	0	1	1	0	0	0	0	0	0	0	0	0	0	0	0	0	0	0	0	0	0	0	1
				arCOG01434	CYSS	Cysteate synthase	H	Coenzyme transport and metabolism	2	0	0	0	0	2	0	0	0	0	2	0	0	0	0	2	0	0	0	0	1	0	2	0	0	3	2
				arCOG01704	Dfp	Phosphopantothenoylcysteine synthetase/decarboxylase	H	Coenzyme transport and metabolism	2	0	0	0	0	2	0	0	0	0	1	0	0	0	0	1	0	0	0	0	0	0	1	0	0	1	1
				arCOG00933	dhdt	7,8-dihydro-6-hydroxymethylpterin dimethyltransferase, radical SAM superfamily enzyme	H	Coenzyme transport and metabolism	1	0	0	0	0	1	0	0	0	0	1	0	0	0	0	1	0	0	0	0	1	0	0	0	0	1	0
				arCOG02250	EcfT	Energy-coupling factor transporter transmembrane protein EcfT	H	Coenzyme transport and metabolism	1	0	0	0	0	0	0	1	0	0	0	0	0	0	0	0	0	0	0	0	0	0	0	0	0	0	1
				arCOG01490	FolA	Dihydrofolate reductase	H	Coenzyme transport and metabolism	1	0	0	0	0	1	0	0	0	0	0	0	1	0	0	1	0	0	0	0	1	0	0	0	0	1	1
				arCOG04705	FolB	Dihydroneopterin aldolase	H	Coenzyme transport and metabolism	1	0	0	0	0	1	0	0	0	0	1	0	0	0	0	1	0	0	0	0	1	0	0	0	0	1	0
				arCOG02817	FolC	Folylpolyglutamate synthase and Dihydropteroate synthase	H	Coenzyme transport and metabolism	1	0	0	0	0	1	0	0	0	0	1	0	0	0	0	1	0	0	0	0	1	0	0	0	0	1	0
				arCOG04538	FolD	5,10-methylene-tetrahydrofolate dehydrogenase/Methenyl tetrahydrofolate cyclohydrolase	H	Coenzyme transport and metabolism	1	0	0	0	0	1	0	0	0	0	1	0	0	0	0	1	0	0	0	0	0	0	1	0	0	1	1
				arCOG04303	FolK	7,8-Dihydro-6-hydroxymethylpterin-pyrophosphokinase, HPPK, Rossmann fold enzyme	H	Coenzyme transport and metabolism	1	0	0	0	0	1	0	0	0	0	1	0	0	0	0	1	0	0	0	0	0	0	0	0	0	0	0
				arCOG01036	HemA	Glutamyl-tRNA reductase	H	Coenzyme transport and metabolism	1	0	0	0	0	1	0	0	0	0	1	0	0	0	0	1	0	0	0	0	0	0	0	0	0	0	0
				arCOG04300	HemB	Delta-aminolevulinic acid dehydratase	H	Coenzyme transport and metabolism	1	0	0	0	0	1	0	0	0	0	1	0	0	0	0	1	0	0	0	0	1	0	0	0	0	1	0
				arCOG04299	HemC	Porphobilinogen deaminase	H	Coenzyme transport and metabolism	1	0	0	0	0	1	0	0	0	0	1	0	0	0	0	1	0	0	0	0	0	0	0	0	0	0	0
				arCOG02048	HemD	Uroporphyrinogen-III synthase	H	Coenzyme transport and metabolism	1	0	0	0	0	1	0	0	0	0	0	0	0	0	0	1	1	0	0	0	0	0	0	0	0	0	1
				arCOG05373	HemH	Protoheme ferro-lyase	H	Coenzyme transport and metabolism	1	0	0	0	0	1	0	0	0	0	1	0	0	0	0	1	0	0	0	0	0	0	0	0	0	1	0
				arCOG00918	HemL	Glutamate-1-semialdehyde aminotransferase	H	Coenzyme transport and metabolism	1	0	0	0	0	1	0	0	0	0	1	0	0	0	0	1	0	0	0	0	1	0	0	0	0	1	0
				arCOG01522	HemY	Protoporphyrinogen oxidase	H	Coenzyme transport and metabolism	0	0	0	0	0	0	0	0	0	0	0	0	0	0	0	1	1	0	0	0	0	0	0	0	0	0	1
				arCOG05403	HmoA	Heme-degrading monooxygenase HmoA and related ABM domain proteins	H	Coenzyme transport and metabolism	2	0	0	0	0	2	0	0	0	0	1	0	0	0	0	1	0	0	0	0	2	0	0	0	0	2	0
				arCOG00040	Hpt1	Hypoxanthine phosphoribosyltransferase	H	Coenzyme transport and metabolism	1	0	0	0	0	1	0	0	0	0	1	0	0	0	0	1	0	0	0	0	1	0	0	0	0	1	0
				arCOG01726	IspA	Geranylgeranyl pyrophosphate synthase	H	Coenzyme transport and metabolism	2	0	0	0	0	2	0	0	0	0	2	0	0	0	0	2	0	0	0	0	2	1	1	0	0	2	2
				arCOG00660	LipA	Lipoate synthase	H	Coenzyme transport and metabolism	1	0	0	0	0	1	0	0	0	0	1	0	0	0	0	1	0	0	0	0	1	0	0	0	0	1	0
				arCOG01942	LipB	Lipoate-protein ligase B	H	Coenzyme transport and metabolism	1	0	0	0	0	1	0	0	0	0	2	0	0	0	0	2	0	0	0	0	0	0	2	0	0	2	2
				arCOG00613	LldD/Idi	FMN-dependent dehydrogenase, includes L-lactate dehydrogenase and type II isopentenyl diphosphate isomerase	H	Coenzyme transport and metabolism	1	0	0	0	0	1	0	0	0	0	1	0	0	0	0	1	1	0	1	0	1	0	0	0	0	1	2
				arCOG02199	Mcr1	NAD(P)H-flavin reductase	H	Coenzyme transport and metabolism	1	0	0	0	0	1	0	0	0	0	1	0	0	0	0	1	0	0	0	0	1	0	0	0	0	1	0
				arCOG01678	MetK	Archaeal S-adenosylmethionine synthetase	H	Coenzyme transport and metabolism	1	0	0	0	0	1	0	0	0	0	1	0	0	0	0	1	0	0	0	0	1	0	0	0	0	1	0
				arCOG00930	MoaA	Molybdenum cofactor biosynthesis enzyme	H	Coenzyme transport and metabolism	0	0	0	0	0	0	0	0	0	0	0	0	0	0	0	0	0	0	0	0	0	0	1	0	0	1	1
				arCOG00214	MoaB	Molybdopterin biosynthesis enzyme	H	Coenzyme transport and metabolism	0	0	0	0	0	0	0	0	0	0	0	0	0	0	0	0	0	0	0	0	0	0	1	0	0	2	1
				arCOG01530	MoaC	Molybdenum cofactor biosynthesis enzyme	H	Coenzyme transport and metabolism	0	0	0	0	0	0	0	0	0	0	0	0	0	0	0	0	0	0	0	0	0	0	1	0	0	1	1
				arCOG00536	MoaD	Molybdopterin converting factor, small subunit	H	Coenzyme transport and metabolism	1	0	0	0	0	1	0	0	0	0	1	0	0	0	0	1	0	0	0	0	1	0	0	0	0	0	0
				arCOG00534	MoaE	Molybdopterin converting factor, large subunit	H	Coenzyme transport and metabolism	0	0	0	0	0	0	0	0	0	0	0	0	0	0	0	0	0	0	0	0	0	0	1	0	0	2	1
				arCOG00532	MobB	Molybdopterin-guanine dinucleotide biosynthesis protein	H	Coenzyme transport and metabolism	0	0	0	0	0	0	0	0	0	0	1	0	0	0	0	1	0	0	0	0	0	0	0	0	0	0	0
				arCOG04301	MptA	Fe(2+)-dependent GTP cyclohydrolase	H	Coenzyme transport and metabolism	1	0	0	0	0	1	0	0	0	0	1	0	0	0	0	1	0	0	0	0	0	0	0	0	0	1	0
				arCOG03323	MtbA	Methylcobalamin:coenzyme M methyltransferase	H	Coenzyme transport and metabolism	1	0	0	0	0	1	0	0	0	0	1	0	0	0	0	1	0	0	0	0	0	0	0	0	0	0	0
				arCOG00069	NadE	NH3-dependent NAD+ synthetase	H	Coenzyme transport and metabolism	1	0	0	0	0	1	0	0	0	0	1	0	0	0	0	1	0	0	0	0	1	0	0	0	0	1	0
				arCOG01348	NadF	NAD kinase	H	Coenzyme transport and metabolism	1	0	0	0	0	1	0	0	0	0	1	0	0	0	0	1	0	0	0	0	1	0	0	0	0	1	0
				arCOG00972	NadR	Nicotinamide mononucleotide adenylyltransferase	H	Coenzyme transport and metabolism	1	0	0	0	0	1	0	0	0	0	1	0	0	0	0	1	0	0	0	0	1	0	0	0	0	1	0
				arCOG00489	PduO	Cob(I)alamin adenosyltransferase	H	Coenzyme transport and metabolism	1	0	0	0	0	1	0	0	0	0	1	0	0	0	0	1	0	0	0	0	1	0	0	0	0	1	0
				arCOG00034	PDX2	Predicted glutamine amidotransferase involved in pyridoxine biosynthesis	H	Coenzyme transport and metabolism	1	0	0	0	0	1	0	0	0	0	1	0	0	0	0	1	0	0	0	0	1	0	0	0	0	1	0
				arCOG08631	PdxA	Pyridoxal phosphate biosynthesis protein	H	Coenzyme transport and metabolism	0	0	0	0	0	0	0	0	0	0	0	0	0	0	0	0	0	0	0	0	0	0	1	0	0	1	1
				arCOG01481	PncB	Nicotinic acid phosphoribosyltransferase	H	Coenzyme transport and metabolism	1	0	0	0	0	1	0	0	0	0	1	0	0	0	0	1	0	0	0	0	1	0	0	0	0	1	0
				arCOG06031	PqqC	Pyrroloquinoline quinone (Coenzyme PQQ) biosynthesis protein C	H	Coenzyme transport and metabolism	1	0	0	0	0	1	0	0	0	0	0	0	0	0	0	0	0	0	0	0	1	0	0	0	0	1	0
				arCOG04896	PSLS	(2R)-phospho-3-sulfolactate synthase (PSL synthase, CoM biosynthesis)	H	Coenzyme transport and metabolism	0	0	0	0	0	0	0	0	0	0	1	0	0	0	0	1	0	0	0	0	0	0	0	0	0	0	0
				arCOG02172	QueD	6-pyruvoyl-tetrahydropterin synthase	H	Coenzyme transport and metabolism	1	0	0	0	0	1	0	0	0	0	1	0	0	0	0	1	0	0	0	0	1	0	0	0	0	1	0
				arCOG01904	rfk	CTP-dependent Riboflavin kinase	H	Coenzyme transport and metabolism	1	0	0	0	0	1	0	0	0	0	1	0	0	0	0	1	0	0	0	0	1	0	0	0	0	1	0
				arCOG01321	RibA	GTP cyclohydrolase II	H	Coenzyme transport and metabolism	1	0	0	0	0	1	0	0	0	0	1	0	0	0	0	1	0	0	0	0	1	0	0	0	0	1	0
				arCOG01320	RibB	3,4-dihydroxy-2-butanone 4-phosphate synthase	H	Coenzyme transport and metabolism	1	0	0	0	0	1	0	0	0	0	1	0	0	0	0	1	0	0	0	0	1	0	0	0	0	1	0
				arCOG01322	RibC2	Archaeal riboflavin synthase	H	Coenzyme transport and metabolism	1	0	0	0	0	1	0	0	0	0	1	0	0	0	0	1	0	0	0	0	1	0	0	0	0	1	0
				arCOG01484	RibD	Pyrimidine reductase, riboflavin biosynthesis	H	Coenzyme transport and metabolism	1	0	0	0	0	1	0	0	0	0	1	0	0	0	0	1	0	0	0	0	0	0	0	0	0	0	0
				arCOG01323	RibH	Riboflavin synthase beta-chain	H	Coenzyme transport and metabolism	1	0	0	0	0	1	0	0	0	0	1	0	0	0	0	1	0	0	0	0	1	0	0	0	0	1	0
				arCOG01589	RimK	Glutathione synthase/glutaminyl transferase/alpha-L-glutamate ligase	H	Coenzyme transport and metabolism	1	0	0	0	0	1	0	0	0	0	0	0	0	0	0	0	0	0	0	0	1	0	0	0	0	1	0
				arCOG04137	SAM1	S-adenosylhomocysteine hydrolase	H	Coenzyme transport and metabolism	1	0	0	0	0	1	0	0	0	0	1	0	0	0	0	1	0	0	0	0	1	0	0	0	0	1	0
				arCOG01754	SerA	Phosphoglycerate dehydrogenase or related dehydrogenase	H	Coenzyme transport and metabolism	1	0	0	0	0	1	0	0	0	0	0	0	0	0	0	0	0	0	0	0	1	0	1	0	0	2	1
				arCOG04075	SNZ1	Pyridoxine biosynthesis enzyme	H	Coenzyme transport and metabolism	1	0	0	0	0	1	0	0	0	0	1	0	0	0	0	1	0	0	0	0	1	0	0	0	0	1	0
				arCOG00020	ThiD	Hydroxymethylpyrimidine/phosphomethylpyrimidine kinase	H	Coenzyme transport and metabolism	0	0	0	0	0	0	0	0	0	0	0	0	0	0	0	0	0	0	0	0	0	0	1	0	0	1	1
				arCOG01089	ThiE	Thiamine monophosphate synthase	H	Coenzyme transport and metabolism	0	0	0	0	0	0	0	0	0	0	0	0	0	0	0	0	0	0	0	0	0	0	1	0	0	1	1
				arCOG01676	ThiF	Dinucleotide-utilizing enzyme involved in molybdopterin and thiamine biosynthesis	H	Coenzyme transport and metabolism	1	0	0	0	0	1	0	0	0	0	1	0	0	0	0	1	0	0	0	0	0	0	0	0	0	0	0
				arCOG00638	ThiL	Thiamine monophosphate kinase	H	Coenzyme transport and metabolism	1	0	0	0	0	1	0	0	0	0	1	0	0	0	0	1	0	0	0	0	1	1	1	0	0	1	2
				arCOG00476 arCOG00477	UbiA	4-hydroxybenzoate polyprenyltransferase or related prenyltransferase	H	Coenzyme transport and metabolism	2	0	0	0	0	2	0	0	0	0	1	0	1	0	0	2	0	0	0	0	2	0	1	0	0	3	2
				arCOG01671	UbiD	3-polyprenyl-4-hydroxybenzoate decarboxylase or related decarboxylase	H	Coenzyme transport and metabolism	1	0	0	0	0	1	0	0	0	0	1	0	0	0	0	1	0	0	0	0	1	0	0	0	0	4	0
				arCOG04348	UbiE	Ubiquinone/menaquinone biosynthesis C-methylase UbiE	H	Coenzyme transport and metabolism	1	0	0	0	0	1	0	0	0	0	1	0	0	0	0	1	0	0	0	0	1	1	1	0	0	1	2
				arCOG01703	UbiX	3-polyprenyl-4-hydroxybenzoate decarboxylase	H	Coenzyme transport and metabolism	1	0	0	0	0	1	0	0	0	0	1	0	0	0	0	1	0	0	0	0	1	0	0	0	0	2	0
				arCOG00773	AcoAH	Acyl-CoA hydrolase	I	Lipid transport and metabolism	1	0	0	0	0	1	0	0	0	0	1	0	0	0	0	1	0	0	0	0	1	0	0	0	0	1	0
				arCOG01529 arCOG04201	Acs	Acyl-coenzyme A synthetase/AMP-(fatty) acid ligase	I	Lipid transport and metabolism	2	0	0	0	0	2	0	0	0	0	2	0	0	0	0	2	0	0	0	0	2	0	0	0	0	3	0
				arCOG04351	ASAH2	Predicted membrane associated lipid hydrolase, neutral ceramidase superfamily	I	Lipid transport and metabolism	1	0	0	0	0	1	0	0	0	0	1	0	0	0	0	1	0	0	0	0	0	0	0	0	0	1	0
				arCOG01986	Ato	Acyl CoA:acetate/3-ketoacid CoA transferase	I	Lipid transport and metabolism	1	0	0	0	0	1	0	0	0	0	1	0	0	0	0	2	1	0	0	0	1	0	0	0	0	1	1
				arCOG01707 arCOG04100 arCOG04310	CaiA	Acyl-CoA dehydrogenase	I	Lipid transport and metabolism	6	0	0	0	0	6	0	0	0	0	5	0	0	0	0	5	0	0	0	0	5	0	0	0	0	5	0
				arCOG00856	CaiC	Acyl-CoA synthetase (AMP-forming)/AMP-acid ligase II	I	Lipid transport and metabolism	3	0	0	0	0	3	0	0	0	0	5	1	0	0	0	5	1	0	0	0	3	0	0	0	0	1	2
				arCOG00239	CaiD	Enoyl-CoA hydratase/carnithine racemase	I	Lipid transport and metabolism	4	0	0	0	0	4	0	0	0	0	4	0	0	0	0	4	0	0	0	0	1	0	0	0	0	1	0
				arCOG04106	CdsA	CDP-diglyceride synthetase	I	Lipid transport and metabolism	1	0	0	0	0	1	0	0	0	0	1	0	0	0	0	1	0	0	0	0	1	0	0	0	0	1	0
				arCOG02245	CYT	Cytidylyltransferase family enzyme	I	Lipid transport and metabolism	1	0	0	0	0	1	0	0	0	0	1	0	0	0	0	1	0	0	0	0	1	0	0	0	0	1	0
				arCOG02936	ERG9	Phytoene/squalene synthetase	I	Lipid transport and metabolism	0	0	0	0	0	1	1	0	0	0	0	0	0	0	0	0	0	0	0	0	0	0	0	0	0	0	1
				arCOG01259	FabG	Short-chain alcohol dehydrogenase	I	Lipid transport and metabolism	6	0	0	0	0	6	0	0	0	0	5	0	0	0	0	5	0	0	0	0	4	0	2	0	0	8	2
				arCOG00249	FadB	3-hydroxyacyl-CoA dehydrogenase, some fused to Enoyl-CoA hydratase	I	Lipid transport and metabolism	1	0	0	0	0	1	0	0	0	0	1	0	0	0	0	1	0	0	0	0	1	0	0	0	0	1	0
				arCOG00250	FadB	3-hydroxyacyl-CoA dehydrogenase	I	Lipid transport and metabolism	2	0	0	0	0	2	0	0	0	0	2	0	0	0	0	2	0	0	0	0	2	0	0	0	0	2	0
				arCOG01137	FadM	Acyl-CoA thioesterase FadM	I	Lipid transport and metabolism	1	0	0	0	0	1	0	0	0	0	1	0	0	0	0	1	0	0	0	0	1	1	0	0	0	0	1
				arCOG00570	GGR	Geranylgeranyl reductase, flavoprotein	I	Lipid transport and metabolism	6	0	0	0	0	6	0	0	0	0	6	2	2	0	0	6	0	0	0	0	4	0	1	0	0	6	5
				arCOG02228	GtrA	GtrA-like flippase	I	Lipid transport and metabolism	1	0	0	0	0	1	0	0	0	0	2	0	0	0	0	2	0	0	0	0	1	0	0	0	0	1	0
				arCOG04260	HMG1	Hydroxymethylglutaryl-CoA reductase	I	Lipid transport and metabolism	1	0	0	0	0	1	0	0	0	0	1	0	0	0	0	1	0	0	0	0	1	0	0	0	0	1	0
				arCOG00860	Ipk	Isopentenyl phosphate kinase, enzyme of modified mevalonate pathway	I	Lipid transport and metabolism	1	0	0	0	0	1	0	0	0	0	1	0	0	0	0	2	1	0	0	0	0	0	1	0	0	1	2
				arCOG08932	LCB5	Diacylglycerol kinase family enzyme	I	Lipid transport and metabolism	0	0	0	0	0	0	0	0	0	0	0	0	0	0	0	1	1	0	0	0	0	0	0	0	0	0	1
				arCOG00774	Mch	Mesaconyl-CoA hydratase (Acyl dehydratase family)	I	Lipid transport and metabolism	0	0	0	0	0	0	0	0	0	0	1	0	0	0	0	1	0	0	0	0	0	0	0	0	0	0	0
				arCOG00247	MmsB	3-hydroxyisobutyrate dehydrogenase or related beta-hydroxyacid dehydrogenase	I	Lipid transport and metabolism	1	0	0	0	0	1	0	0	0	0	0	0	0	0	0	0	0	0	0	0	0	0	0	0	0	0	0
				arCOG02937	MVD1	Mevalonate pyrophosphate decarboxylase	I	Lipid transport and metabolism	2	0	0	0	0	2	0	0	0	0	2	0	0	0	0	2	0	0	0	0	1	0	1	0	0	2	1
				arCOG01278 arCOG01280 arCOG01282	PaaJ	Acetyl-CoA acetyltransferase	I	Lipid transport and metabolism	5	0	0	0	0	5	0	0	0	0	6	0	0	0	0	6	0	0	0	0	5	0	0	0	0	6	0
				arCOG01085	PcrB	(S)-3-O-geranylgeranylglyceryl phosphate synthase, TIM-barrel fold	I	Lipid transport and metabolism	1	0	0	0	0	1	0	0	0	0	1	0	0	0	0	1	0	0	0	0	1	0	0	0	0	1	0
				arCOG00670	PgsA	Phosphatidylglycerophosphate synthase	I	Lipid transport and metabolism	1	0	0	0	0	1	0	0	0	0	1	0	0	0	0	1	0	0	0	0	1	0	0	0	0	1	0
				arCOG01767	PksG	3-hydroxy-3-methylglutaryl CoA synthase	I	Lipid transport and metabolism	1	0	0	0	0	1	0	0	0	0	1	0	0	0	0	1	0	0	0	0	1	0	0	0	0	1	0
				ArCOG01710 arCOG04232	Sbm	Methylmalonyl-CoA mutase	I	Lipid transport and metabolism	2	0	0	0	0	2	0	0	0	0	2	0	0	0	0	2	0	0	0	0	2	0	0	0	0	2	0
				arCOG01842 arCOG01843	SCP	Sterol carrier protein	I	Lipid transport and metabolism	1	0	0	0	0	1	0	0	0	0	2	0	0	0	0	2	0	0	0	0	2	1	2	0	0	3	3
				arCOG01880	SEC59	Dolichol kinase	I	Lipid transport and metabolism	1	0	0	0	0	1	0	0	0	0	1	0	0	0	0	1	0	0	0	0	0	0	0	0	0	0	0
				arCOG00701	UgpQ	Glycerophosphoryl diester phosphodiesterase	I	Lipid transport and metabolism	1	0	0	0	0	1	0	0	0	0	1	0	0	0	0	1	0	0	0	0	0	0	0	0	0	0	0
				arCOG01532	UppS	Undecaprenyl pyrophosphate synthase	I	Lipid transport and metabolism	1	0	0	0	0	1	0	0	0	0	1	0	0	0	0	1	0	0	0	0	1	0	0	0	0	1	0
				arCOG02852 arCOG02854	NirD	Ferredoxin subunit of nitrite reductase or ring-hydroxylating dioxygenase	P	Inorganic ion transport and metabolism	2	0	0	0	0	2	0	0	0	0	2	0	0	0	0	2	0	0	0	0	1	0	1	0	0	2	1
				arCOG00174	ABC	ABC-type anion transport system, duplicated permease component	P	Inorganic ion transport and metabolism	1	0	0	0	0	1	0	0	0	0	1	0	0	0	0	1	0	0	0	0	1	0	0	0	0	2	0
				arCOG04397	AmtB	Ammonia permease	P	Inorganic ion transport and metabolism	1	0	0	0	0	1	0	0	0	0	1	0	0	0	0	0	0	1	0	0	1	0	0	0	0	1	1
				arCOG02787	ARSA	Arylsulfatase A or related enzyme	P	Inorganic ion transport and metabolism	0	0	0	0	0	0	0	0	0	0	1	1	0	0	0	0	0	0	0	0	0	0	0	0	0	0	1
				arCOG02849	ArsA	Oxyanion-translocating ATPase	P	Inorganic ion transport and metabolism	1	0	0	0	0	1	0	0	0	0	0	0	0	0	0	0	0	0	0	0	1	0	1	0	0	2	1
				arCOG00238	ArsB	Na+/H+ antiporter NhaD or related arsenite permease	P	Inorganic ion transport and metabolism	1	0	0	0	0	1	0	0	0	0	1	0	0	0	0	1	0	0	0	0	1	0	0	0	0	1	0
				arCOG01091 arCOG01096	CCC1	Predicted Fe2+/Mn2+ transporter, VIT1/CCC1 family	P	Inorganic ion transport and metabolism	2	0	0	0	0	2	0	0	0	0	2	0	0	0	0	2	0	0	0	0	1	1	2	0	0	2	3
				arCOG10427	ChRP	Chromate resistance protein	P	Inorganic ion transport and metabolism	1	0	0	0	0	1	0	0	0	0	1	0	0	0	0	1	0	0	0	0	1	0	0	0	0	1	0
				arCOG01069	CoADR	CoA-dependent NAD(P)H Sulfur Oxidoreductase	P	Inorganic ion transport and metabolism	1	0	0	0	0	1	0	0	0	0	1	0	0	0	0	2	1	0	0	0	1	0	0	0	0	2	1
				arCOG02764	CopZ	Copper-ion-binding protein	P	Inorganic ion transport and metabolism	2	0	0	1	0	1	0	2	0	0	1	0	0	0	0	1	0	0	0	0	1	0	0	0	0	1	3
				arCOG01477	CzcD	Co/Zn/Cd efflux system component	P	Inorganic ion transport and metabolism	0	0	0	0	0	0	0	0	0	0	0	0	0	0	0	0	0	0	0	0	0	0	1	0	0	1	1
				arCOG00576	DHMCT	Predicted divalent heavy-metal cations transporter	P	Inorganic ion transport and metabolism	0	0	0	0	0	0	0	0	0	0	1	0	0	0	0	1	0	0	0	0	1	0	0	0	0	1	0
				arCOG01668 arCOG04394	Dsr	DsrE/DsrF-like family	P	Inorganic ion transport and metabolism	3	0	0	0	0	3	0	0	0	0	1	0	1	0	0	2	0	0	0	0	4	0	0	0	0	5	1
				arCOG02881	ECM27	Ca2+/Na+ antiporter	P	Inorganic ion transport and metabolism	1	0	0	0	0	1	0	0	0	0	1	0	0	0	0	1	0	0	0	0	0	0	0	0	0	0	0
				arCOG02569	EriC	Chloride channel protein EriC	P	Inorganic ion transport and metabolism	1	0	0	0	0	1	0	0	0	0	1	0	0	0	0	1	0	0	0	0	1	0	0	0	0	1	0
				arCOG04233	FepB	ABC-type Fe3+-hydroxamate transport system, periplasmic component	P	Inorganic ion transport and metabolism	2	0	0	0	0	2	0	0	0	0	2	0	0	0	0	2	0	0	0	0	1	0	0	0	0	1	0
				arCOG00198	FepC	ABC-type cobalamin/Fe3+-siderophores transport system, ATPase component	P	Inorganic ion transport and metabolism	1	0	0	0	0	1	0	0	0	0	1	0	0	0	0	1	0	0	0	0	0	0	0	0	0	1	0
				arCOG01007	FepD	ABC-type Fe3+-siderophore transport system, permease component	P	Inorganic ion transport and metabolism	1	0	0	0	0	1	0	0	0	0	1	0	0	0	0	1	0	0	0	0	1	0	0	0	0	1	0
				arCOG05356	Fes	Enterochelin esterase or related enzyme	P	Inorganic ion transport and metabolism	1	0	0	0	0	1	0	0	0	0	0	0	0	0	0	0	0	0	0	0	1	0	0	0	0	1	0
				arCOG01102 arCOG05908	ftn	Ferritin-like domain	P	Inorganic ion transport and metabolism	2	0	0	0	0	2	0	0	0	0	0	0	0	0	0	0	0	0	0	0	0	0	0	0	0	0	0
				arCOG01868	Fur	Fe2+/Zn2+ uptake regulation protein, fur/PerR	P	Inorganic ion transport and metabolism	1	0	0	0	0	1	0	0	0	0	1	0	0	0	0	1	0	0	0	0	0	0	1	0	0	1	1
				arCOG04487	KatG	Catalase (peroxidase I)	P	Inorganic ion transport and metabolism	1	0	0	0	0	1	0	0	0	0	1	0	0	0	0	2	1	0	0	0	1	0	0	0	0	1	1
				arCOG01958	Kch	Kef-type K+ transport system, predicted NAD-binding component	P	Inorganic ion transport and metabolism	1	0	0	0	0	1	0	0	0	0	1	0	0	0	0	1	0	0	0	0	0	0	0	0	0	1	0
				arCOG04804	KdpA	K+-transporting ATPase, A chain	P	Inorganic ion transport and metabolism	1	0	0	0	0	1	0	0	0	0	1	0	0	0	0	1	0	0	0	0	1	0	0	0	0	2	0
				arCOG01577	KdpB	High-affinity K+ transport system, ATPase chain B	P	Inorganic ion transport and metabolism	1	0	0	0	0	1	0	0	0	0	1	0	0	0	0	1	0	0	0	0	1	0	0	0	0	1	0
				arCOG04805	KdpC	K+-transporting ATPase, c chain	P	Inorganic ion transport and metabolism	1	0	0	0	0	1	0	0	0	0	1	0	0	0	0	1	0	0	0	0	1	0	0	0	0	2	0
				arCOG01953	KefB	Potassium-efflux system protein KefB	P	Inorganic ion transport and metabolism	1	0	0	0	0	1	0	0	0	0	1	1	1	0	0	1	0	0	0	0	0	0	0	0	0	1	2
				arCOG04191	MET3	ATP sulfurylase (sulfate adenylyltransferase)	P	Inorganic ion transport and metabolism	0	0	0	0	0	0	0	0	0	0	1	0	0	0	0	1	0	0	0	0	0	0	0	0	0	0	0
				arCOG01578	MgtA	Cation transport ATPase	P	Inorganic ion transport and metabolism	1	0	0	0	0	1	0	0	0	0	1	0	0	0	0	1	0	0	0	0	1	0	1	0	0	2	1
				arCOG04531	MntH	Mn2+ and Fe2+ transporter of the NRAMP family	P	Inorganic ion transport and metabolism	2	0	0	0	0	1	0	1	0	0	0	0	0	0	0	0	0	0	0	0	1	0	0	0	0	2	1
				arCOG00219	ModA	ABC-type molybdate transport system, periplasmic component	P	Inorganic ion transport and metabolism	0	0	0	0	0	0	0	0	0	0	0	0	0	0	0	0	0	0	0	0	0	0	1	0	0	2	1
				arCOG01961	NhaP	NhaP-type Na+/H+ and K+/H+ antiporter	P	Inorganic ion transport and metabolism	1	0	0	0	0	1	0	0	0	0	1	0	0	0	0	1	0	0	0	0	1	0	0	0	0	1	0
				arCOG00318	PhoU	Phosphate uptake regulator	P	Inorganic ion transport and metabolism	1	0	0	0	0	1	0	0	0	0	3	1	0	0	0	2	0	0	0	0	0	0	1	0	0	1	2
				arCOG02267	PitA	Phosphate/sulphate permease	P	Inorganic ion transport and metabolism	1	0	0	0	0	1	0	0	0	0	1	0	0	0	0	1	0	0	0	0	1	0	0	0	0	1	0
				arCOG02021	PspE	Rhodanese-related sulfurtransferase	P	Inorganic ion transport and metabolism	4	0	0	0	0	4	0	0	0	0	4	0	0	0	0	4	0	0	0	0	1	0	0	0	0	2	0
				arCOG02287	SeBP	Putative selenium binding protein, beta/alpha-propeller fold	P	Inorganic ion transport and metabolism	1	0	0	0	0	1	0	0	0	0	0	0	0	0	0	0	0	0	0	0	1	0	0	0	0	1	0
				arCOG04147	SodA	Superoxide dismutase	P	Inorganic ion transport and metabolism	1	0	0	0	0	1	0	0	0	0	1	0	0	0	0	1	0	0	0	0	1	0	0	0	0	1	0
				arCOG02019	SseA	Rhodanese-related sulfurtransferase	P	Inorganic ion transport and metabolism	1	0	0	0	0	1	0	0	0	0	1	0	0	0	0	1	0	0	0	0	0	0	0	0	0	0	0
				arCOG00193	TauB	ABC-type nitrate/sulfonate/bicarbonate transport system, ATPase component	P	Inorganic ion transport and metabolism	1	0	0	0	0	1	0	0	0	0	1	0	0	0	0	1	0	0	0	0	1	0	1	0	0	2	1
				arCOG02050	TauE	Sulfite exporter, TauE/SafE family	P	Inorganic ion transport and metabolism	2	0	0	0	0	3	0	0	0	1	3	0	0	0	0	2	0	1	0	0	3	0	1	0	0	5	3
				arCOG04355	TehA	Tellurite resistance protein or related permease	P	Inorganic ion transport and metabolism	2	0	0	0	0	2	0	0	0	0	0	0	0	0	0	0	0	0	0	0	1	0	0	0	0	1	0
				arCOG08078	TRASH	TRASH domain-containing protein, metal-binding	P	Inorganic ion transport and metabolism	1	0	0	0	0	1	0	0	0	0	0	0	0	0	0	0	0	0	0	0	1	0	0	0	0	1	0
				arCOG02062	TusA	TusA-related sulfurtransferase	P	Inorganic ion transport and metabolism	1	0	0	0	0	1	0	0	0	0	2	0	0	0	0	1	0	1	0	0	2	0	0	0	0	2	1
				arCOG02640	YkaA	YkaA-like protein involved in regulation of phosphate transport, PhoU/UPF0111/DUF47 family	P	Inorganic ion transport and metabolism	1	0	0	0	0	1	0	0	0	0	1	0	0	0	0	1	0	0	0	0	0	0	1	0	0	1	1
				arCOG01576	ZntA	Cation transport ATPase	P	Inorganic ion transport and metabolism	0	0	0	1	0	1	0	0	0	0	1	0	0	0	0	2	1	0	0	0	1	0	0	0	0	1	2
				arCOG04507	ZntA	TRASH/YHS-like protein, metallochaperone	P	Inorganic ion transport and metabolism	0	0	0	1	0	1	0	0	0	0	0	0	0	0	0	0	0	0	0	0	1	0	0	0	0	1	1
				arCOG05372	ZnuC	ABC-type Mn/Zn transport system, ATPase component	P	Inorganic ion transport and metabolism	1	0	0	0	0	1	0	0	0	0	1	0	0	0	0	1	0	0	0	0	0	0	0	0	0	0	0
				arCOG01402	AglP	SAM-dependent methyltransferase	Q	Secondary metabolites biosynthesis, transport and catabolism	1	0	0	0	0	1	0	0	0	0	0	0	0	0	0	0	0	0	0	0	0	0	0	0	0	0	0
				arCOG01521	CtrI	Phytoene dehydrogenase or related enzyme	Q	Secondary metabolites biosynthesis, transport and catabolism	0	0	0	0	0	1	1	0	0	0	0	0	0	0	0	0	0	0	0	0	0	0	0	0	0	0	1
				arCOG01461	CurA	NADPH-dependent curcumin reductase CurA	Q	Secondary metabolites biosynthesis, transport and catabolism	0	0	0	0	0	0	0	0	0	0	1	0	0	0	0	1	0	0	0	0	0	0	0	0	0	0	0
				arCOG02814	CypX	Cytochrome P450	Q	Secondary metabolites biosynthesis, transport and catabolism	1	0	0	0	0	1	0	0	0	0	0	0	0	0	0	0	0	0	0	0	0	0	0	0	0	1	0
				arCOG01659	DieH	Dienelactone hydrolase or related enzyme	Q	Secondary metabolites biosynthesis, transport and catabolism	1	0	0	0	0	1	0	0	0	0	1	0	0	0	0	1	0	0	0	0	1	0	0	0	0	1	0
				arCOG01400 arCOG01401 arCOG01632 arCOG01773 arCOG01774 arCOG01782 arCOG01787 arCOG01791 arCOG01792 arCOG01793 arCOG02702 arCOG03534 arCOG04347 arCOG05015	GenN	SAM-dependent methyltransferase	Q	Secondary metabolites biosynthesis, transport and catabolism	13	0	0	0	0	10	1	4	0	0	10	2	0	0	0	9	1	0	0	0	1	1	0	0	0	1	9
				arCOG06976	HmgA	Homogentisate 1,2-dioxygenase	Q	Secondary metabolites biosynthesis, transport and catabolism	1	0	0	0	0	1	0	0	0	0	1	0	0	0	0	1	0	0	0	0	1	0	0	0	0	1	0
				arCOG00696	HutI	Imidazolonepropionase or related amidohydrolase	Q	Secondary metabolites biosynthesis, transport and catabolism	2	0	0	0	0	2	0	0	0	0	2	0	0	0	0	2	0	0	0	0	1	0	0	0	0	2	0
				arCOG01729 arCOG01730	ligB	Aromatic ring-opening dioxygenase, LigB subunit	Q	Secondary metabolites biosynthesis, transport and catabolism	2	0	0	0	0	2	0	0	0	0	1	0	0	0	0	1	0	0	0	0	1	0	0	0	0	3	0
				arCOG00298	McbC	McbC-like oxidoreductase, duplicated domains (non-ribosomal peptide synthetase component)	Q	Secondary metabolites biosynthesis, transport and catabolism	1	0	0	0	0	1	0	0	0	0	0	0	0	0	0	0	0	0	0	0	0	0	0	0	0	0	0
				arCOG00235	MhpD	2-keto-4-pentenoate hydratase/2-oxohepta-3-ene-1,7-dioic acid hydratase (catechol pathway)	Q	Secondary metabolites biosynthesis, transport and catabolism	3	0	0	0	0	3	0	0	0	0	2	0	0	0	0	2	0	0	0	0	2	1	2	0	0	3	3
				arCOG00777	PaaI	HGG motif-containing thioesterase, possibly involved in aromatic compounds catabolism	Q	Secondary metabolites biosynthesis, transport and catabolism	1	0	0	0	0	1	0	0	0	0	1	0	0	0	0	1	0	0	0	0	0	0	0	0	0	1	0
				arCOG01943	PncA	Amidase related to nicotinamidase	Q	Secondary metabolites biosynthesis, transport and catabolism	4	0	0	0	0	4	0	0	0	0	2	0	0	0	0	2	0	0	0	0	2	0	2	0	0	6	2
				arCOG04082	PvdQ	Acyl-homoserine lactone (AHL) acylase PvdQ	Q	Secondary metabolites biosynthesis, transport and catabolism	1	0	0	0	0	1	0	0	0	0	0	0	0	0	0	0	0	0	0	0	1	0	1	0	0	3	1
				arCOG02263	SepF	Predicted cell division protein, SepF homolog	D	Cell cycle control, cell division, chromosome partitioning	1	0	0	0	0	1	0	0	0	0	1	0	0	0	0	1	0	0	0	0	1	0	0	0	0	1	0
				arCOG02201	FtsZ1_2	Cell division GTPase	D	Cell cycle control, cell division, chromosome partitioning	2	0	0	0	0	2	0	0	0	0	2	0	0	0	0	2	0	0	0	0	2	0	0	0	0	2	0
				arCOG03062	MreB	Actin-like ATPase involved in cell morphogenesis	D	Cell cycle control, cell division, chromosome partitioning	0	0	0	0	0	0	0	0	0	0	1	0	0	0	0	1	0	0	0	0	1	0	0	0	0	1	0
				arCOG00585	Mrp	Mrp family protein, ATPase, contains iron-sulfur cluster	D	Cell cycle control, cell division, chromosome partitioning	1	0	0	0	0	1	0	0	0	0	1	0	0	0	0	1	0	0	0	0	1	0	0	0	0	1	0
				arCOG00586	Soj	ATPase involved in chromosome partitioning, ParA family	D	Cell cycle control, cell division, chromosome partitioning	0	0	0	0	0	1	0	0	0	1	0	0	1	0	0	2	2	0	0	0	1	0	0	0	0	1	4
				arCOG01307	Vps4	Cell division ATPase of the AAA+ class, ESCRT system component	D	Cell cycle control, cell division, chromosome partitioning	2	0	0	0	0	2	0	0	0	0	0	0	0	0	0	1	1	0	0	0	0	0	0	0	0	0	1
				arCOG00894 arCOG00895 arCOG01383 arCOG01385 arCOG01389 arCOG01391 arCOG01397 arCOG03664 arCOG05398	-	Glycosyl transferase family 2	M	Cell wall/membrane/envelope biogenesis	14	0	0	0	0	14	1	1	0	0	15	3	0	0	0	13	3	2	0	0	3	0	3	0	0	9	13
				arCOG03256	-	S-layer protein, contains zincin protease domain and Ig-fold domain	M	Cell wall/membrane/envelope biogenesis	0	0	0	0	0	0	0	0	0	0	0	0	0	0	0	0	0	0	0	0	0	0	1	0	0	1	1
				arCOG06661	-	Peptidase associated domain (PEGA) containing protein	M	Cell wall/membrane/envelope biogenesis	1	0	0	0	0	0	0	1	0	0	0	0	0	0	0	0	0	0	0	0	0	0	0	0	0	0	1
				arCOG09624	-	ADP-heptose:LPS heptosyltransferase family enzyme	M	Cell wall/membrane/envelope biogenesis	0	0	0	0	0	0	0	0	0	0	1	1	0	0	0	0	0	0	0	0	0	0	0	0	0	0	1
				arCOG04762	Agl3	UDP-sulfoquinovose synthase	M	Cell wall/membrane/envelope biogenesis	1	0	0	0	0	1	0	0	0	0	1	0	0	0	0	1	0	0	0	0	1	0	0	0	0	1	0
				arCOG05365	AglB	Oligosaccharyltransferase membrane subunit	M	Cell wall/membrane/envelope biogenesis	1	0	0	0	0	1	0	0	0	0	1	0	0	0	0	2	1	0	0	0	1	0	0	0	0	1	1
				arCOG00664	AglF/RfbA	Glucose-1-phosphate uridyltransferase	M	Cell wall/membrane/envelope biogenesis	1	0	0	0	0	1	0	0	0	0	1	0	0	0	0	1	0	0	0	0	0	0	0	0	0	1	0
				arCOG01403	AglL	Glycosyltransferase	M	Cell wall/membrane/envelope biogenesis	2	0	0	0	0	2	0	0	0	0	4	4	1	0	0	2	1	0	0	0	1	0	0	0	0	2	6
				arCOG01381	AglO	Glycosyl transferase family 2	M	Cell wall/membrane/envelope biogenesis	1	0	0	0	0	1	0	0	0	0	0	0	0	0	0	0	0	0	0	0	0	0	0	0	0	0	0
				arCOG02209	AglR	MATE family membrane protein, Rfbx family, flippase	M	Cell wall/membrane/envelope biogenesis	2	0	0	0	0	2	0	0	0	0	2	0	0	0	0	2	0	0	0	0	1	0	0	0	0	2	0
				arCOG02043	AglS	Dolichol phosphate-mannose mannosyltransferase	M	Cell wall/membrane/envelope biogenesis	1	0	0	0	0	1	0	0	0	0	0	0	0	0	0	0	0	0	0	0	0	0	0	0	0	0	0
				arCOG06756	DacB	D-alanyl-D-alanine carboxypeptidase	M	Cell wall/membrane/envelope biogenesis	1	0	0	0	0	1	0	0	0	0	0	0	0	0	0	0	0	0	0	0	0	0	0	0	0	0	0
				arCOG00663	GCD1	Nucleoside-diphosphate-sugar pyrophosphorylase involved in lipopolysaccharide biosynthesis/translation initiation factor 2B, gamma/epsilon subunit	M	Cell wall/membrane/envelope biogenesis	1	0	0	0	0	1	0	0	0	0	2	1	0	0	0	1	0	0	0	0	1	0	0	0	0	1	1
				arCOG00666	GCD1	N-acetylglucosamine-1-phosphate uridyltransferase	M	Cell wall/membrane/envelope biogenesis	1	0	0	0	0	1	0	0	0	0	1	0	0	0	0	2	1	0	0	0	1	0	0	0	0	1	1
				arCOG00057	GlmS	Glucosamine 6-phosphate synthetase	M	Cell wall/membrane/envelope biogenesis	2	0	0	0	0	2	0	0	0	0	0	0	0	0	0	0	0	0	0	0	0	0	1	0	0	1	1
				arCOG01373	Gmd	GDP-D-mannose dehydratase	M	Cell wall/membrane/envelope biogenesis	0	0	0	0	0	0	0	0	0	0	2	1	0	0	0	1	0	0	0	0	0	0	0	0	0	0	1
				arCOG04676	LdcA	Muramoyltetrapeptide carboxypeptidase LdcA	M	Cell wall/membrane/envelope biogenesis	2	0	0	0	0	2	0	0	0	0	0	0	0	0	0	2	2	0	0	0	1	0	0	0	0	1	2
				arCOG01568 arCOG01573	MscS	Small-conductance mechanosensitive channel	M	Cell wall/membrane/envelope biogenesis	3	0	0	0	0	3	0	0	0	0	1	0	0	0	0	1	0	0	0	0	0	0	0	0	0	0	0
				arCOG02820	MurE	UDP-N-acetylmuramyl tripeptide synthase	M	Cell wall/membrane/envelope biogenesis	1	0	0	0	0	1	0	0	0	0	1	0	0	0	0	1	0	0	0	0	1	0	0	0	0	1	0
				arCOG05966	PlcC	Phospholipase C	M	Cell wall/membrane/envelope biogenesis	0	0	0	0	0	0	0	0	0	0	0	0	0	0	0	1	1	0	0	0	0	0	0	0	0	0	1
				arCOG01409 arCOG01411 arCOG01417 arCOG01419 arCOG04796 arCOG06108 arCOG07390	RfaG	Glycosyltransferase	M	Cell wall/membrane/envelope biogenesis	6	0	0	0	0	7	1	0	0	0	5	3	0	0	0	4	2	0	0	0	0	0	0	0	0	0	6
				arCOG00667	RfbA	dTDP-glucose pyrophosphorylase	M	Cell wall/membrane/envelope biogenesis	1	0	0	0	0	1	0	0	0	0	1	0	0	0	1	0	0	0	0	0	1	0	0	0	0	1	1
				arCOG01371	RfbB	dTDP-D-glucose 4,6-dehydratase	M	Cell wall/membrane/envelope biogenesis	1	0	0	0	0	1	0	0	0	0	0	0	0	0	0	0	0	0	0	0	1	0	0	0	0	1	0
				arCOG04188	RfbC	dTDP-4-dehydrorhamnose 3,5-epimerase or related enzyme	M	Cell wall/membrane/envelope biogenesis	1	0	0	0	0	1	0	0	0	0	2	1	0	0	1	0	0	0	0	0	1	0	0	0	0	1	2
				arCOG01367	RfbD	dTDP-4-dehydrorhamnose reductase	M	Cell wall/membrane/envelope biogenesis	1	0	0	0	0	1	0	0	0	0	1	0	0	0	0	2	1	0	0	0	0	0	0	0	0	0	1
				arCOG07391	RhaM	L-rhamnose mutarotase	M	Cell wall/membrane/envelope biogenesis	0	0	0	0	0	0	0	0	0	0	0	0	0	0	0	0	0	0	0	0	0	0	1	0	0	1	1
				arCOG01168	RspA	L-alanine-DL-glutamate epimerase or related enzyme of enolase superfamily	M	Cell wall/membrane/envelope biogenesis	3	0	0	0	0	3	0	0	0	0	1	0	0	0	0	1	0	0	0	0	3	0	2	0	0	4	2
				arCOG01222	TagD	Cytidylyltransferase fused to conserved domain of DUF357 family	M	Cell wall/membrane/envelope biogenesis	1	0	0	0	0	1	0	0	0	0	1	0	0	0	0	1	0	0	0	0	1	0	0	0	0	1	0
				arCOG01369 arCOG01374 arCOG01376 arCOG04468 arCOG04627	WcaG	Nucleoside-diphosphate-sugar epimerase	M	Cell wall/membrane/envelope biogenesis	4	0	0	0	0	4	0	0	0	0	9	2	1	0	0	10	3	0	1	0	6	0	0	0	0	6	7
				arCOG00252	WecC	UDP-N-acetyl-D-mannosaminuronate dehydrogenase	M	Cell wall/membrane/envelope biogenesis	0	0	0	0	0	0	0	0	0	0	1	1	0	0	0	1	1	0	0	0	0	0	0	0	0	0	2
				arCOG00118	WecE	Predicted pyridoxal phosphate-dependent enzyme apparently involved in regulation of cell wall biogenesis	M	Cell wall/membrane/envelope biogenesis	0	0	0	0	0	0	0	0	0	0	2	2	0	0	0	0	0	0	0	0	0	0	0	0	0	0	2
				arCOG00434	-	AAA+ ATPase of MoxR-like family, a component of a putative secretion system	N	Cell motility	2	0	0	0	0	2	0	0	0	0	2	0	0	0	0	2	0	0	0	0	2	1	0	0	0	1	1
				arCOG00436 arCOG04159	-	MoxR-like ATPase	N	Cell motility	0	0	0	0	0	0	0	0	0	0	2	2	0	0	0	0	0	0	0	0	0	0	0	0	0	0	2
				arCOG02416	-	Major pilin/Flagellin, FlaG/FlaF family	N	Cell motility	1	0	0	0	0	1	0	0	0	0	0	0	0	0	0	0	0	0	0	0	0	0	0	0	0	0	0
				arCOG02423 arCOG03871	-	Pilin/Flagellin, FlaG/FlaF family	N	Cell motility	3	0	0	0	0	3	0	0	0	0	3	0	0	0	0	3	0	0	0	0	0	0	0	0	0	1	0
				arCOG01829	FlaB	Archaeal flagellins	N	Cell motility	0	0	0	0	0	0	0	0	0	0	2	0	0	0	0	2	0	0	0	0	2	0	0	0	0	2	0
				arCOG05119	FlaC	Archaellum protein C	N	Cell motility	0	0	0	0	0	0	0	0	0	0	1	0	0	0	0	1	0	0	0	0	1	0	0	0	0	1	0
				arCOG02964	FlaD	Archaellum protein D/E	N	Cell motility	0	0	0	0	0	0	0	0	0	0	1	0	0	0	0	1	0	0	0	0	1	0	0	0	0	1	0
				arCOG01824	FlaF	Archaellum protein F, archaellin of FlaG/FlaF family	N	Cell motility	0	0	0	0	0	0	0	0	0	0	1	0	0	0	0	1	0	0	0	0	1	0	0	0	0	1	0
				arCOG01822	FlaG	Archaellum protein G, archaellin of FlaG/FlaF family	N	Cell motility	0	0	0	0	0	0	0	0	0	0	1	0	0	0	0	1	0	0	0	0	1	0	0	0	0	1	0
				arCOG04148	FlaH	KaiC family ATPase involved in biogenesis of archaellum	N	Cell motility	0	0	0	0	0	0	0	0	0	0	1	0	0	0	0	1	0	0	0	0	1	0	0	0	0	1	0
				arCOG01817	FlaI	ATPase involved in archaellum/pili biosynthesis	N	Cell motility	2	0	0	0	0	2	0	0	0	0	3	0	0	0	0	3	0	0	0	0	3	0	0	0	0	3	0
				arCOG01809	FlaJ	Archaellum assembly protein J, TadC family	N	Cell motility	0	0	0	0	0	0	0	0	0	0	1	0	0	0	0	1	0	0	0	0	1	0	0	0	0	1	0
				arCOG01808	TadC	Pilus assembly protein TadC	N	Cell motility	2	0	0	0	0	2	0	0	0	0	2	0	0	0	0	2	0	0	0	0	2	2	0	0	0	0	2
				arCOG01641	-	Cold shock responsive RNA-binding protein, contains TRAM domain	O	Posttranslational modification, protein turnover, chaperones	1	0	0	0	0	1	0	0	0	0	1	0	0	0	0	1	0	0	0	0	1	0	0	0	0	1	0
				arCOG02007	-	Prenyltransferase family protein containing thioredoxin domain	O	Posttranslational modification, protein turnover, chaperones	1	0	0	0	0	1	0	0	0	0	1	1	0	0	0	2	2	0	0	0	0	0	1	0	0	2	4
				arCOG02734	-	Predicted Fe-Mo cluster-binding protein, NifX family	O	Posttranslational modification, protein turnover, chaperones	1	0	0	0	0	1	0	0	0	0	0	0	0	0	0	0	0	0	0	0	1	0	0	0	0	1	0
				arCOG02815	-	Conserved domain frequently associated with peptide methionine sulfoxide reductase	O	Posttranslational modification, protein turnover, chaperones	1	0	0	0	0	1	0	0	0	0	1	0	0	0	0	1	0	0	0	0	1	0	0	0	0	1	0
				arCOG03665 arCOG03669	-	Subtilase family protease	O	Posttranslational modification, protein turnover, chaperones	3	0	0	0	0	3	0	0	0	0	2	0	0	0	0	2	0	0	0	0	0	0	0	0	0	0	0
				arCOG03685 arCOG03686	-	Predicted redox protein, regulator of disulfide bond formation	O	Posttranslational modification, protein turnover, chaperones	1	0	0	0	0	1	0	0	0	0	1	0	0	0	0	1	0	0	0	0	1	0	0	0	0	2	0
				arCOG04463	-	Presenilin-like membrane protease, A22 family	O	Posttranslational modification, protein turnover, chaperones	1	0	0	0	0	1	0	0	0	0	1	0	0	0	0	1	0	0	0	0	1	1	0	0	0	1	1
				arCOG00312	AhpC	AhpC/TSA family peroxiredoxin	O	Posttranslational modification, protein turnover, chaperones	1	0	0	0	0	1	0	0	0	0	1	0	0	0	0	1	0	0	0	0	1	0	1	0	0	2	1
				arCOG01226	ArgK	Putative periplasmic protein kinase ArgK or related GTPase of G3E family	O	Posttranslational modification, protein turnover, chaperones	1	0	0	0	0	1	0	0	0	0	1	0	0	0	0	1	0	0	0	0	1	0	0	0	0	1	0
				arCOG00310	Bcp	Peroxiredoxin	O	Posttranslational modification, protein turnover, chaperones	3	0	0	0	0	3	0	0	0	0	2	0	0	0	0	2	0	0	0	0	3	0	0	0	0	3	0
				arCOG01308	Cdc48	ATPase of the AAA+ class , CDC48 family	O	Posttranslational modification, protein turnover, chaperones	1	0	0	0	0	1	0	0	0	0	1	0	0	0	0	1	0	0	0	0	1	0	0	0	0	1	0
				arCOG00065	csdA	Selenocysteine lyase/Cysteine desulfurase	O	Posttranslational modification, protein turnover, chaperones	2	0	0	0	0	2	0	0	0	0	1	0	0	0	0	1	0	0	0	0	2	0	0	0	0	1	0
				arCOG00479	CyoE	Polyprenyltransferase (cytochrome oxidase assembly factor)	O	Posttranslational modification, protein turnover, chaperones	1	0	0	0	0	1	0	0	0	0	1	0	0	0	0	1	0	0	0	0	1	0	1	0	0	2	1
				arCOG00164	CysU	ABC-type sulfate transport system, permease component	O	Posttranslational modification, protein turnover, chaperones	0	0	0	0	0	0	0	0	0	0	0	0	0	0	0	0	0	0	0	0	0	0	1	0	0	2	1
				arCOG02846	DnaJ	DnaJ-class molecular chaperone	O	Posttranslational modification, protein turnover, chaperones	1	0	0	0	0	1	0	0	0	0	0	0	0	0	0	0	0	0	0	0	0	0	0	0	0	0	0
				arCOG06880	DnaJ	DnaJ type Zn finger domain	O	Posttranslational modification, protein turnover, chaperones	2	0	0	0	0	2	0	0	0	0	1	0	0	0	0	1	0	0	0	0	1	0	0	0	0	1	0
				arCOG03060	DnaK	Chaperone DnaK (HSP70)	O	Posttranslational modification, protein turnover, chaperones	1	0	0	0	0	1	0	0	0	0	1	0	0	0	0	1	0	0	0	0	1	0	0	0	0	1	0
				arCOG04142	DYS1	Deoxyhypusine synthase	O	Posttranslational modification, protein turnover, chaperones	1	0	0	0	0	1	0	0	0	0	1	0	0	0	0	1	0	0	0	0	1	0	0	0	0	1	0
				arCOG01341	GIM5	Predicted prefoldin, molecular chaperone implicated in de novo protein folding	O	Posttranslational modification, protein turnover, chaperones	1	0	0	0	0	1	0	0	0	0	1	0	0	0	0	1	0	0	0	0	0	0	0	0	0	0	0
				arCOG01342	GimC	Prefoldin, chaperonin cofactor	O	Posttranslational modification, protein turnover, chaperones	1	0	0	0	0	1	0	0	0	0	1	0	0	0	0	1	0	0	0	0	1	0	0	0	0	1	0
				arCOG04772	GrpE	Molecular chaperone GrpE (heat shock protein)	O	Posttranslational modification, protein turnover, chaperones	1	0	0	0	0	1	0	0	0	0	1	0	0	0	0	1	0	0	0	0	0	0	2	0	0	2	2
				arCOG00185	GsiA	ABC-type glutathione transport system ATPase component, contains duplicated ATPase domain	O	Posttranslational modification, protein turnover, chaperones	1	0	0	0	0	0	0	1	0	0	1	1	0	0	0	0	0	0	0	0	0	0	0	0	0	0	2
				arCOG01915	HflC	Membrane protease subunit, stomatin/prohibitin homolog	O	Posttranslational modification, protein turnover, chaperones	1	0	0	0	0	1	0	0	0	0	1	0	0	0	0	1	0	0	0	0	1	0	0	0	0	1	0
				arCOG01331 arCOG01334 arCOG06121	HtpX	Zn-dependent protease with chaperone function	O	Posttranslational modification, protein turnover, chaperones	2	0	0	0	0	1	0	1	0	0	2	0	0	0	0	3	1	0	0	0	1	0	0	0	0	1	2
				arCOG00636	HypE	Hydrogenase maturation factor	O	Posttranslational modification, protein turnover, chaperones	0	0	0	0	0	0	0	0	0	0	0	0	0	0	0	0	0	0	0	0	0	0	1	0	0	1	1
				arCOG01832 arCOG01833	IbpA	Molecular chaperone (HSP20 family)	O	Posttranslational modification, protein turnover, chaperones	2	0	0	0	0	2	0	0	0	0	2	0	0	0	0	2	0	0	0	0	2	0	0	0	0	2	0
				arCOG02160 arCOG02162	LonB	Predicted ATP-dependent protease	O	Posttranslational modification, protein turnover, chaperones	2	0	0	0	0	2	0	0	0	0	2	0	0	0	0	2	0	0	0	0	2	0	0	0	0	2	0
				arCOG02816	MsrA	Peptide methionine sulfoxide reductase	O	Posttranslational modification, protein turnover, chaperones	1	0	0	0	0	1	0	0	0	0	1	0	0	0	0	1	0	0	0	0	1	0	0	0	0	1	0
				arCOG01910	NfeD	Membrane-bound serine protease S46, ClpP class	O	Posttranslational modification, protein turnover, chaperones	3	0	0	0	0	3	0	0	0	0	2	0	0	0	0	3	1	0	0	0	1	0	0	0	0	1	1
				arCOG00062	Nit1	Deaminated glutathione amidase	O	Posttranslational modification, protein turnover, chaperones	2	0	0	0	0	2	0	0	0	0	1	0	0	0	0	1	0	0	0	0	0	0	1	0	0	1	1
				arCOG02436 arCOG02438 arCOG03689 arCOG03690	NosY	ABC-type transport system involved in multi-copper enzyme maturation, permease component	O	Posttranslational modification, protein turnover, chaperones	3	0	0	0	0	3	0	0	0	0	5	1	0	0	0	4	0	0	0	0	1	0	0	0	0	2	1
				arCOG02173	NrdG	Organic radical activating enzyme	O	Posttranslational modification, protein turnover, chaperones	1	0	0	0	0	1	0	0	0	0	1	0	0	0	0	1	0	0	0	0	1	0	0	0	0	1	0
				arCOG01845	PaaD	Metal-sulfur cluster biosynthetic enzyme	O	Posttranslational modification, protein turnover, chaperones	1	0	0	0	0	1	0	0	0	0	1	0	0	0	0	1	0	0	0	0	1	0	0	0	0	1	0
				arCOG00347	PbaA	20S proteasome assembly factor, ATP-grasp superfamily enzyme	O	Posttranslational modification, protein turnover, chaperones	1	0	0	0	0	1	0	0	0	0	1	0	0	0	0	1	0	0	0	0	1	1	0	0	0	0	1
				arCOG00348	PbaB	20S proteasome assembly factor, ATP-grasp superfamily enzyme	O	Posttranslational modification, protein turnover, chaperones	1	0	0	0	0	1	0	0	0	0	1	0	0	0	0	1	0	0	0	0	1	0	0	0	0	1	0
				arCOG05850	Pcp	Pyrrolidone-carboxylate peptidase (N-terminal pyroglutamyl peptidase)	O	Posttranslational modification, protein turnover, chaperones	1	0	0	0	0	1	0	0	0	0	0	0	0	0	0	0	0	0	0	0	0	0	0	0	0	0	0
				arCOG05200	PepO	Predicted metalloendopeptidase	O	Posttranslational modification, protein turnover, chaperones	0	0	0	0	0	0	0	0	0	0	1	0	0	0	0	1	0	0	0	0	1	0	0	0	0	1	0
				arCOG00946	PflA	Pyruvate-formate lyase-activating enzyme	O	Posttranslational modification, protein turnover, chaperones	0	0	0	0	0	0	0	0	0	0	0	0	0	0	0	0	0	0	0	0	0	0	1	0	0	1	1
				arCOG04767	PpiB	Peptidyl-prolyl cis-trans isomerase (rotamase) - cyclophilin family	O	Posttranslational modification, protein turnover, chaperones	1	0	0	0	0	1	0	0	0	0	1	0	0	0	0	1	0	0	0	0	1	0	0	0	0	1	0
				arCOG00970	PRE1	20S proteasome, beta subunit	O	Posttranslational modification, protein turnover, chaperones	1	0	0	0	0	1	0	0	0	0	1	0	0	0	0	1	0	0	0	0	1	0	0	0	0	1	0
				arCOG00971	PRE1	20S proteasome, alpha subunit	O	Posttranslational modification, protein turnover, chaperones	1	0	0	0	0	1	0	0	0	0	1	0	0	0	0	1	0	0	0	0	1	0	0	0	0	1	0
				arCOG01306	RPT1	ATP-dependent 26S proteasome regulatory subunit	O	Posttranslational modification, protein turnover, chaperones	1	0	0	0	0	1	0	0	0	0	0	0	0	0	0	0	0	0	0	0	0	0	0	0	0	0	0
				arCOG01139	Rri1	Proteasome lid subunit RPN8/RPN11, contains Jab1/MPN domain metalloenzyme (JAMM) motif	O	Posttranslational modification, protein turnover, chaperones	1	0	0	0	0	1	0	0	0	0	1	0	0	0	0	1	0	0	0	0	1	0	0	0	0	1	0
				arCOG00609 arCOG04064	RseP	Membrane-associated protease RseP, regulator of RpoE activity in bacteria	O	Posttranslational modification, protein turnover, chaperones	3	0	0	0	0	3	0	0	0	0	2	0	0	0	0	2	0	0	0	0	1	0	0	0	0	1	0
				arCOG00980	SlpA	FKBP-type peptidyl-prolyl cis-trans isomerase 2	O	Posttranslational modification, protein turnover, chaperones	1	0	0	0	0	1	0	0	0	0	1	0	0	0	0	1	0	0	0	0	1	0	0	0	0	1	0
				arCOG01311	SppA	Periplasmic serine protease (ClpP class)	O	Posttranslational modification, protein turnover, chaperones	1	0	0	0	0	1	0	0	0	0	0	0	0	0	0	0	0	0	0	0	0	0	0	0	0	1	0
				arCOG01715	SufB	Cysteine desulfurase activator SufB	O	Posttranslational modification, protein turnover, chaperones	2	0	0	0	0	2	0	0	0	0	2	0	0	0	0	2	0	0	0	0	2	0	0	0	0	3	0
				arCOG04236	SufC	Cysteine desulfurase activator ATPase	O	Posttranslational modification, protein turnover, chaperones	1	0	0	0	0	1	0	0	0	0	1	0	0	0	0	1	0	0	0	0	1	0	0	0	0	1	0
				arCOG00321	TldD	Zn-dependent protease, component of TldD/TldE system	O	Posttranslational modification, protein turnover, chaperones	1	0	0	0	0	1	0	0	0	0	0	0	0	0	0	0	0	0	0	0	1	0	0	0	0	1	0
				arCOG00322	TldE	Inactivated Zn-dependent protease, component of TldD/TldE system	O	Posttranslational modification, protein turnover, chaperones	1	0	0	0	0	1	0	0	0	0	0	0	0	0	0	0	0	0	0	0	0	0	0	0	0	1	0
				arCOG01218 arCOG01972 arCOG06181	TrxA	Thiol-disulfide isomerase or thioredoxin	O	Posttranslational modification, protein turnover, chaperones	4	0	0	0	0	3	0	1	0	0	3	0	0	0	0	3	0	0	0	0	3	1	0	0	0	2	2
				arCOG01296	TrxB	Thioredoxin reductase	O	Posttranslational modification, protein turnover, chaperones	2	0	0	0	0	2	0	0	0	0	2	0	0	0	0	2	0	0	0	0	2	0	1	0	0	3	1
				arCOG01929	XdhC	Xanthine and CO dehydrogenase maturation factor, XdhC/CoxF family	O	Posttranslational modification, protein turnover, chaperones	0	0	0	0	0	0	0	0	0	0	0	0	0	0	0	0	0	0	0	0	0	0	1	0	0	1	1
				arCOG02673	-	OxaA/SpoJ/YidC translocase/secretase, sec-independent itegration of nascent memrane proteins into membrane	U	Intracellular trafficking, secretion, and vesicular transport	1	0	0	0	0	1	0	0	0	0	1	0	0	0	0	1	0	0	0	0	1	0	0	0	0	1	0
				arCOG04816	-	TraG/TraD/VirD4 family enzyme, ATPase	U	Intracellular trafficking, secretion, and vesicular transport	1	0	0	0	0	1	0	0	0	0	1	0	0	0	0	1	0	0	0	0	0	0	0	0	0	0	0
				arCOG01228	Ffh	Signal recognition particle GTPase	U	Intracellular trafficking, secretion, and vesicular transport	1	0	0	0	0	1	0	0	0	0	1	0	0	0	0	1	0	0	0	0	1	0	0	0	0	1	0
				arCOG01227	FtsY	Signal recognition particle GTPase	U	Intracellular trafficking, secretion, and vesicular transport	1	0	0	0	0	1	0	0	0	0	1	0	0	0	0	1	0	0	0	0	1	0	0	0	0	1	0
				arCOG01739	LepB	Signal peptidase I	U	Intracellular trafficking, secretion, and vesicular transport	0	0	0	0	0	0	0	0	0	0	1	0	0	0	0	1	0	0	0	0	1	0	0	0	0	1	0
				arCOG01997	MarC	Multiple antibiotic transporter	U	Intracellular trafficking, secretion, and vesicular transport	2	0	0	0	0	2	0	0	0	0	1	0	0	0	0	1	0	0	0	0	2	0	0	0	0	2	0
				arCOG02957	SBH1	Preprotein translocase subunit Sec61beta	U	Intracellular trafficking, secretion, and vesicular transport	1	0	0	0	0	1	0	0	0	0	1	0	0	0	0	1	0	0	0	0	1	0	0	0	0	1	0
				arCOG01217	SEC65	Signal recognition particle 19 kDa protein	U	Intracellular trafficking, secretion, and vesicular transport	1	0	0	0	0	1	0	0	0	0	1	0	0	0	0	1	0	0	0	0	1	0	0	0	0	1	0
				arCOG04169	SecY	Preprotein translocase subunit SecY	U	Intracellular trafficking, secretion, and vesicular transport	1	0	0	0	0	1	0	0	0	0	1	0	0	0	0	1	0	0	0	0	1	0	0	0	0	1	0
				arCOG02204	Sss1	Preprotein translocase subunit Sss1	U	Intracellular trafficking, secretion, and vesicular transport	1	0	0	0	0	1	0	0	0	0	1	0	0	0	0	1	0	0	0	0	1	0	0	0	0	1	0
				arCOG02694	TatA	Sec-independent protein secretion pathway component	U	Intracellular trafficking, secretion, and vesicular transport	1	0	0	0	0	1	0	0	0	0	1	0	0	0	0	1	0	0	0	0	1	0	0	0	0	1	0
				arCOG01919	TatC	Sec-independent protein secretion pathway component TatC	U	Intracellular trafficking, secretion, and vesicular transport	1	0	0	0	0	1	0	0	0	0	1	0	0	0	0	1	0	0	0	0	1	0	0	0	0	1	0
				arCOG01694	-	FHA domain and HTH domain	T	Signal transduction mechanisms	0	0	0	0	0	0	0	0	0	0	1	0	0	0	0	1	0	0	0	0	0	0	0	0	0	0	0
				arCOG03517	-	Formylglycine-generating sulfatase enzyme	T	Signal transduction mechanisms	1	0	0	0	0	1	0	0	0	0	1	0	0	0	0	1	0	0	0	0	1	0	0	0	0	1	0
				arCOG03799	-	Membrane associated inactivated KaiC-like ATPase, DUF835 family	T	Signal transduction mechanisms	0	0	0	0	0	0	0	0	0	0	1	0	0	0	0	1	0	0	0	0	0	0	0	0	0	1	0
				arCOG05332	-	FHA domain containing protein	T	Signal transduction mechanisms	0	0	0	0	0	0	0	0	0	0	1	0	0	0	0	1	0	0	0	0	0	0	0	0	0	0	0
				arCOG05374	-	GAF domain-containing protein	T	Signal transduction mechanisms	1	0	0	0	0	1	0	0	0	0	1	0	0	0	0	1	0	0	0	0	1	0	0	0	0	1	0
				arCOG07443	-	Signal transduction histidine kinase (ATPase domain)	T	Signal transduction mechanisms	0	0	0	0	0	0	0	0	0	0	1	1	0	0	0	0	0	0	0	0	0	0	0	0	0	0	1
				arCOG07605	-	Signal transduction histidine kinase, contains REC domain	T	Signal transduction mechanisms	0	0	0	0	0	0	0	0	0	0	0	0	0	0	0	0	0	0	0	0	0	0	1	0	0	1	1
				arCOG01143	ApaH	Serine/threonine protein phosphatase PP2A family	T	Signal transduction mechanisms	0	0	0	0	0	0	0	0	0	0	2	0	0	0	0	2	0	0	0	0	0	0	1	0	0	1	1
				arCOG01178	GvpD	GvpD gas vesicle protein, contains RecA/KaiC family ATPase domain	T	Signal transduction mechanisms	1	0	0	0	0	1	0	0	0	0	1	0	0	0	0	1	0	0	0	0	1	0	0	0	0	1	0
				arCOG04325	PhoH	Phosphate starvation-inducible protein PhoH, predicted ATPase	T	Signal transduction mechanisms	0	0	0	0	0	0	0	0	0	0	1	1	0	0	0	0	0	0	0	0	0	0	0	0	0	0	1
				arCOG05302	PTC1	Serine/threonine protein phosphatase	T	Signal transduction mechanisms	1	0	0	0	0	1	0	0	0	0	0	0	0	0	0	0	0	0	0	0	0	0	0	0	0	0	0
				arCOG01180	RIO1	Serine/threonine protein kinase involved in cell cycle control	T	Signal transduction mechanisms	1	0	0	0	0	1	0	0	0	0	1	0	0	0	0	1	0	0	0	0	1	0	0	0	0	1	0
				arCOG03682	SPS1	Membrane associated serine/threonine protein kinase	T	Signal transduction mechanisms	0	0	0	0	0	0	0	0	0	0	2	0	0	0	0	2	0	0	0	0	0	0	0	0	0	0	0
				arCOG07377	SPS1	Serine/threonine protein kinase	T	Signal transduction mechanisms	1	0	0	0	0	1	0	0	0	0	1	0	0	0	0	1	0	0	0	0	0	0	0	0	0	0	0
				arCOG02318	Tar	Sensory protein; contains PAS, HAMP and Methyl-accepting chemotaxis-like domain	T	Signal transduction mechanisms	0	0	1	0	0	1	0	0	0	0	1	0	0	0	0	1	0	0	0	0	1	1	0	0	0	0	2
				arCOG00449 arCOG02053	UspA	Nucleotide-binding protein, UspA family	T	Signal transduction mechanisms	3	0	0	0	0	3	0	0	0	0	3	2	1	0	0	3	1	0	0	0	1	0	1	0	0	3	5
				arCOG04425	Wzb	Protein-tyrosine-phosphatase	T	Signal transduction mechanisms	1	0	0	0	0	1	0	0	0	0	1	0	0	0	0	1	0	0	0	0	1	1	0	0	0	0	1
				arCOG00713 arCOG02730 arCOG03706 arCOG04502 arCOG07589	-	PIN domain containing protein	V	Defense mechanisms	4	0	0	0	0	3	1	2	0	0	3	1	2	0	0	4	0	0	0	0	2	0	1	0	0	3	7
				arCOG00727 arCOG00729	-	PIN domain containing protein, often a toxin of type II toxin-antitoxin systems	V	Defense mechanisms	3	0	0	0	0	2	0	1	0	0	3	0	1	0	0	3	0	1	0	0	3	0	1	0	0	4	4
				arCOG00878	-	Type I site-specific restriction-modification system, R (restriction) subunit or related helicase	V	Defense mechanisms	1	0	0	0	0	0	0	1	0	0	0	0	0	0	0	0	0	0	0	0	1	0	0	0	0	1	1
				arCOG01191 arCOG06576	-	HEPN domain containing protein	V	Defense mechanisms	2	0	0	0	0	1	0	1	0	0	2	0	0	0	1	1	0	0	0	0	1	0	0	0	0	1	2
				arCOG01199 arCOG01203	-	Minimal nucleotidyltransferase	V	Defense mechanisms	1	0	0	0	0	1	0	0	0	0	2	1	1	0	0	1	0	0	0	0	1	0	0	0	0	1	2
				arCOG02041	-	Protein containing Fe-S cluster, metallopeptidase and nuclease domain of phospholipase D family	V	Defense mechanisms	1	0	0	0	0	1	0	0	0	0	0	0	0	0	0	0	0	0	0	0	0	0	0	0	0	0	0
				arCOG02218	-	RHH/CopG DNA binding protein	V	Defense mechanisms	1	0	0	0	0	1	0	0	0	0	1	0	1	0	0	2	0	0	0	0	1	0	1	0	0	2	2
				arCOG02411	-	HicB family component of toxin-antitoxin system, antitoxin, predicted nuclease of the RNAse H fold	V	Defense mechanisms	0	0	0	0	0	0	0	0	0	0	1	0	0	0	1	0	0	0	0	0	1	0	0	0	0	1	1
				arCOG02900	-	Predicted toxin of RNase A family, contains vWA domain	V	Defense mechanisms	0	0	0	0	0	0	0	0	0	0	1	0	0	0	0	1	0	0	0	0	0	0	0	0	0	0	0
				arCOG03045	-	TPR repeats containing protein, fused to putative immunity protein, associated with polymorphic toxin loci	V	Defense mechanisms	1	0	0	0	0	1	0	0	0	0	1	0	0	0	0	1	0	0	0	0	0	0	0	0	0	3	0
				arCOG03086	-	Toxic component of toxin-antitoxin system, dsRBD-like fold, HicA family	V	Defense mechanisms	0	0	0	0	0	0	0	0	0	0	0	0	1	0	0	1	0	0	0	0	1	0	0	0	0	1	1
				arCOG03166	-	AAA+ superfamily ATPase fused to HTH and RecB nuclease domains	V	Defense mechanisms	0	0	0	0	0	0	0	0	0	0	1	0	0	0	0	1	0	0	0	0	0	0	0	0	0	0	0
				arCOG03403	-	PemK/MazF family toxin	V	Defense mechanisms	0	0	0	0	0	0	0	0	0	0	1	1	0	0	0	0	0	0	0	0	0	0	0	0	0	0	1
				arCOG03521	-	Type II restriction enzyme, methylase subunit	V	Defense mechanisms	0	0	0	0	0	0	0	0	0	0	1	1	0	0	0	0	0	0	0	0	0	0	0	0	0	0	1
				arCOG03839	-	Nucleotidyltransferase, a component of viral defense system	V	Defense mechanisms	3	0	0	0	0	2	0	1	0	0	2	0	0	0	0	2	0	0	0	0	2	0	1	0	0	3	2
				arCOG03966	-	CopG family DNA-binding protein	V	Defense mechanisms	3	0	0	0	0	3	0	0	0	0	4	1	1	1	0	1	0	4	0	0	5	1	0	0	0	3	8
				arCOG04708	-	ATP-dependent helicase fused to N-terminal NERD family (PD-(DE)xK superfamily) endonuclease and C-terminal uncharacterized domain of COG3410	V	Defense mechanisms	1	0	0	0	0	1	0	0	0	0	0	0	0	0	0	0	0	0	0	0	0	0	0	0	0	0	0
				arCOG04793	-	Transcriptional regulator, predicted component of viral defense system	V	Defense mechanisms	3	0	0	0	0	2	0	1	0	0	2	0	0	0	0	2	0	0	0	0	2	0	1	0	0	3	2
				arCOG05401	-	RHH/CopG family DNA binding protein	V	Defense mechanisms	0	0	0	0	0	0	0	0	0	0	1	0	0	0	0	1	0	0	0	0	0	0	1	0	0	1	1
				arCOG05414	-	CopG/RHH family DNA binding protein, antitoxin	V	Defense mechanisms	0	0	0	0	0	0	0	0	0	0	0	0	1	0	0	1	0	0	0	0	0	0	0	0	0	0	1
				arCOG06123	-	Phd family antitoxin	V	Defense mechanisms	1	0	0	0	0	0	0	0	1	0	0	0	0	1	0	1	0	0	0	0	1	0	0	0	0	1	2
				arCOG06164	-	Inactivated PIWI domain containing phage-defense protein	V	Defense mechanisms	1	0	0	0	0	0	0	1	0	0	0	0	0	0	0	0	0	0	0	0	0	0	0	0	0	0	1
				arCOG06522	-	HNH nuclease domain containing protein	V	Defense mechanisms	0	0	0	0	0	0	0	0	0	0	1	1	0	0	0	0	0	0	0	0	0	0	0	0	0	0	1
				arCOG06966 arCOG06971 arCOG06987 arCOG08357	-	CopG/RHH family DNA binding protein	V	Defense mechanisms	4	0	0	0	0	4	0	0	0	0	4	0	0	0	0	3	0	1	0	0	3	1	0	0	0	2	2
				arCOG07392	-	Restriction-modification system component, N-6 DNA Methylase	V	Defense mechanisms	0	0	0	0	0	0	0	0	0	0	0	0	0	0	0	0	0	0	0	0	0	0	1	0	0	1	1
				arCOG07494	-	DEAD-box helicase, probable R-M system subunit	V	Defense mechanisms	1	0	0	0	0	0	0	1	0	0	0	0	0	0	0	0	0	0	0	0	0	0	0	0	0	0	1
				arCOG07560	-	Predicted multidomain toxin, contains delivery and Rnase A domain	V	Defense mechanisms	0	0	0	0	0	0	0	0	0	0	1	0	0	0	0	1	0	0	0	0	0	0	0	0	0	0	0
				arCOG08990	-	Methylase subunit of restriction modification defence system	V	Defense mechanisms	0	0	1	0	0	1	0	0	0	0	0	0	1	0	0	1	0	0	0	0	1	0	1	0	0	1	3
				arCOG08993	-	MvaI/BcnI restriction endonuclease family protein	V	Defense mechanisms	1	0	0	0	0	0	0	1	0	0	1	0	0	0	0	0	0	1	0	0	0	0	0	0	0	0	2
				arCOG00812 arCOG00818	AbrB	AbrB family transcriptional regulator	V	Defense mechanisms	2	0	0	0	0	3	1	0	0	0	2	0	0	0	0	3	1	0	0	0	1	0	0	0	0	1	2
				arCOG08216	AbrB	AbrB family transcriptional regulator, antitoxin component of toxin-antitoxin system	V	Defense mechanisms	1	0	0	0	0	0	0	1	0	0	0	0	1	0	0	1	0	0	0	0	1	0	0	0	0	1	2
				arCOG01452	Cas1	CRISPR-associated protein Cas1	V	Defense mechanisms	1	0	1	0	0	1	0	1	0	0	1	0	0	0	0	2	1	0	0	0	2	0	0	0	0	2	3
				arCOG04194	Cas2	CRISPR-associated protein Cas2	V	Defense mechanisms	1	0	1	0	0	1	0	1	0	0	1	0	0	0	0	2	1	0	0	0	1	0	0	0	0	1	3
				arCOG01444 arCOG01445	Cas3	CRISPR-associated helicase Cas3	V	Defense mechanisms	1	0	0	0	0	1	1	1	0	0	1	0	0	0	0	1	0	0	0	0	0	0	0	0	0	0	2
				arCOG03483	Cas3d	CRISPR-Cas system related heleicase, Cas3 (C-terminal HD nuclease domain)	V	Defense mechanisms	0	0	0	0	0	0	0	0	0	0	0	0	0	0	0	1	1	0	0	0	0	0	0	0	0	0	1
				arCOG00786	Cas4	CRISPR-associated protein Cas4, RecB family exonuclease	V	Defense mechanisms	2	0	0	0	0	2	0	0	0	0	1	0	0	0	0	0	0	1	0	0	1	0	0	0	0	2	1
				arCOG00794	Cas4	CRISPR-associated protein Cas4, RecB family nuclease	V	Defense mechanisms	0	0	0	0	0	1	1	0	0	0	0	0	0	0	0	1	1	0	0	0	0	0	0	0	0	0	2
				arCOG02758	Cas5	CRISPR-Cas system related protein Cas5, RAMP superfamily	V	Defense mechanisms	0	0	0	0	0	1	1	0	0	0	0	0	0	0	0	0	0	0	0	0	0	0	0	0	0	0	1
				arCOG04342	Cas6	CRISPR-Cas system related protein Cas6, RAMP superfamily	V	Defense mechanisms	0	0	0	0	0	1	1	0	0	0	0	0	0	0	0	1	1	0	0	0	0	0	0	0	0	0	2
				arCOG02757	Cas7	CRISPR-Cas system related protein Cas7, RAMP superfamily	V	Defense mechanisms	0	0	1	0	0	1	0	0	0	0	0	0	0	0	0	0	0	0	0	0	1	0	0	0	0	1	1
				arCOG05124	Cas8b1	CRISPR-associated protein, large subunit of CASCADE complex	V	Defense mechanisms	0	0	0	0	0	1	1	0	0	0	0	0	0	0	0	0	0	0	0	0	0	0	0	0	0	0	1
				arCOG00194 arCOG00196 arCOG00208	CcmA	ABC-type multidrug transport system, ATPase component	V	Defense mechanisms	14	0	0	0	0	14	2	2	0	0	9	1	0	0	0	8	1	1	0	0	8	0	3	0	0	11	10
				arCOG09745	Csc1g5	CRISPR/Cas system-associated protein Csc1, RAMP	V	Defense mechanisms	0	0	0	0	0	0	0	0	0	0	0	0	0	0	0	1	1	0	0	0	0	0	0	0	0	1	1
				arCOG03482	Csc2g7	CRISPR-Cas system related protein, RAMP superfamily Cas7 group	V	Defense mechanisms	0	0	0	0	0	0	0	0	0	0	0	0	0	0	0	1	1	0	0	0	0	0	0	0	0	1	1
				arCOG02632	HsdM	Type I restriction-modification system methyltransferase subunit	V	Defense mechanisms	1	0	0	0	0	0	0	1	0	0	1	1	0	0	0	0	0	0	0	0	1	0	0	0	0	1	2
				arCOG02626	HsdS	Restriction endonuclease S subunit	V	Defense mechanisms	1	0	0	0	0	0	0	1	0	0	0	0	0	0	0	0	0	0	0	0	0	0	0	0	0	0	1
				arCOG03943	MazF	Toxin-antitoxin addiction module toxin component MazF (an endoRNAse)	V	Defense mechanisms	1	0	0	0	0	1	0	0	0	0	0	0	0	0	0	0	0	0	0	0	1	0	0	0	0	1	0
				arCOG03898	McrA	Restriction endonuclease, McrA/HNH family	V	Defense mechanisms	0	0	0	0	0	0	0	0	0	0	0	0	0	0	0	1	1	0	0	0	0	0	0	0	0	0	1
				arCOG02841	MdlB	ABC-type multidrug transport system, ATPase and permease component	V	Defense mechanisms	2	0	0	0	0	2	0	0	0	0	2	0	0	0	0	2	0	0	0	0	2	0	0	0	0	2	0
				arCOG01008	NikR	Transcriptional regulator, CopG/Arc/MetJ family (DNA-binding and a metal-binding domains)	V	Defense mechanisms	1	0	0	0	0	0	0	1	0	0	1	0	0	0	0	1	0	0	0	0	0	0	0	0	0	0	1
				arCOG01663 arCOG01665 arCOG02414	RelE	Cytotoxic translational repressor of toxin-antitoxin stability system	V	Defense mechanisms	3	0	0	0	0	3	0	0	0	0	3	0	1	0	0	3	2	3	0	0	3	1	0	0	0	3	7
				arCOG01630	RidA	YjgF family enzyme shown to be reactive intermediate/imine deaminase	V	Defense mechanisms	1	0	0	0	0	1	0	0	0	0	1	0	0	0	0	1	0	0	0	0	0	0	1	0	0	1	1
				arCOG02681 arCOG08146 arCOG08550	VapB3	RHH/copG family antitoxin	V	Defense mechanisms	2	0	0	0	0	2	0	0	0	0	3	0	0	0	0	2	0	1	0	0	3	0	0	0	0	3	1
				arCOG02219	VapC	PIN domain containing protein	V	Defense mechanisms	1	0	0	0	0	1	0	0	0	0	3	0	0	0	0	2	0	1	0	0	3	0	0	0	0	3	1
				arCOG01453		HTH domain or stand alone protein assocaited with casposons	V	Defense mechanisms	0	0	0	0	0	0	0	0	0	0	2	2	0	0	0	0	0	0	0	0	0	0	0	0	0	0	2
				arCOG00679 arCOG00680 arCOG00683 arCOG00684	-	Transposable element, IS605 OrfB family, contains RNAse H fold nuclease and Zn finger domains	X	Mobilome: prophages, transposons	1	0	0	0	0	0	0	1	0	0	7	3	0	0	0	4	1	1	0	0	4	0	2	0	0	5	8
				arCOG02126 arCOG02127 arCOG02128 arCOG02129 arCOG02134 arCOG03469 arCOG03473 arCOG03474 arCOG03585 arCOG04792 arCOG04913 arCOG04918 arCOG09861	-	Transposase	X	Mobilome: prophages, transposons	16	0	0	0	0	1	1	15	1	0	19	11	5	0	0	20	11	2	0	0	8	1	0	0	0	13	47
				arCOG02754 arCOG06508	-	Transposase, IS5 family	X	Mobilome: prophages, transposons	6	0	0	0	0	1	0	5	0	0	4	1	1	0	0	1	0	2	0	0	3	1	0	0	0	3	10
				arCOG03164	-	Site-specific integrase-resolvase	X	Mobilome: prophages, transposons	0	0	0	0	0	0	0	0	0	0	1	0	0	1	0	1	0	1	0	0	0	0	2	0	0	3	4
				arCOG03317	-	Retron-type reverse transcriptase	X	Mobilome: prophages, transposons	0	0	0	0	0	0	0	0	0	0	0	0	0	0	0	1	1	0	0	0	0	0	0	0	0	0	1
				arCOG03902	-	IS4 transposase	X	Mobilome: prophages, transposons	1	0	0	0	0	0	0	1	0	0	0	0	0	0	0	0	0	0	0	0	0	0	0	0	0	0	1
				arCOG03965	-	Transposase related protein	X	Mobilome: prophages, transposons	0	0	0	0	0	0	0	0	0	0	2	2	0	0	0	0	0	0	0	0	0	0	0	0	0	1	2
				arCOG06914	-	Phage or plasmid associated DNA primase, primpol domain	X	Mobilome: prophages, transposons	3	0	0	0	0	1	1	3	0	0	3	2	0	0	0	0	0	1	0	0	0	0	0	0	0	0	7
				arCOG09888	-	Transposase ISC1217	X	Mobilome: prophages, transposons	0	0	0	0	0	0	0	0	0	0	0	0	1	0	0	1	0	0	0	0	0	0	0	0	0	0	1
				arCOG11984	-	HTH containing DNA binding protein associated with Tra6-like transposase	X	Mobilome: prophages, transposons	3	0	0	0	0	2	0	2	0	1	1	0	2	0	0	3	0	0	0	0	3	0	0	0	0	3	5
				arCOG03883	ISA1214	Transposon-encoded protein, a DNA binding protein of MazE/VapB family	X	Mobilome: prophages, transposons	1	0	0	0	0	0	0	1	0	0	1	0	0	0	0	1	0	0	0	0	1	0	0	0	0	1	1
				arCOG06699	IstB	IstB transposon helper protein, DNA replication protein DnaC homolog	X	Mobilome: prophages, transposons	0	0	0	0	0	0	0	0	0	0	1	0	0	0	0	1	0	0	0	0	1	0	0	0	0	1	0
				arCOG03162	PinR	Site-specific recombinase, DNA invertase Pin homolog	X	Mobilome: prophages, transposons	0	0	0	0	0	1	0	0	0	1	0	0	0	0	0	0	0	0	0	0	1	0	0	0	0	1	1
				arCOG02759	RAYT	REP element-mobilizing transposase RayT	X	Mobilome: prophages, transposons	0	0	0	0	0	0	0	0	0	0	2	1	0	0	0	1	0	0	0	0	1	0	1	0	0	2	2
				arCOG02125	Tra5	Transposase	X	Mobilome: prophages, transposons	0	0	0	0	0	0	0	0	0	0	1	0	0	0	0	1	0	0	0	0	1	0	0	0	0	1	0
				arCOG10339	Tra6	Transposase	X	Mobilome: prophages, transposons	3	0	0	0	0	2	0	2	0	1	3	1	0	0	0	3	1	0	0	0	4	0	0	0	0	6	5
				arCOG01241 arCOG01242 arCOG03989	XerC	XerD/XerC family integrase	X	Mobilome: prophages, transposons	3	0	0	0	0	3	0	0	0	0	3	2	2	0	0	4	1	0	0	0	2	1	0	0	0	4	6
				arCOG01245	XerC	XerD/XerC family integrase, often contains N-terminal HTH domain	X	Mobilome: prophages, transposons	0	0	0	0	0	0	0	0	0	0	0	0	0	0	0	2	2	0	0	0	0	0	0	0	0	0	2
				arCOG00543	-	Zn-dependent RNase, consists of a metallo-beta-lactamase domain and an RNA-binding KH domain, implicated in mRNA turnover	J	Translation, ribosomal structure and biogenesis	1	0	0	0	0	1	0	0	0	0	1	0	0	0	0	1	0	0	0	0	1	0	0	0	0	1	0
				arCOG00910	-	Predicted RNA methylase	J	Translation, ribosomal structure and biogenesis	1	0	0	0	0	1	0	0	0	0	1	0	0	0	0	1	0	0	0	0	1	0	0	0	0	1	0
				arCOG00953	-	Homolog of Wybutosine (yW) biosynthesis enzyme, Fe-S oxidoreductase	J	Translation, ribosomal structure and biogenesis	0	0	0	0	0	0	0	0	0	0	0	0	0	0	0	0	0	0	0	0	0	0	0	0	0	1	0
				arCOG00990	-	Queuine tRNA-ribosyltransferase, contain PUA domain	J	Translation, ribosomal structure and biogenesis	1	0	0	0	0	1	0	0	0	0	1	0	0	0	0	1	0	0	0	0	0	0	1	0	0	1	1
				arCOG00991	-	tRNA modification protein, contains pre-PUA and PUA domains	J	Translation, ribosomal structure and biogenesis	1	0	0	0	0	1	0	0	0	0	1	0	0	0	0	1	0	0	0	0	1	0	0	0	0	1	0
				arCOG01695	-	Predicted component of the ribosome quality control (RQC) complex, YloA/Tae2 family, contains fibronectin-binding (FbpA) and DUF814 domains	J	Translation, ribosomal structure and biogenesis	1	0	0	0	0	1	0	0	0	0	1	0	0	0	0	1	0	0	0	0	0	0	1	0	0	1	1
				arCOG01989	-	Zn-ribbon RNA-binding protein with a function in translation	J	Translation, ribosomal structure and biogenesis	1	0	0	0	0	1	0	0	0	0	0	0	0	0	0	0	0	0	0	0	1	0	0	0	0	1	0
				arCOG04055	-	Archease, SHS2 domain containing protein involved in activation of tRNA ligase RtcB	J	Translation, ribosomal structure and biogenesis	0	0	0	0	0	0	0	0	0	0	0	0	0	0	0	1	1	0	0	0	0	0	0	0	0	0	1
				arCOG04130	-	Predicted RNA-binding protein	J	Translation, ribosomal structure and biogenesis	1	0	0	0	0	1	0	0	0	0	1	0	0	0	0	1	0	0	0	0	1	0	0	0	0	1	0
				arCOG06624	-	Ribosomal protein L41E	J	Translation, ribosomal structure and biogenesis	0	0	0	0	0	1	1	0	0	0	0	0	0	0	0	0	0	0	0	0	0	0	0	0	0	0	1
				arCOG01255	AlaS	Alanyl-tRNA synthetase	J	Translation, ribosomal structure and biogenesis	1	0	0	0	0	1	0	0	0	0	1	0	0	0	0	1	0	0	0	0	1	0	0	0	0	1	0
				arCOG01254	AlaX	Ser-tRNA(Ala) deacylase AlaX (editing enzyme)	J	Translation, ribosomal structure and biogenesis	2	0	0	0	0	2	0	0	0	0	1	0	0	0	0	1	0	0	0	0	2	0	0	0	0	2	0
				arCOG00487	ArgS	Arginyl-tRNA synthetase	J	Translation, ribosomal structure and biogenesis	1	0	0	0	0	1	0	0	0	0	1	0	0	0	0	1	0	0	0	0	0	0	1	0	0	1	1
				arCOG00406 arCOG00407 arCOG00409	AsnS	Aspartyl/asparaginyl-tRNA synthetase	J	Translation, ribosomal structure and biogenesis	3	0	0	0	0	3	0	0	0	0	3	0	0	0	0	3	0	0	0	0	3	0	0	0	0	3	0
				arCOG01185	Bud32	tRNA A-37 threonylcarbamoyl transferase component Bud32	J	Translation, ribosomal structure and biogenesis	1	0	0	0	0	1	0	0	0	0	1	0	0	0	0	1	0	0	0	0	1	0	0	0	0	1	0
				arCOG04249	CCA1	tRNA nucleotidyltransferase (CCA-adding enzyme)	J	Translation, ribosomal structure and biogenesis	1	0	0	0	0	1	0	0	0	0	1	0	0	0	0	1	0	0	0	0	0	0	0	0	0	0	0
				arCOG00676	Csl4	Exosome complex RNA-binding protein Csl4, contains S1 and Zn-ribbon domains	J	Translation, ribosomal structure and biogenesis	1	0	0	0	0	1	0	0	0	0	1	0	0	0	0	1	0	0	0	0	1	0	0	0	0	1	0
				arCOG00486	CysS	Cysteinyl-tRNA synthetase	J	Translation, ribosomal structure and biogenesis	1	0	0	0	0	1	0	0	0	0	1	0	0	0	0	1	0	0	0	0	1	0	0	0	0	1	0
				arCOG04112	DPH2	Diphthamide synthase subunit DPH2	J	Translation, ribosomal structure and biogenesis	1	0	0	0	0	1	0	0	0	0	1	0	0	0	0	1	0	0	0	0	1	0	0	0	0	1	0
				arCOG04161	DPH5	Diphthamide biosynthesis methyltransferase	J	Translation, ribosomal structure and biogenesis	1	0	0	0	0	1	0	0	0	0	1	0	0	0	0	1	0	0	0	0	0	0	0	0	0	0	0
				arCOG00035	Dph6	Diphthamide synthase (EF-2-diphthine--ammonia ligase)	J	Translation, ribosomal structure and biogenesis	1	0	0	0	0	1	0	0	0	0	1	0	0	0	0	1	0	0	0	0	1	0	0	0	0	1	0
				arCOG00358	DRG	Ribosome-interacting GTPase 1	J	Translation, ribosomal structure and biogenesis	1	0	0	0	0	1	0	0	0	0	1	0	0	0	0	1	0	0	0	0	1	0	0	0	0	1	0
				arCOG01988	EFB1	Translation elongation factor EF-1beta	J	Translation, ribosomal structure and biogenesis	1	0	0	0	0	1	0	0	0	0	1	0	0	0	0	1	0	0	0	0	1	0	0	0	0	1	0
				arCOG04277	Efp	Translation elongation factor P (EF-P)/translation initiation factor 5A (eIF-5A)	J	Translation, ribosomal structure and biogenesis	1	0	0	0	0	1	0	0	0	0	1	0	0	0	0	1	0	0	0	0	1	0	0	0	0	1	0
				arCOG04122	Emg1	rRNA pseudouridine-1189 N-methylase Emg1, Nep1/Mra1 family	J	Translation, ribosomal structure and biogenesis	1	0	0	0	0	1	0	0	0	0	1	0	0	0	0	1	0	0	0	0	1	0	0	0	0	1	0
				arCOG01742	eRF1	Peptide chain release factor eRF1	J	Translation, ribosomal structure and biogenesis	1	0	0	0	0	1	0	0	0	0	1	0	0	0	0	1	0	0	0	0	1	0	0	0	0	1	0
				arCOG04312	Fcf1	rRNA-processing protein FCF1, contains PIN domain	J	Translation, ribosomal structure and biogenesis	1	0	0	0	0	1	0	0	0	0	1	0	0	0	0	1	0	0	0	0	0	0	0	0	0	1	0
				arCOG00079	FtsJ	23S rRNA U2552 (ribose-2'-O)-methylase RlmE/FtsJ	J	Translation, ribosomal structure and biogenesis	1	0	0	0	0	1	0	0	0	0	1	0	0	0	0	1	0	0	0	0	0	0	1	0	0	1	1
				arCOG01559	FusA	Translation elongation factor G, EF-G (GTPase)	J	Translation, ribosomal structure and biogenesis	1	0	0	0	0	1	0	0	0	0	1	0	0	0	0	1	0	0	0	0	1	0	0	0	0	1	0
				arCOG02466	GAR1	RNA-binding protein involved in rRNA processing	J	Translation, ribosomal structure and biogenesis	1	0	0	0	0	1	0	0	0	0	1	0	0	0	0	1	0	0	0	0	0	0	0	0	0	0	0
				arCOG01717	GatA	Asp-tRNAAsn/Glu-tRNAGln amidotransferase A subunit or related amidase	J	Translation, ribosomal structure and biogenesis	1	0	0	0	0	1	0	0	0	0	0	0	0	0	0	0	0	0	0	0	0	0	0	0	0	0	0
				arCOG01719	GatE	Archaeal Glu-tRNAGln amidotransferase subunit E (contains GAD domain)	J	Translation, ribosomal structure and biogenesis	1	0	0	0	0	1	0	0	0	0	1	0	0	0	0	1	0	0	0	0	0	0	0	0	0	0	0
				arCOG01563	GCD11	Translation initiation factor 2, gamma subunit eIF-2 gamma, GTPase	J	Translation, ribosomal structure and biogenesis	1	0	0	0	0	1	0	0	0	0	1	0	0	0	0	1	0	0	0	0	1	0	0	0	0	1	0
				arCOG00978	GCD14	tRNA(1-methyladenosine) methyltransferase	J	Translation, ribosomal structure and biogenesis	1	0	0	0	0	1	0	0	0	0	1	0	0	0	0	1	0	0	0	0	0	0	0	0	0	0	0
				arCOG01616	GEK1	D-aminoacyl-tRNA deacylase, involved in ethanol tolerance	J	Translation, ribosomal structure and biogenesis	1	0	0	0	0	1	0	0	0	0	1	0	0	0	0	1	0	0	0	0	0	0	0	0	0	0	0
				arCOG04302	GlnS	Glutamyl- or glutaminyl-tRNA synthetase	J	Translation, ribosomal structure and biogenesis	1	0	0	0	0	1	0	0	0	0	1	0	0	0	0	1	0	0	0	0	1	0	0	0	0	1	0
				arCOG00405	GRS1	Glycyl-tRNA synthetase (class II)	J	Translation, ribosomal structure and biogenesis	1	0	0	0	0	1	0	0	0	0	2	0	0	0	0	1	0	1	0	0	1	0	0	0	0	1	1
				arCOG00357	GTP1	Ribosome-binding ATPase YchF, GTP1/OBG family	J	Translation, ribosomal structure and biogenesis	1	0	0	0	0	1	0	0	0	0	1	0	0	0	0	1	0	0	0	0	1	1	1	0	0	1	2
				arCOG00109	HemK	Methylase of polypeptide chain release factors	J	Translation, ribosomal structure and biogenesis	1	0	0	0	0	1	0	0	0	0	1	0	0	0	0	1	0	0	0	0	1	0	0	0	0	1	0
				arCOG00404	HisS	Histidyl-tRNA synthetase	J	Translation, ribosomal structure and biogenesis	1	0	0	0	0	1	0	0	0	0	1	0	0	0	0	1	0	0	0	0	1	0	0	0	0	1	0
				arCOG00807	IleS	Isoleucyl-tRNA synthetase	J	Translation, ribosomal structure and biogenesis	1	0	0	0	0	1	0	0	0	0	1	0	0	0	0	1	0	0	0	0	1	0	0	0	0	1	0
				arCOG01179	InfA	Translation initiation factor 1 (IF-1)	J	Translation, ribosomal structure and biogenesis	1	0	0	0	0	1	0	0	0	0	1	0	0	0	0	1	0	0	0	0	1	0	0	0	0	1	0
				arCOG01560	InfB	Translation initiation factor 2 (IF-2; GTPase)	J	Translation, ribosomal structure and biogenesis	1	0	0	0	0	1	0	0	0	0	1	0	0	0	0	1	0	0	0	0	1	0	0	0	0	1	0
				arCOG04063	KptA	RNA:NAD 2'-phosphotransferase	J	Translation, ribosomal structure and biogenesis	1	0	0	0	0	1	0	0	0	0	1	0	0	0	0	1	0	0	0	0	1	0	0	0	0	1	0
				arCOG04150	Krr1	rRNA processing protein Krr1/Pno1, contains KH domain	J	Translation, ribosomal structure and biogenesis	1	0	0	0	0	1	0	0	0	0	1	0	0	0	0	1	0	0	0	0	1	0	0	0	0	1	0
				arCOG00809	LeuS	Leucyl-tRNA synthetase	J	Translation, ribosomal structure and biogenesis	1	0	0	0	0	1	0	0	0	0	1	1	0	0	0	1	1	0	0	0	0	0	1	0	0	1	3
				arCOG01736	LigT	2'-5' RNA ligase	J	Translation, ribosomal structure and biogenesis	1	0	0	0	0	1	0	0	0	0	1	0	0	0	0	1	0	0	0	0	0	0	0	0	0	0	0
				arCOG00485	LysS	Lysyl-tRNA synthetase, class I	J	Translation, ribosomal structure and biogenesis	1	0	0	0	0	1	0	0	0	0	1	0	0	0	0	1	0	0	0	0	1	0	0	0	0	1	0
				arCOG01001	Map	Methionine aminopeptidase	J	Translation, ribosomal structure and biogenesis	1	0	0	0	0	1	0	0	0	0	1	0	0	0	0	1	0	0	0	0	1	0	0	0	0	1	0
				arCOG01863	MBF1	Ribosome-binding protein aMBF1, translation factor, contains Zn-ribbon and HTH domains	J	Translation, ribosomal structure and biogenesis	1	0	0	0	0	1	0	0	0	0	1	0	0	0	0	1	0	0	0	0	1	0	0	0	0	1	0
				arCOG00810	MetG	Methionyl-tRNA synthetase	J	Translation, ribosomal structure and biogenesis	1	0	0	0	0	1	0	0	0	0	1	0	0	0	0	1	0	0	0	0	1	1	1	0	0	1	2
				arCOG01358	MiaB	2-methylthioadenine synthetase	J	Translation, ribosomal structure and biogenesis	1	0	0	0	0	1	0	0	0	0	1	0	0	0	0	1	0	0	0	0	1	0	0	0	0	1	0
				arCOG04149	NMD3	NMD protein affecting ribosome stability and mRNA decay	J	Translation, ribosomal structure and biogenesis	1	0	0	0	0	1	0	0	0	0	1	0	0	0	0	1	0	0	0	0	0	0	0	0	0	0	0
				arCOG00721	Nob1	Endonuclease Nob1, consists of a PIN domain and a Zn-ribbon module	J	Translation, ribosomal structure and biogenesis	1	0	0	0	0	1	0	0	0	0	1	0	0	0	0	1	0	0	0	0	0	0	1	0	0	1	1
				arCOG00078	NOP1	Fibrillarin-like rRNA methylase	J	Translation, ribosomal structure and biogenesis	1	0	0	0	0	1	0	0	0	0	1	0	0	0	0	1	0	0	0	0	1	0	0	0	0	1	0
				arCOG00906	Nop10	rRNA maturation protein Nop10, contains Zn-ribbon domain	J	Translation, ribosomal structure and biogenesis	1	0	0	0	0	1	0	0	0	0	1	0	0	0	0	1	0	0	0	0	1	0	0	0	0	1	0
				arCOG04414	Pcc1	Subunit of KEOPS complex (Cgi121BUD32KAE1)	J	Translation, ribosomal structure and biogenesis	1	0	0	0	0	1	0	0	0	0	1	0	0	0	0	1	0	0	0	0	1	0	0	0	0	1	0
				arCOG01741	PelA	Release factor eRF1	J	Translation, ribosomal structure and biogenesis	1	0	0	0	0	1	0	0	0	0	1	1	0	0	0	1	1	0	0	0	0	0	0	0	0	0	2
				arCOG00410	PheS	Phenylalanyl-tRNA synthetase alpha subunit	J	Translation, ribosomal structure and biogenesis	1	0	0	0	0	1	0	0	0	0	1	0	0	0	0	1	0	0	0	0	1	0	0	0	0	1	0
				arCOG00412	PheT	Phenylalanyl-tRNA synthetase beta subunit	J	Translation, ribosomal structure and biogenesis	1	0	0	0	0	1	0	0	0	0	1	0	0	0	0	1	0	0	0	0	0	0	0	0	0	0	0
				arCOG00784	POP4	RNase P/RNase MRP subunit p29	J	Translation, ribosomal structure and biogenesis	1	0	0	0	0	1	0	0	0	0	1	0	0	0	0	1	0	0	0	0	0	0	0	0	0	0	0
				arCOG00402	ProS	Prolyl-tRNA synthetase	J	Translation, ribosomal structure and biogenesis	1	0	0	0	0	1	0	0	0	0	1	0	0	0	0	1	0	0	0	0	1	0	0	0	0	1	0
				arCOG04228	Pth2	Peptidyl-tRNA hydrolase	J	Translation, ribosomal structure and biogenesis	1	0	0	0	0	1	0	0	0	0	1	0	0	0	0	1	0	0	0	0	1	0	0	0	0	1	0
				arCOG01015	Pus10	tRNA U54 and U55 pseudouridine synthase Pus10	J	Translation, ribosomal structure and biogenesis	1	0	0	0	0	1	0	0	0	0	1	0	0	0	0	1	0	0	0	0	0	0	1	0	0	1	1
				arCOG13558	QueA	S-adenosylmethionine:tRNA ribosyltransferase-isomerase	J	Translation, ribosomal structure and biogenesis	0	0	0	0	0	0	0	0	0	0	1	0	0	0	0	1	0	0	0	0	0	0	0	0	0	0	0
				arCOG00039	QueC	7-cyano-7-deazaguanine synthase (queuosine biosynthesis)	J	Translation, ribosomal structure and biogenesis	1	0	0	0	0	1	0	0	0	0	1	0	0	0	0	1	0	0	0	0	1	0	0	0	0	1	0
				arCOG00842	RimL	Acetyltransferase, RimL family	J	Translation, ribosomal structure and biogenesis	2	0	0	0	0	2	0	0	0	0	0	0	1	0	0	1	0	0	0	0	1	0	0	0	0	1	1
				arCOG00187	Rli1	Translation initiation factor RLI1, contains Fe-S and AAA+ ATPase domains	J	Translation, ribosomal structure and biogenesis	1	0	0	0	0	1	0	0	0	0	1	0	0	0	0	1	0	0	0	0	1	0	0	0	0	1	0
				arCOG01486	RnmV	5S rRNA maturation endonuclease (Ribonuclease M5), contains TOPRIM domain	J	Translation, ribosomal structure and biogenesis	1	0	0	0	0	1	0	0	0	0	1	0	0	0	0	1	0	0	0	0	1	1	1	0	0	1	2
				arCOG00501	Rnz	Ribonuclease Z, beta-lactamase superfamily hydrolase	J	Translation, ribosomal structure and biogenesis	1	0	0	0	0	1	0	0	0	0	1	0	0	0	0	1	0	0	0	0	1	0	0	0	0	1	0
				arCOG01575	Rph/Rrp42	Ribonuclease PH	J	Translation, ribosomal structure and biogenesis	1	0	0	0	0	1	0	0	0	0	1	0	0	0	0	1	0	0	0	0	1	0	0	0	0	1	0
				arCOG04209	RPL15A	Ribosomal protein L15E	J	Translation, ribosomal structure and biogenesis	1	0	0	0	0	1	0	0	0	0	1	0	0	0	0	1	0	0	0	0	1	0	0	0	0	1	0
				arCOG00780	RPL18A	Ribosomal protein L18E	J	Translation, ribosomal structure and biogenesis	1	0	0	0	0	1	0	0	0	0	1	0	0	0	0	1	0	0	0	0	1	0	0	0	0	1	0
				arCOG04089	RPL19A	Ribosomal protein L19E	J	Translation, ribosomal structure and biogenesis	1	0	0	0	0	1	0	0	0	0	1	0	0	0	0	1	0	0	0	0	1	0	0	0	0	1	0
				arCOG04129	RPL21A	Ribosomal protein L21E	J	Translation, ribosomal structure and biogenesis	1	0	0	0	0	1	0	0	0	0	1	0	0	0	0	1	0	0	0	0	1	0	0	0	0	1	0
				arCOG01950	RPL24A	Ribosomal protein L24E	J	Translation, ribosomal structure and biogenesis	1	0	0	0	0	1	0	0	0	0	1	0	0	0	0	1	0	0	0	0	1	0	0	0	0	1	0
				arCOG04473	RPL31A	Ribosomal protein L31E	J	Translation, ribosomal structure and biogenesis	1	0	0	0	0	1	0	0	0	0	1	0	0	0	0	1	0	0	0	0	1	0	0	0	0	1	0
				arCOG00781	RPL32	Ribosomal protein L32E	J	Translation, ribosomal structure and biogenesis	1	0	0	0	0	1	0	0	0	0	1	0	0	0	0	1	0	0	0	0	1	0	0	0	0	1	0
				arCOG04126	RPL37A	Ribosomal protein L37E	J	Translation, ribosomal structure and biogenesis	1	0	0	0	0	1	0	0	0	0	0	0	1	0	0	1	0	0	0	0	1	0	0	0	0	1	1
				arCOG04177	RPL39	Ribosomal protein L39E	J	Translation, ribosomal structure and biogenesis	1	0	0	0	0	1	0	0	0	0	1	0	0	0	0	1	0	0	0	0	1	0	0	0	0	1	0
				arCOG04049	RPL40A	Ribosomal protein L40E	J	Translation, ribosomal structure and biogenesis	1	0	0	0	0	1	0	0	0	0	1	0	0	0	0	1	0	0	0	0	1	0	0	0	0	1	0
				arCOG04109	RPL42A	Ribosomal protein L44E	J	Translation, ribosomal structure and biogenesis	1	0	0	0	0	1	0	0	0	0	1	0	0	0	0	1	0	0	0	0	1	0	0	0	0	1	0
				arCOG04208	RPL43A	Ribosomal protein L37AE/L43A	J	Translation, ribosomal structure and biogenesis	1	0	0	0	0	1	0	0	0	0	1	0	0	0	0	1	0	0	0	0	1	0	0	0	0	1	0
				arCOG04289	RplA	Ribosomal protein L1	J	Translation, ribosomal structure and biogenesis	1	0	0	0	0	1	0	0	0	0	1	0	0	0	0	1	0	0	0	0	1	0	0	0	0	1	0
				arCOG04067	RplB	Ribosomal protein L2	J	Translation, ribosomal structure and biogenesis	1	0	0	0	0	1	0	0	0	0	1	0	0	0	0	1	0	0	0	0	1	0	0	0	0	1	0
				arCOG04070	RplC	Ribosomal protein L3	J	Translation, ribosomal structure and biogenesis	1	0	0	0	0	1	0	0	0	0	1	0	0	0	0	1	0	0	0	0	1	0	0	0	0	1	0
				arCOG04071	RplD	Ribosomal protein L4	J	Translation, ribosomal structure and biogenesis	1	0	0	0	0	1	0	0	0	0	1	0	0	0	0	1	0	0	0	0	1	0	0	0	0	1	0
				arCOG04092	RplE	Ribosomal protein L5	J	Translation, ribosomal structure and biogenesis	1	0	0	0	0	1	0	0	0	0	1	0	0	0	0	1	0	0	0	0	1	0	0	0	0	1	0
				arCOG04090	RplF	Ribosomal protein L6P	J	Translation, ribosomal structure and biogenesis	1	0	0	0	0	1	0	0	0	0	1	0	0	0	0	1	0	0	0	0	1	0	0	0	0	1	0
				arCOG04288	RplJ	Ribosomal protein L10	J	Translation, ribosomal structure and biogenesis	1	0	0	0	0	1	0	0	0	0	1	0	0	0	0	1	0	0	0	0	1	0	0	0	0	1	0
				arCOG04372	RplK	Ribosomal protein L11	J	Translation, ribosomal structure and biogenesis	1	0	0	0	0	1	0	0	0	0	1	0	0	0	0	1	0	0	0	0	1	0	0	0	0	1	0
				arCOG04242	RplM	Ribosomal protein L13	J	Translation, ribosomal structure and biogenesis	1	0	0	0	0	1	0	0	0	0	1	0	0	0	0	1	0	0	0	0	1	0	0	0	0	1	0
				arCOG04095	RplN	Ribosomal protein L14	J	Translation, ribosomal structure and biogenesis	1	0	0	0	0	1	0	0	0	0	1	0	0	0	0	1	0	0	0	0	1	0	0	0	0	1	0
				arCOG00779	RplO	Ribosomal protein L15	J	Translation, ribosomal structure and biogenesis	1	0	0	0	0	1	0	0	0	0	1	0	0	0	0	1	0	0	0	0	1	0	0	0	0	1	0
				arCOG04113	RplP	Ribosomal protein L10AE/L16	J	Translation, ribosomal structure and biogenesis	1	0	0	0	0	1	0	0	0	0	1	0	0	0	0	1	0	0	0	0	1	0	0	0	0	1	0
				arCOG04088	RplR	Ribosomal protein L18	J	Translation, ribosomal structure and biogenesis	1	0	0	0	0	1	0	0	0	0	1	0	0	0	0	1	0	0	0	0	1	0	0	0	0	1	0
				arCOG04098	RplV	Ribosomal protein L22	J	Translation, ribosomal structure and biogenesis	1	0	0	0	0	1	0	0	0	0	1	0	0	0	0	1	0	0	0	0	1	0	0	0	0	1	0
				arCOG04072	RplW	Ribosomal protein L23	J	Translation, ribosomal structure and biogenesis	1	0	0	0	0	1	0	0	0	0	1	0	0	0	0	1	0	0	0	0	1	0	0	0	0	1	0
				arCOG04094	RplX	Ribosomal protein L24	J	Translation, ribosomal structure and biogenesis	1	0	0	0	0	1	0	0	0	0	1	0	0	0	0	1	0	0	0	0	1	0	0	0	0	1	0
				arCOG00785	RpmC	Ribosomal protein L29	J	Translation, ribosomal structure and biogenesis	1	0	0	0	0	1	0	0	0	0	1	0	0	0	0	1	0	0	0	0	1	0	0	0	0	1	0
				arCOG04086	RpmD	Ribosomal protein L30	J	Translation, ribosomal structure and biogenesis	1	0	0	0	0	1	0	0	0	0	1	0	0	0	0	1	0	0	0	0	1	0	0	0	0	1	0
				arCOG04287	RPP1A	Ribosomal protein L12E/L44/L45/RPP1/RPP2	J	Translation, ribosomal structure and biogenesis	1	0	0	0	0	1	0	0	0	0	1	0	0	0	0	1	0	0	0	0	1	0	0	0	0	1	0
				arCOG04345	RPR2	RNase P subunit RPR2	J	Translation, ribosomal structure and biogenesis	0	0	1	0	0	1	0	0	0	0	0	0	0	0	0	0	0	0	0	0	1	0	0	0	0	1	1
				arCOG01885	RPS17A	Ribosomal protein S17E	J	Translation, ribosomal structure and biogenesis	1	0	0	0	0	1	0	0	0	0	1	0	0	0	0	1	0	0	0	0	1	0	0	0	0	1	0
				arCOG01344	RPS19A	Ribosomal protein S19E (S16A)	J	Translation, ribosomal structure and biogenesis	1	0	0	0	0	1	0	0	0	0	1	0	0	0	0	1	0	0	0	0	1	0	0	0	0	1	0
				arCOG04186	RPS1A	Ribosomal protein S3AE	J	Translation, ribosomal structure and biogenesis	1	0	0	0	0	1	0	0	0	0	1	0	0	0	0	1	0	0	0	0	1	0	0	0	0	1	0
				arCOG04182	RPS24A	Ribosomal protein S24E	J	Translation, ribosomal structure and biogenesis	1	0	0	0	0	1	0	0	0	0	1	0	0	0	0	1	0	0	0	0	1	0	0	0	0	1	0
				arCOG04108	RPS27A	Ribosomal protein S27E	J	Translation, ribosomal structure and biogenesis	1	0	0	0	0	1	0	0	0	0	1	0	0	0	0	1	0	0	0	0	1	0	0	0	0	1	0
				arCOG04183	RPS27AE	Ribosomal protein S27AE	J	Translation, ribosomal structure and biogenesis	1	0	0	0	0	1	0	0	0	0	1	0	0	0	0	1	0	0	0	0	1	0	0	0	0	1	0
				arCOG04314	RPS28A	Ribosomal protein S28E/S33	J	Translation, ribosomal structure and biogenesis	1	0	0	0	0	1	0	0	0	0	1	0	0	0	0	1	0	0	0	0	1	0	0	0	0	1	0
				arCOG04093	RPS4A	Ribosomal protein S4E	J	Translation, ribosomal structure and biogenesis	1	0	0	0	0	1	0	0	0	0	1	0	0	0	0	1	0	0	0	0	1	0	0	0	0	1	0
				arCOG01946	RPS6A	Ribosomal protein S6E/S10	J	Translation, ribosomal structure and biogenesis	1	0	0	0	0	1	0	0	0	0	1	0	0	0	0	1	0	0	0	0	1	0	0	0	0	1	0
				arCOG04154	RPS8A	Ribosomal protein S8E	J	Translation, ribosomal structure and biogenesis	1	0	0	0	0	1	0	0	0	0	1	0	0	0	0	1	0	0	0	0	1	0	0	0	0	1	0
				arCOG04245	RpsB	Ribosomal protein S2	J	Translation, ribosomal structure and biogenesis	1	0	0	0	0	1	0	0	0	0	1	0	0	0	0	1	0	0	0	0	1	0	0	0	0	1	0
				arCOG04097	RpsC	Ribosomal protein S3	J	Translation, ribosomal structure and biogenesis	1	0	0	0	0	1	0	0	0	0	1	0	0	0	0	1	0	0	0	0	1	0	0	0	0	1	0
				arCOG04239	RpsD	Ribosomal protein S4 or related protein	J	Translation, ribosomal structure and biogenesis	1	0	0	0	0	1	0	0	0	0	1	0	0	0	0	1	0	0	0	0	1	0	0	0	0	1	0
				arCOG04087	RpsE	Ribosomal protein S5	J	Translation, ribosomal structure and biogenesis	1	0	0	0	0	1	0	0	0	0	1	0	0	0	0	1	0	0	0	0	1	0	0	0	0	1	0
				arCOG04254	RpsG	Ribosomal protein S7	J	Translation, ribosomal structure and biogenesis	1	0	0	0	0	1	0	0	0	0	1	0	0	0	0	1	0	0	0	0	1	0	0	0	0	1	0
				arCOG04091	RpsH	Ribosomal protein S8	J	Translation, ribosomal structure and biogenesis	1	0	0	0	0	1	0	0	0	0	1	0	0	0	0	1	0	0	0	0	1	0	0	0	0	1	0
				arCOG04243	RpsI	Ribosomal protein S9	J	Translation, ribosomal structure and biogenesis	1	0	0	0	0	1	0	0	0	0	1	0	0	0	0	1	0	0	0	0	1	0	0	0	0	1	0
				arCOG01758	RpsJ	Ribosomal protein S10	J	Translation, ribosomal structure and biogenesis	1	0	0	0	0	1	0	0	0	0	1	0	0	0	0	1	0	0	0	0	1	0	0	0	0	1	0
				arCOG04240	RpsK	Ribosomal protein S11	J	Translation, ribosomal structure and biogenesis	1	0	0	0	0	1	0	0	0	0	1	0	0	0	0	1	0	0	0	0	1	0	0	0	0	1	0
				arCOG04255	RpsL	Ribosomal protein S12	J	Translation, ribosomal structure and biogenesis	1	0	0	0	0	1	0	0	0	0	1	0	0	0	0	1	0	0	0	0	1	0	0	0	0	1	0
				arCOG01722	RpsM	Ribosomal protein S13	J	Translation, ribosomal structure and biogenesis	1	0	0	0	0	1	0	0	0	0	1	0	0	0	0	1	0	0	0	0	1	0	0	0	0	1	0
				arCOG00782	RpsN	Ribosomal protein S14	J	Translation, ribosomal structure and biogenesis	1	0	0	0	0	1	0	0	0	0	1	0	0	0	0	0	0	1	0	0	1	0	0	0	0	1	1
				arCOG04185	RpsO	Ribosomal protein S15P	J	Translation, ribosomal structure and biogenesis	1	0	0	0	0	1	0	0	0	0	1	0	0	0	0	1	0	0	0	0	1	0	0	0	0	1	0
				arCOG04096	RpsQ	Ribosomal protein S17	J	Translation, ribosomal structure and biogenesis	1	0	0	0	0	1	0	0	0	0	1	0	0	0	0	1	0	0	0	0	1	0	0	0	0	1	0
				arCOG04099	RpsS	Ribosomal protein S19	J	Translation, ribosomal structure and biogenesis	1	0	0	0	0	1	0	0	0	0	1	0	0	0	0	1	0	0	0	0	1	0	0	0	0	1	0
				arCOG00678	Rrp4	Exosome complex RNA-binding protein Rrp4, contains S1 and KH domains	J	Translation, ribosomal structure and biogenesis	1	0	0	0	0	1	0	0	0	0	1	0	0	0	0	1	0	0	0	0	1	0	0	0	0	1	0
				arCOG01574	Rrp42	Exosome complex RNA-binding protein Rrp42, RNase PH superfamily	J	Translation, ribosomal structure and biogenesis	1	0	0	0	0	1	0	0	0	0	1	0	0	0	0	1	0	0	0	0	1	0	0	0	0	1	0
				arCOG04131	RsmA	16S rRNA A1518 and A1519 N6-dimethyltransferase RsmA/KsgA/DIM1	J	Translation, ribosomal structure and biogenesis	1	0	0	0	0	1	0	0	0	0	1	0	0	0	0	1	0	0	0	0	0	0	0	0	0	1	0
				arCOG04246	RtcB	RNA 3'-P ligase, RtcB family protein	J	Translation, ribosomal structure and biogenesis	1	0	0	0	0	1	0	0	0	0	1	0	0	0	0	1	0	0	0	0	1	0	0	0	0	1	0
				arCOG04187	Sdo1	Ribosome maturation protein Sdo1	J	Translation, ribosomal structure and biogenesis	1	0	0	0	0	1	0	0	0	0	1	0	0	0	0	1	0	0	0	0	1	0	0	0	0	1	0
				arCOG01564	SelB	Selenocysteine-specific translation elongation factor or SelB-II domain	J	Translation, ribosomal structure and biogenesis	1	0	0	0	0	1	0	0	0	0	1	0	0	0	0	1	0	0	0	0	0	0	1	0	0	1	1
				arCOG01701	SEN2	tRNA splicing endonuclease	J	Translation, ribosomal structure and biogenesis	1	0	0	0	0	1	0	0	0	0	1	0	0	0	0	1	0	0	0	0	0	0	0	0	0	0	0
				arCOG00403	SerS	Seryl-tRNA synthetase	J	Translation, ribosomal structure and biogenesis	1	0	0	0	0	1	0	0	0	0	1	0	0	0	0	1	0	0	0	0	1	0	0	0	0	1	0
				arCOG01923	SIK1	RNA processing factor Prp31, contains Nop domain	J	Translation, ribosomal structure and biogenesis	1	0	0	0	0	1	0	0	0	0	1	0	0	0	0	1	0	0	0	0	0	0	0	0	0	0	0
				arCOG01952	SUA5	tRNA A37 threonylcarbamoyladenosine synthetase subunit TsaC/SUA5/YrdC	J	Translation, ribosomal structure and biogenesis	1	0	0	0	0	1	0	0	0	0	1	0	0	0	0	1	0	0	0	0	0	0	1	0	0	1	1
				arCOG04223	SUI1	Translation initiation factor 1 (eIF-1/SUI1)	J	Translation, ribosomal structure and biogenesis	1	0	0	0	0	1	0	0	0	0	1	0	0	0	0	1	0	0	0	0	1	0	0	0	0	1	0
				arCOG04107	SUI2	Translation initiation factor 2, alpha subunit (eIF-2alpha)	J	Translation, ribosomal structure and biogenesis	1	0	0	0	0	1	0	0	0	0	1	0	0	0	0	1	0	0	0	0	1	0	0	0	0	1	0
				arCOG01561	TEF1	Translation elongation factor EF-1 alpha, GTPase	J	Translation, ribosomal structure and biogenesis	1	0	0	0	0	1	0	0	0	0	1	1	1	0	0	1	0	0	0	0	1	0	0	0	0	1	2
				arCOG00401	ThrS	Threonyl-tRNA synthetase	J	Translation, ribosomal structure and biogenesis	1	0	0	0	0	1	0	0	0	0	1	0	0	0	0	1	0	0	0	0	1	0	0	0	0	1	0
				arCOG01115	TiaS	tRNA(Ile2) 2-agmatinylcytidine synthetase; containing Zn-ribbon domain and OB-fold domain	J	Translation, ribosomal structure and biogenesis	1	0	0	0	0	1	0	0	0	0	1	0	0	0	0	1	0	0	0	0	0	0	0	0	0	1	0
				arCOG04176	TIF6	Translation initiation factor 6 (eIF-6)	J	Translation, ribosomal structure and biogenesis	1	0	0	0	0	1	0	0	0	0	1	0	0	0	0	1	0	0	0	0	1	0	0	0	0	1	0
				arCOG00042	TilS	tRNA(Ile)-lysidine synthase TilS/MesJ	J	Translation, ribosomal structure and biogenesis	1	0	0	0	0	1	0	0	0	0	1	0	0	0	0	1	0	0	0	0	1	0	0	0	0	1	0
				arCOG00985	Tma20	Predicted RNA-binding protein, contains PUA domain	J	Translation, ribosomal structure and biogenesis	1	0	0	0	0	1	0	0	0	0	1	0	0	0	0	1	0	0	0	0	0	0	0	0	0	1	0
				arCOG01219	TRM1	N2,N2-dimethylguanosine tRNA methyltransferase	J	Translation, ribosomal structure and biogenesis	1	0	0	0	0	1	0	0	0	0	1	0	0	0	0	1	0	0	0	0	0	0	0	0	0	0	0
				arCOG00047	Trm11	tRNA G10 N-methylase Trm11	J	Translation, ribosomal structure and biogenesis	1	0	0	0	0	1	0	0	0	0	0	0	0	0	0	1	1	0	0	0	0	0	1	0	0	2	2
				arCOG00033	Trm5	Wybutosine (yW) biosynthesis enzyme Trm5, tRNA (guanine) methyltransferase	J	Translation, ribosomal structure and biogenesis	1	0	0	0	0	1	0	0	0	0	1	0	0	0	0	1	0	0	0	0	0	0	0	0	0	0	0
				arCOG01018	TrmJ	tRNA C32,U32 (ribose-2'-O)-methylase TrmJ or a related methyltransferase	J	Translation, ribosomal structure and biogenesis	1	0	0	0	0	1	0	0	0	0	1	0	0	0	0	1	0	0	0	0	1	0	1	0	0	2	1
				arCOG01887	TrpS	Tryptophanyl-tRNA synthetase	J	Translation, ribosomal structure and biogenesis	1	0	0	0	0	1	0	0	0	0	1	0	0	0	0	1	0	0	0	0	1	0	0	0	0	1	0
				arCOG04449	TruA	Pseudouridylate synthase	J	Translation, ribosomal structure and biogenesis	1	0	0	0	0	1	0	0	0	0	0	0	0	0	0	1	1	0	0	0	0	0	0	0	0	0	1
				arCOG00987	TruB	Pseudouridine synthase	J	Translation, ribosomal structure and biogenesis	1	0	0	0	0	1	0	0	0	0	1	0	0	0	0	1	0	0	0	0	1	0	0	0	0	1	0
				arCOG04252	TruD	tRNA(Glu) U13 pseudouridine synthase TruD	J	Translation, ribosomal structure and biogenesis	1	0	0	0	0	1	0	0	0	0	1	0	0	0	0	1	0	0	0	0	0	0	1	0	0	1	1
				arCOG04733	Tsr3	Ribosome biogenesis protein Tsr3, contains Fer4-like metal-binding domain ortholog of eukaryotic RNase L inhibitor RLI N-terminal domain	J	Translation, ribosomal structure and biogenesis	1	0	0	0	0	1	0	0	0	0	1	0	0	0	0	1	0	0	0	0	1	0	0	0	0	1	0
				arCOG01886	TyrS	Tyrosyl-tRNA synthetase	J	Translation, ribosomal structure and biogenesis	1	0	0	0	0	1	0	0	0	0	1	0	0	0	0	1	0	0	0	0	1	0	0	0	0	1	0
				arCOG04174	TYW1	Wybutosine (yW) biosynthesis enzyme, Fe-S oxidoreductase	J	Translation, ribosomal structure and biogenesis	1	0	0	0	0	1	0	0	0	0	1	0	0	0	0	1	0	0	0	0	1	0	0	0	0	1	0
				arCOG10124	TYW2	Wybutosine (yW) biosynthesis enzyme TYW2, tRNA(Phe) (4-demethylwyosine(37)-C(7)) aminocarboxypropyltransferase transferase	J	Translation, ribosomal structure and biogenesis	1	0	0	0	0	1	0	0	0	0	1	0	0	0	0	1	0	0	0	0	0	0	0	0	0	0	0
				arCOG00808	ValS	Valyl-tRNA synthetase	J	Translation, ribosomal structure and biogenesis	1	0	0	0	0	1	0	0	0	0	1	0	0	0	0	1	0	0	0	0	1	0	0	0	0	1	0
				arCOG00541	YSH1	5'-3' Exoribonuclease of the beta-lactamase fold involved in RNA processing	J	Translation, ribosomal structure and biogenesis	1	0	0	0	0	1	0	0	0	0	1	0	0	0	0	1	0	0	0	0	1	0	0	0	0	1	0
				arCOG00001 arCOG00002 arCOG00007 arCOG00724	-	Transcriptional regulator, PadR family	K	Transcription	5	0	0	0	0	4	0	1	0	0	3	0	0	0	0	3	1	1	0	0	2	1	0	0	0	2	4
				arCOG00386	-	Predicted membrane-associated trancriptional regulator	K	Transcription	0	0	0	0	0	1	0	0	0	1	1	0	0	0	0	1	0	0	0	0	0	0	0	0	0	0	1
				arCOG00608	-	Predicted transcriptional regulator with C-terminal CBS domains	K	Transcription	1	0	0	0	0	1	0	0	0	0	2	0	0	0	0	2	0	0	0	0	1	0	0	0	0	1	0
				arCOG01055 arCOG01804 arCOG02271 arCOG02274 arCOG02283 arCOG04362 arCOG04518	-	Transcriptional regulator, contains HTH domain	K	Transcription	4	0	0	0	0	4	0	0	0	0	6	1	0	0	0	5	0	0	0	0	1	1	1	0	0	2	3
				arCOG01117	-	Lrp/AsnC family C-terminal domain	K	Transcription	1	0	0	0	0	1	0	0	0	0	2	0	0	0	0	2	0	0	0	0	1	0	0	0	0	1	0
				arCOG01345 arCOG04060 arCOG04152 arCOG04399	-	Predicted transcriptional regulator	K	Transcription	4	0	0	0	0	4	0	0	0	0	4	0	0	0	0	4	0	0	0	0	2	0	0	0	0	3	0
				arCOG01580 arCOG01581 arCOG01585 arCOG01586	-	DNA-binding transcriptional regulator, Lrp family	K	Transcription	7	0	0	0	0	5	0	2	0	0	6	0	0	0	0	6	0	0	0	0	5	1	3	0	0	8	6
				arCOG01684	-	Heat shock transcriptional regulator, ArsR family	K	Transcription	1	0	0	0	0	1	0	0	0	0	1	0	0	0	0	1	0	0	0	0	1	0	0	0	0	1	0
				arCOG01691 arCOG01692	-	Transcriptional regulator ArsR family	K	Transcription	2	0	0	0	0	3	1	0	0	0	2	0	0	0	0	2	0	0	0	0	1	0	0	0	0	1	1
				arCOG02037 arCOG02038	-	Sugar-specific transcriptional regulator TrmB	K	Transcription	7	0	0	0	0	6	1	2	0	0	2	0	0	0	0	1	0	1	0	0	3	0	0	0	0	2	4
				arCOG02611	-	Transcriptional regulator, implicated in bacteriocin system regulation, contains HTH domain	K	Transcription	1	0	0	0	0	1	0	0	0	0	1	0	0	0	0	1	0	0	0	0	0	0	0	0	0	0	0
				arCOG02613	-	Chromosome segregation and condensation protein B	K	Transcription	1	0	0	0	0	1	0	0	0	0	1	0	0	0	0	1	0	0	0	0	0	0	0	0	0	0	0
				arCOG03112	-	Fic family protein	K	Transcription	0	0	0	0	0	0	0	0	0	0	1	0	0	0	0	0	0	1	0	0	1	0	0	0	0	1	1
				arCOG03358	-	Protein containing HTH domain of resolvase family	K	Transcription	0	0	0	0	0	0	0	0	0	0	1	1	0	0	0	0	0	0	0	0	0	0	0	0	0	0	1
				arCOG03698	-	Transciptional regulator, contains HTH domain	K	Transcription	1	0	0	0	0	1	0	0	0	0	0	0	0	0	0	0	0	0	0	0	0	0	0	0	0	0	0
				arCOG04027	-	Transcriptional regulator (GntR family)	K	Transcription	1	0	0	0	0	1	0	0	0	0	0	0	1	0	0	1	0	0	0	0	1	0	0	0	0	0	1
				arCOG04041	-	Transcriptional regulator, contains wHTH domain	K	Transcription	0	0	0	0	0	0	0	0	0	0	1	0	0	0	0	1	0	0	0	0	0	0	0	0	0	0	0
				arCOG04366	-	ArsR family transcriptional regulator	K	Transcription	1	0	0	0	0	1	0	0	0	0	1	0	0	0	0	1	0	0	0	0	1	0	0	0	0	1	0
				arCOG04377	-	Transcriptional regulator MarR family, contains HTH domain	K	Transcription	1	0	0	0	0	1	0	0	0	0	1	0	0	0	0	1	0	0	0	0	1	0	0	0	0	1	0
				arCOG05337	-	Transcriptional regulator, HTH domain	K	Transcription	1	0	0	0	0	1	0	0	0	0	1	0	0	0	0	1	0	0	0	0	1	0	0	0	0	1	0
				arCOG06166	-	Transcriptional regulator, ArsR family	K	Transcription	0	0	0	0	0	0	0	0	0	0	0	0	0	0	0	1	1	0	0	0	0	0	0	0	0	0	1
				arCOG07405	-	AbrB-like transcriptional regulator	K	Transcription	0	0	1	0	0	1	0	0	0	0	2	1	0	0	0	1	0	0	0	0	1	0	0	0	0	1	2
				arCOG02643 arCOG02647	AcrR	Transcriptional regulator, TetR/AcrR family	K	Transcription	1	0	0	0	0	1	0	0	0	0	0	0	0	0	0	1	1	0	0	0	0	0	0	0	0	0	1
				arCOG00492	ARO8	Transcriptional regulators containing a DNA-binding HTH domain and an aminotransferase domain (MocR family)	K	Transcription	1	0	0	0	0	1	0	0	0	0	1	0	0	0	0	1	0	0	0	0	1	0	0	0	0	1	0
				arCOG00394 arCOG00731 arCOG01450 arCOG01681 arCOG01687 arCOG05349	ArsR	Transcriptional regulator containing HTH domain, ArsR family	K	Transcription	5	0	1	0	0	6	0	0	0	0	2	0	0	0	0	1	1	2	0	0	4	1	1	0	0	5	6
				arCOG00770	DinG	Rad3-related DNA helicase	K	Transcription	1	0	0	0	0	1	0	0	0	0	1	0	0	0	0	1	0	0	0	0	0	0	1	0	0	1	1
				arCOG03422	EarA	Transcriptional activator of archaellum, contains HTH domain	K	Transcription	0	0	0	0	0	0	0	0	0	0	1	0	0	0	0	1	0	0	0	0	1	0	0	0	0	1	0
				arCOG04061	EGD2	Transcription factor homologous to NACalpha-BTF3	K	Transcription	1	0	0	0	0	1	0	0	0	0	1	0	0	0	0	1	0	0	0	0	1	0	0	0	0	1	0
				arCOG01361	ELP3	Histone acetyltransferase	K	Transcription	1	0	0	0	0	1	0	0	0	0	1	0	0	0	0	1	0	0	0	0	1	0	0	0	0	1	0
				arCOG04818	HepA	Superfamily II DNA/RNA helicase, SNF2 family	K	Transcription	0	0	1	0	0	1	0	0	0	0	0	0	1	0	0	3	2	0	0	0	1	0	0	0	0	0	4
				arCOG01057	HxlR	DNA-binding transcriptional regulator, HxlR family	K	Transcription	8	0	0	0	0	4	0	4	0	0	5	1	0	0	0	3	0	1	0	0	2	0	0	0	0	2	6
				arCOG00998	LSM1	Small nuclear ribonucleoprotein (snRNP) homolog	K	Transcription	2	0	0	0	0	2	0	0	0	0	2	0	0	0	0	2	0	0	0	0	2	0	0	0	0	2	0
				arCOG00732 arCOG03177 arCOG03181 arCOG03182	MarR	Transcriptional regulator, MarR family	K	Transcription	4	0	0	0	0	4	0	0	0	0	4	0	0	0	0	4	0	0	0	0	0	0	0	0	0	0	0
				arCOG04280	NagC	Transcriptional regulator/sugar kinase	K	Transcription	1	0	0	0	0	1	0	0	0	0	1	0	0	0	0	1	0	0	0	0	1	0	0	0	0	1	0
				arCOG01760	NusA	Transcription elongation factor	K	Transcription	1	0	0	0	0	1	0	0	0	0	1	0	0	0	0	1	0	0	0	0	1	0	0	0	0	1	0
				arCOG01920	NusG	Transcription antiterminator NusG	K	Transcription	1	0	0	0	0	1	0	0	0	0	1	0	0	0	0	1	0	0	0	0	1	0	0	0	0	1	0
				arCOG04244	RPB10	DNA-directed RNA polymerase, subunit N (RpoN/RPB10)	K	Transcription	1	0	0	0	0	1	0	0	0	0	0	0	0	0	0	0	0	0	0	0	1	0	0	0	0	1	0
				arCOG04111	RPB11	DNA-directed RNA polymerase, subunit L	K	Transcription	1	0	0	0	0	1	0	0	0	0	1	0	0	0	0	1	0	0	0	0	1	0	0	0	0	1	0
				arCOG04258	RPB5	DNA-directed RNA polymerase, subunit H, RpoH/RPB5	K	Transcription	1	0	0	0	0	1	0	0	0	0	1	0	0	0	0	1	0	0	0	0	1	0	0	0	0	1	0
				arCOG00675	RPB7	DNA-directed RNA polymerase, subunit E'/Rpb7	K	Transcription	1	0	0	0	0	1	0	0	0	0	1	0	0	0	0	1	0	0	0	0	1	0	0	0	0	1	0
				arCOG00579	RPB9	DNA-directed RNA polymerase, subunit M/Transcription elongation factor TFIIS	K	Transcription	1	0	0	0	0	1	0	0	0	0	2	0	0	0	0	2	0	0	0	0	1	0	0	0	0	1	0
				arCOG04341	RPC12	DNA-directed RNA polymerase, subunit RPC12/RpoP (contains C4-type Zn-finger)	K	Transcription	1	0	0	0	0	1	0	0	0	0	0	0	0	0	0	0	0	0	0	0	1	0	0	0	0	1	0
				arCOG01016	Rpo4	DNA-directed RNA polymerase, subunit Rpo4/RpoF	K	Transcription	1	0	0	0	0	1	0	0	0	0	1	0	0	0	0	1	0	0	0	0	0	0	0	0	0	0	0
				arCOG01268	Rpo6/RpoZ	DNA-directed RNA polymerase subunit K/omega	K	Transcription	1	0	0	0	0	1	0	0	0	0	1	0	0	0	0	1	0	0	0	0	1	0	0	0	0	1	0
				arCOG04241	RpoA/Rpo1	DNA-directed RNA polymerase subunit D	K	Transcription	1	0	0	0	0	1	0	0	0	0	1	0	0	0	0	1	0	0	0	0	1	0	0	0	0	1	0
				arCOG01762	RpoB/Rpo2	DNA-directed RNA polymerase subunit B	K	Transcription	1	0	0	0	0	1	0	0	0	0	1	0	0	0	0	1	0	0	0	0	1	0	0	0	0	1	0
				arCOG04256	RpoC/Rpo11	DNA-directed RNA polymerase subunit A''	K	Transcription	1	0	0	0	0	1	0	0	0	0	1	0	0	0	0	1	0	0	0	0	1	0	0	0	0	1	0
				arCOG04257	RpoC/Rpo3	DNA-directed RNA polymerase subunit A'	K	Transcription	1	0	0	0	0	1	0	0	0	0	1	0	0	0	0	1	0	0	0	0	1	0	0	0	0	1	0
				arCOG01764	SPT15	TATA-box binding protein (TBP), component of TFIID and TFIIB	K	Transcription	1	0	0	0	0	1	0	0	0	0	1	0	0	0	0	1	0	0	0	0	1	0	0	0	0	1	0
				arCOG04077	Spt4	Transcription elongation factor Spt4/RpoE2, zinc finger protein	K	Transcription	1	0	0	0	0	1	0	0	0	0	1	0	0	0	0	0	0	1	0	0	1	0	0	0	0	1	1
				arCOG01753	Ssh10b	Archaeal DNA-binding protein Alba	K	Transcription	1	0	0	0	0	1	0	0	0	0	1	0	0	0	0	1	0	0	0	0	1	0	0	0	0	1	0
				arCOG00881 arCOG00885	SSL2	DNA or RNA helicase of superfamily II	K	Transcription	2	0	0	0	0	2	0	0	0	0	0	0	0	0	0	0	0	0	0	0	1	0	0	0	0	2	0
				arCOG02242	Sta1	Viral transcriptional activator, contains HTH domain	K	Transcription	1	0	0	0	0	1	0	0	0	0	1	0	0	0	0	1	0	0	0	0	0	0	0	0	0	0	0
				arCOG01981	SUA7	Transcription initiation factor TFIIB, Brf1 subunit/Transcription initiation factor TFIIB	K	Transcription	1	0	0	0	0	1	0	0	0	0	2	0	0	0	0	2	0	0	0	0	2	0	0	0	0	2	0
				arCOG01128	TenA	Transcriptional activator TenA	K	Transcription	1	0	0	0	0	1	0	0	0	0	1	0	0	0	0	1	0	0	0	0	1	0	0	0	0	1	0
				arCOG02099 arCOG02100	TroR	Mn-dependent transcriptional regulator (DtxR family)	K	Transcription	2	0	0	0	0	2	0	0	0	0	2	0	0	0	0	2	0	0	0	0	2	0	1	0	0	3	1
				arCOG00826 arCOG00844 arCOG00845 arCOG00846	WecD	Acetyltransferase (GNAT) family	K	Transcription	5	0	0	0	0	5	0	0	0	0	4	0	1	0	0	6	1	0	0	0	3	1	1	0	0	3	4
				arCOG00874	xpb	ssDNA-dependent ATPase, helicase superfamily II	K	Transcription	0	0	0	0	0	0	0	0	0	0	2	1	0	0	0	1	0	0	0	0	1	0	0	0	0	1	1
				arCOG04265	ZPR1	C4-type Zn-finger protein, LSM1 interacting protein	K	Transcription	1	0	0	0	0	1	0	0	0	0	1	0	0	0	0	2	1	0	0	0	0	0	0	0	0	1	1
				arCOG00115 arCOG00129 arCOG00890	-	DNA modification methylase	L	Replication, recombination and repair	3	0	0	0	0	3	1	1	0	0	5	2	0	0	0	2	0	1	0	0	2	0	0	0	0	1	5
				arCOG00280 arCOG00285	-	HerA helicase	L	Replication, recombination and repair	2	0	0	0	0	2	0	0	0	0	2	0	0	0	0	2	0	0	0	0	1	0	0	0	0	1	0
				arCOG00367	-	NurA 5'-3' nuclease	L	Replication, recombination and repair	1	0	0	0	0	1	0	0	0	0	1	0	0	0	0	1	0	0	0	0	0	0	0	0	0	0	0
				arCOG00461	-	Uncharacterized protein related to Endonuclease III	L	Replication, recombination and repair	1	0	0	0	0	1	0	0	0	0	1	0	0	0	0	1	0	0	0	0	1	0	0	0	0	1	0
				arCOG00551	-	DNA replication initiation complex subunit, GINS15 family	L	Replication, recombination and repair	1	0	0	0	0	0	0	1	0	0	1	0	0	0	0	1	0	0	0	0	1	0	0	0	0	2	1
				arCOG00801	-	RecB family exonuclease	L	Replication, recombination and repair	1	0	0	0	0	1	0	0	0	0	1	0	0	0	0	1	0	0	0	0	0	0	0	0	0	0	0
				arCOG00905	-	Uracil-DNA glycosylase	L	Replication, recombination and repair	1	0	0	0	0	1	0	0	0	0	1	0	0	0	0	1	0	0	0	0	1	0	0	0	0	2	0
				arCOG00919	-	Holliday junction resolvase, archaeal type	L	Replication, recombination and repair	1	0	0	0	0	1	0	0	0	0	1	0	0	0	0	1	0	0	0	0	1	0	0	0	0	1	0
				arCOG00928	-	Endonuclease V homolog	L	Replication, recombination and repair	0	0	0	0	0	0	0	0	0	0	1	0	0	0	0	1	0	0	0	0	0	0	0	0	0	0	0
				arCOG01072 arCOG01078 arCOG01080	-	NUDIX family hydrolase	L	Replication, recombination and repair	2	0	0	0	0	2	0	0	0	0	3	0	0	0	0	3	0	0	0	0	1	1	1	0	0	1	2
				arCOG01165	-	DNA topoisomerase VI, subunit B	L	Replication, recombination and repair	1	0	0	0	0	1	0	0	0	0	1	1	1	0	0	1	0	0	0	0	1	0	0	0	0	1	2
				arCOG01305	-	Topoisomerase DNA binding C4 zinc finger fused to uncharacterized N-terminal domain often associated with RecB-like endonuclease	L	Replication, recombination and repair	1	0	0	0	0	1	0	0	0	0	1	0	0	0	0	1	0	0	0	0	1	0	0	0	0	1	0
				arCOG02257 arCOG02258	-	RPA family protein, a subunit of RPA complex in P.furiosus	L	Replication, recombination and repair	1	0	0	0	0	1	0	0	0	0	1	0	0	0	0	1	0	0	0	0	0	0	0	0	0	1	0
				arCOG03142	-	Nuclease of RNase H fold, RuvC/YqgF family	L	Replication, recombination and repair	1	0	0	0	0	1	0	0	0	0	0	0	0	0	0	0	0	0	0	0	1	0	0	0	0	1	0
				arCOG03154	-	Intein/homing endonuclease	L	Replication, recombination and repair	1	0	0	0	0	1	0	0	0	0	1	0	0	0	0	0	0	0	1	0	1	0	0	0	0	1	1
				arCOG03192	-	Endonuclease YncB, thermonuclease family	L	Replication, recombination and repair	0	0	0	0	0	0	0	0	0	0	1	1	0	0	0	0	0	0	0	0	0	0	0	0	0	0	1
				arCOG03235	-	Predicted ATP-dependent endonuclease of the OLD family	L	Replication, recombination and repair	1	0	0	0	0	1	0	0	0	0	0	0	0	0	0	0	0	0	0	0	0	0	0	0	0	0	0
				arCOG04116	-	ATPase of PilT family involved in Holliday junction resolution	L	Replication, recombination and repair	1	0	0	0	0	1	0	0	0	0	1	0	0	0	0	1	0	0	0	0	1	0	0	0	0	1	0
				arCOG04143	-	DNA topoisomerase VI, subunit A	L	Replication, recombination and repair	1	0	0	0	0	1	0	0	0	0	1	0	0	0	0	1	0	0	0	0	1	0	0	0	0	1	0
				arCOG04447	-	Archaeal DNA polymerase II, large subunit	L	Replication, recombination and repair	1	0	0	0	0	1	0	0	0	0	1	1	1	0	0	1	0	0	0	0	1	0	0	0	0	1	2
				arCOG05334	-	HerA-like helicase, fused to PD-(DE)xK superfamily endonuclease	L	Replication, recombination and repair	1	0	0	0	0	2	1	0	1	1	0	0	1	0	0	3	3	0	0	0	0	0	0	0	0	1	7
				arCOG07300	-	Uncharacterized protein associated with inactivated PolB-like polymerase	L	Replication, recombination and repair	0	0	0	0	0	0	0	0	0	0	0	0	0	0	0	0	0	0	0	0	0	0	0	0	0	1	0
				arCOG02724	Ada	Methylated DNA-protein cysteine methyltransferase	L	Replication, recombination and repair	1	0	0	0	0	1	0	0	0	0	0	0	0	0	0	0	0	0	0	0	0	0	0	0	0	0	0
				arCOG04356	Bax1	Nuclease of restriction endonuclease-like fold, implicated in nucleotide excision repair	L	Replication, recombination and repair	0	0	0	0	0	0	0	0	0	0	1	0	0	0	0	1	0	0	0	0	1	0	0	0	0	1	0
				arCOG00553	BRR2	Replicative superfamily II helicase	L	Replication, recombination and repair	1	0	0	0	0	1	0	0	0	0	1	0	0	0	0	2	1	0	0	0	0	0	1	0	0	1	2
				arCOG00467	CDC6	Cdc6-related protein, AAA superfamily ATPase	L	Replication, recombination and repair	3	0	0	0	0	4	0	0	0	1	2	0	0	0	0	2	0	0	0	0	3	0	0	0	0	3	1
				arCOG01347	CDC9	ATP-dependent DNA ligase	L	Replication, recombination and repair	1	0	0	0	0	1	0	0	0	0	1	0	0	0	0	1	0	0	0	0	1	0	0	0	0	1	0
				arCOG03416	Dam	Site-specific DNA methylase	L	Replication, recombination and repair	2	0	0	0	0	3	1	0	0	0	2	0	0	0	0	2	0	0	0	0	1	0	0	0	0	1	1
				arCOG04157	Dcm	Site-specific DNA methylase	L	Replication, recombination and repair	1	0	0	0	0	0	0	1	0	0	0	0	0	0	0	0	0	0	0	0	0	0	0	0	0	0	1
				arCOG04281	DnaG	DNA primase (bacterial type)	L	Replication, recombination and repair	1	0	0	0	0	1	0	0	0	0	1	0	0	0	0	1	0	0	0	0	1	0	0	0	0	1	0
				arCOG00488	DnaN	DNA polymerase sliding clamp subunit (PCNA homolog)	L	Replication, recombination and repair	1	0	0	0	0	1	0	0	0	0	1	0	0	0	0	1	0	0	0	0	1	0	0	0	0	1	0
				arCOG04357	ENDO3c	Thermostable 8-oxoguanine DNA glycosylase	L	Replication, recombination and repair	1	0	0	0	0	1	0	0	0	0	1	0	0	0	0	1	0	0	0	0	1	0	0	0	0	1	0
				arCOG04050	FEN1	5'-3' exonuclease	L	Replication, recombination and repair	1	0	0	0	0	1	0	0	0	0	1	0	0	0	0	1	0	0	0	0	1	0	0	0	0	1	0
				arCOG04367	GyrA	Type IIA topoisomerase (DNA gyrase/topo II, topoisomerase IV), A subunit	L	Replication, recombination and repair	1	0	0	0	0	1	0	0	0	0	1	1	1	0	0	2	1	0	0	0	1	0	0	0	0	1	3
				arCOG04371	GyrB	Type IIA topoisomerase (DNA gyrase/topo II, topoisomerase IV), B subunit	L	Replication, recombination and repair	1	0	0	0	0	1	0	0	0	0	1	0	0	0	0	1	0	0	0	0	1	0	0	0	0	1	0
				arCOG05336	HimA	Bacterial nucleoid DNA-binding protein	L	Replication, recombination and repair	1	0	0	0	0	1	0	0	0	0	1	0	0	0	0	1	0	0	0	0	1	0	0	0	0	1	0
				arCOG04455	HYS2	Archaeal DNA polymerase II, small subunit/DNA polymerase delta, subunit B	L	Replication, recombination and repair	1	0	0	0	0	1	0	0	0	0	2	1	0	0	0	1	0	0	0	0	1	0	0	0	0	1	1
				arCOG00439	MCM2	ATPase involved in replication control, Cdc46/Mcm family	L	Replication, recombination and repair	1	0	0	0	0	1	0	0	0	0	2	1	0	0	0	1	0	0	0	0	1	0	0	0	0	1	1
				arCOG00108	Mod	Adenine specific DNA methylase Mod	L	Replication, recombination and repair	2	0	0	0	0	1	0	1	0	0	0	0	0	0	0	0	0	0	0	0	0	0	0	0	0	2	1
				arCOG00872	MPH1	ERCC4-like helicase	L	Replication, recombination and repair	1	0	0	0	0	1	0	0	0	0	0	0	1	0	0	1	0	0	0	0	1	1	0	0	0	1	2
				arCOG02896 arCOG02897	MutS	Mismatch repair ATPase (MutS family)	L	Replication, recombination and repair	0	0	0	0	0	0	0	0	0	0	0	0	0	0	0	0	0	0	0	0	0	0	0	0	0	2	0
				arCOG00929	Nfi	Deoxyinosine 3'endonuclease (endonuclease V)	L	Replication, recombination and repair	0	0	0	0	0	0	0	0	0	0	1	0	0	0	0	1	0	0	0	0	1	0	0	0	0	1	0
				arCOG01894	Nfo	Endonuclease IV	L	Replication, recombination and repair	2	0	0	0	0	2	0	0	0	0	2	0	0	0	0	2	0	0	0	0	2	0	0	0	0	2	0
				arCOG04269	NreA	DNA repair protein NreA	L	Replication, recombination and repair	1	0	0	0	0	1	0	0	0	0	1	0	0	0	0	1	0	0	0	0	0	0	1	0	0	1	1
				arCOG00459	Nth	EndoIII-related endonuclease	L	Replication, recombination and repair	1	0	0	0	0	1	0	0	0	0	1	0	0	0	0	1	0	0	0	0	1	0	0	0	0	1	0
				arCOG02840	PhrB	Deoxyribodipyrimidine photolyase	L	Replication, recombination and repair	1	0	0	0	0	1	0	0	0	0	0	0	0	0	0	0	0	0	0	0	0	0	0	0	0	0	0
				arCOG00305	POL4	DNA polymerase IV (family X)	L	Replication, recombination and repair	0	0	0	0	0	0	0	0	0	0	0	0	0	0	0	0	0	0	0	0	0	0	0	0	0	1	0
				arCOG04926	PolB	DNA polymerase elongation subunit (family B)	L	Replication, recombination and repair	1	0	0	0	0	0	0	1	0	0	1	1	0	1	0	0	0	1	0	0	1	0	0	0	0	1	4
				arCOG00329	PolB2	DNA polymerase PolB2, inactivated	L	Replication, recombination and repair	1	0	0	0	0	1	0	0	0	0	1	0	0	0	0	1	0	0	0	0	0	0	0	0	0	1	0
				arCOG00328	PolB3	DNA polymerase PolB3	L	Replication, recombination and repair	2	0	0	0	0	2	0	0	0	0	2	0	0	0	0	2	0	0	0	0	2	1	0	0	0	2	1
				arCOG04110	PRI1	Eukaryotic-type DNA primase, catalytic (small) subunit	L	Replication, recombination and repair	1	0	0	0	0	1	0	0	0	0	1	0	0	0	0	1	0	0	0	0	0	0	0	0	0	0	0
				arCOG03013	PRI2	Eukaryotic-type DNA primase, large subunit	L	Replication, recombination and repair	1	0	0	0	0	1	0	0	0	0	1	0	0	0	0	1	0	0	0	0	0	0	0	0	0	1	0
				arCOG00415	RadA	RecA/RadA recombinase, contains N-terminal HHH domain	L	Replication, recombination and repair	1	0	0	0	0	1	0	0	0	0	1	0	0	0	0	1	0	0	0	0	1	0	0	0	0	1	0
				arCOG00417	RadB	RecA/RadA recombinase	L	Replication, recombination and repair	1	0	0	0	0	1	0	0	0	0	1	0	0	0	0	1	0	0	0	0	0	0	1	0	0	1	1
				arCOG00427	RecJ/Cdc45	Single-stranded DNA-specific exonuclease RecJ	L	Replication, recombination and repair	1	0	0	0	0	1	0	0	0	0	1	0	0	0	0	1	0	0	0	0	1	0	0	0	0	1	0
				arCOG00470	RFCL	Clamp loader ATPase, large subunit	L	Replication, recombination and repair	1	0	0	0	0	1	0	0	0	0	1	0	0	0	0	1	0	0	0	0	0	0	0	0	0	1	0
				arCOG00469	RFCS	Clamp loader ATPase, small subunit	L	Replication, recombination and repair	1	0	0	0	0	1	0	0	0	0	1	0	0	0	0	1	0	0	0	0	1	0	0	0	0	1	0
				arCOG04121	RnhB	Ribonuclease HII	L	Replication, recombination and repair	1	0	0	0	0	1	0	0	0	0	1	0	0	0	0	1	0	0	0	0	2	0	0	0	0	2	0
				arCOG01510	RPA1	Single-stranded DNA-binding replication protein A (RPA), large (70 kD) subunit or related ssDNA-binding protein	L	Replication, recombination and repair	2	0	0	0	0	2	0	0	0	0	2	0	0	0	0	2	0	0	0	0	1	0	0	0	0	1	0
				arCOG00368	SbcC	ATPase involved in DNA repair, SbcC	L	Replication, recombination and repair	2	0	0	0	0	2	0	0	0	0	2	1	0	0	0	2	1	0	0	0	0	0	0	0	0	0	2
				arCOG00397	SbcD	DNA repair exonuclease, SbcD	L	Replication, recombination and repair	1	0	0	0	0	1	0	0	0	0	1	0	0	0	0	1	0	0	0	0	0	0	0	0	0	1	0
				arCOG02610	ScpA	Chromatin segregation and condensation protein Rec8/ScpA/Scc1, kleisin family	L	Replication, recombination and repair	1	0	0	0	0	1	0	0	0	0	1	0	0	0	0	1	0	0	0	0	0	0	0	0	0	0	0
				arCOG01290	SplB	DNA repair photolyase	L	Replication, recombination and repair	0	0	0	0	0	0	0	0	0	0	3	3	0	0	0	0	0	0	0	0	0	0	0	0	0	0	3
				arCOG00558	SrmB	Superfamily II DNA and RNA helicase	L	Replication, recombination and repair	1	0	0	0	0	1	0	0	0	0	1	0	0	0	0	1	0	0	0	0	1	0	0	0	0	1	0
				arCOG06523	Tag	3-methyladenine DNA glycosylase	L	Replication, recombination and repair	1	0	0	0	0	1	0	0	0	0	0	0	0	0	0	0	0	0	0	0	1	0	0	0	0	1	0
				arCOG00797	UvrD	Superfamily I DNA and RNA helicase	L	Replication, recombination and repair	0	0	0	0	0	0	0	0	0	0	1	1	0	0	0	0	0	0	0	0	0	0	0	0	0	0	1
				arCOG02207	XthA	Exonuclease III	L	Replication, recombination and repair	1	0	0	0	0	1	0	0	0	0	0	0	0	0	0	0	0	0	0	0	1	0	0	0	0	1	0
				arCOG01356 arCOG01357 arCOG01364 arCOG00938 arCOG00940	-	Radical SAM superfamily enzyme	R	General function prediction only	6	0	0	0	0	5	0	1	0	0	3	0	0	0	0	3	0	0	0	0	4	0	3	0	0	7	4
				arCOG00438	-	AAA family ATPase	R	General function prediction only	0	0	0	0	0	0	0	0	0	0	1	1	0	0	0	0	0	0	0	0	0	0	0	0	0	0	1
				arCOG00442	-	von Willebrand factor type A (vWA) domain containing protein	R	General function prediction only	0	0	0	0	0	0	0	0	0	0	1	1	0	0	0	0	0	0	0	0	0	0	0	0	0	0	1
				arCOG00497	-	Zn-dependent hydrolase of the beta-lactamase fold	R	General function prediction only	1	0	0	0	0	1	0	0	0	0	1	0	0	0	0	1	0	0	0	0	1	0	1	0	0	2	1
				arCOG00498 arCOG00504 arCOG00511	-	Metal-dependent hydrolase of the beta-lactamase superfamily II	R	General function prediction only	4	0	0	0	0	4	0	0	0	0	3	0	0	0	0	3	0	0	0	0	1	0	2	0	0	3	2
				arCOG00517	-	Rhodanese Homology Domain fused to Zn-dependent hydrolase of beta-lactamase superfamily	R	General function prediction only	2	0	0	0	0	1	0	1	0	0	1	0	0	0	0	0	0	1	0	0	1	0	0	0	0	1	2
				arCOG00601	-	Protein containing two CBS domains (some fused to C-terminal double-stranded RNA-binding domain of RaiA family)	R	General function prediction only	2	0	0	0	0	2	0	0	0	0	1	0	1	0	0	2	0	0	0	0	1	0	0	0	0	1	1
				arCOG00602	-	CBS domain containing protein	R	General function prediction only	0	0	0	0	0	0	0	0	0	0	1	1	0	0	0	0	0	0	0	0	0	0	0	0	0	0	1
				arCOG00606	-	CBS domain	R	General function prediction only	4	0	0	0	0	4	0	0	0	0	1	0	0	0	0	1	0	0	0	0	3	0	0	0	0	2	0
				arCOG00654 arCOG00655	-	Predicted periplasmic solute-binding protein	R	General function prediction only	2	0	0	0	0	2	0	0	0	0	2	0	0	0	0	2	0	0	0	0	1	0	0	0	0	1	0
				arCOG00893	-	Predicted metal-dependent hydrolase (urease superfamily)	R	General function prediction only	1	0	0	0	0	1	0	0	0	0	1	0	0	0	0	1	0	0	0	0	0	0	0	0	0	1	0
				arCOG00932	-	Uncharacterized protein related to pyruvate formate-lyase activating enzyme	R	General function prediction only	1	0	0	0	0	1	0	0	0	0	1	0	0	0	0	1	0	0	0	0	1	0	0	0	0	1	0
				arCOG00979 arCOG03850	-	Predicted O-methyltransferase YrrM	R	General function prediction only	1	0	0	0	0	1	0	0	0	0	2	1	0	0	0	2	1	0	0	0	1	0	0	0	0	1	2
				arCOG01030	-	Predicted kinase related to galactokinase and mevalonate kinase	R	General function prediction only	2	0	0	0	0	2	0	0	0	0	2	0	0	0	0	2	0	0	0	0	2	0	0	0	0	2	0
				arCOG01150	-	Phosphohydrolase, Icc/MPP superfamily	R	General function prediction only	1	0	0	0	0	1	0	0	0	0	1	0	0	0	0	1	0	0	0	0	1	0	0	0	0	1	0
				arCOG01225 arCOG05343	-	GTPase SAR1 or related small G protein	R	General function prediction only	2	0	0	0	0	2	0	0	0	0	2	0	0	0	0	2	0	0	0	0	1	0	0	0	0	1	0
				arCOG01285 arCOG01287	-	OB-fold domain and Zn-ribbon containing protein, possible acyl-CoA-binding protein	R	General function prediction only	2	0	0	0	0	2	0	0	0	0	3	0	0	0	0	3	0	0	0	0	2	0	0	0	0	2	0
				arCOG01360	-	MiaB family, Radical SAM enzyme	R	General function prediction only	1	0	0	0	0	1	0	0	0	0	1	0	0	0	0	1	0	0	0	0	1	0	0	0	0	1	0
				arCOG01378	-	Uncharacterized protein of the AP superfamily	R	General function prediction only	1	0	0	0	0	0	0	1	0	0	0	0	0	0	0	0	0	0	0	0	0	0	0	0	0	0	1
				arCOG01661	-	alpha/beta superfamily hydrolase	R	General function prediction only	2	0	0	0	0	0	0	2	0	0	0	0	0	0	0	0	0	0	0	0	0	0	0	0	0	0	2
				arCOG01806	-	ACT domain containing protein	R	General function prediction only	2	0	0	0	0	2	0	0	0	0	0	0	0	0	0	0	0	0	0	0	1	0	0	0	0	1	0
				arCOG01858	-	Predicted HD superfamily hydrolase	R	General function prediction only	1	0	0	0	0	1	0	0	0	0	1	0	0	0	0	1	0	0	0	0	1	0	0	0	0	1	0
				arCOG01931	-	Predicted metal-dependent hydrolase of the TIM-barrel fold	R	General function prediction only	0	0	0	0	0	0	0	0	0	0	0	0	0	0	0	0	0	0	0	0	0	0	0	0	0	1	0
				arCOG02008	-	Uncharacterized membrane protein, a putative transporter component	R	General function prediction only	1	0	0	0	0	1	0	0	0	0	1	0	0	0	0	1	0	0	0	0	1	1	1	0	0	2	2
				arCOG02155	-	Protein implicated in RNA metabolism, contains PRC-barrel domain	R	General function prediction only	2	0	0	0	0	2	0	0	0	0	2	0	0	0	0	2	0	0	0	0	1	0	0	0	0	2	0
				arCOG02175	-	Predicted transporter of the RND superfamily	R	General function prediction only	2	0	0	0	0	2	0	0	0	0	2	0	0	0	0	2	0	0	0	0	1	0	1	0	0	1	1
				arCOG02291 arCOG02293	-	HAD superfamily hydrolase	R	General function prediction only	4	0	0	0	0	3	0	1	0	0	2	0	0	0	0	2	0	0	0	0	0	0	1	0	0	2	2
				arCOG02316 arCOG02317	-	Predicted regulator of amino acid metabolism, contains ACT domain	R	General function prediction only	1	0	0	0	0	1	0	0	0	0	1	0	0	0	0	1	0	0	0	0	1	1	2	0	0	2	3
				arCOG02431	-	Predicted Rossmann fold nucleotide-binding protein	R	General function prediction only	2	0	0	0	0	2	0	0	0	0	1	0	0	0	0	1	0	0	0	0	1	0	0	0	0	1	0
				arCOG02444	-	Predicted permease	R	General function prediction only	0	0	0	0	0	0	0	0	0	0	1	0	0	0	0	1	0	0	0	0	0	0	0	0	0	0	0
				arCOG02452	-	KaiC family ATPase, possibly inactivated	R	General function prediction only	1	0	0	0	0	1	0	0	0	0	1	0	0	0	0	1	0	0	0	0	1	1	0	0	0	1	1
				arCOG02505 arCOG02560	-	Secreted protein with beta-propeller repeat domain	R	General function prediction only	1	0	0	0	0	2	1	0	0	0	1	1	0	0	0	0	0	0	0	0	0	0	0	0	0	0	2
				arCOG02625 arCOG03705	-	Predicted metal-dependent hydrolase	R	General function prediction only	2	0	0	0	0	2	0	0	0	0	1	0	0	0	0	1	0	0	0	0	0	0	0	0	0	0	0
				arCOG02742	-	Uncharacterized membrane anchored protein with extracellular vWF domain and Ig-like domain	R	General function prediction only	2	0	0	0	0	2	0	0	0	0	2	0	0	0	0	2	0	0	0	0	0	0	0	0	0	1	0
				arCOG02828	-	NAD dependent epimerase/dehydratase family	R	General function prediction only	1	0	0	0	0	1	0	0	0	0	1	0	0	0	0	1	0	0	0	0	1	0	0	0	0	1	0
				arCOG02935	-	Pirin-related protein	R	General function prediction only	1	0	0	0	0	1	0	0	0	0	1	0	0	0	0	1	0	0	0	0	0	0	1	0	0	1	1
				arCOG03015	-	Uncharacterized protein YbjT, contains NAD(P)-binding and DUF2867 domains	R	General function prediction only	1	0	0	0	0	1	0	0	0	0	1	0	0	0	0	1	0	0	0	0	1	1	0	0	0	0	1
				arCOG03038 arCOG03042 arCOG03046 arCOG03049 arCOG03428 arCOG06650	-	TPR repeats containing protein	R	General function prediction only	5	0	0	0	0	4	0	1	0	0	5	0	0	0	0	6	1	0	0	0	1	0	0	0	0	2	2
				arCOG03096	-	NAD dependent epimerase/dehydratase family enzyme	R	General function prediction only	1	0	0	0	0	1	0	0	0	0	1	0	0	0	0	1	0	0	0	0	1	1	0	0	0	1	1
				arCOG03167 arCOG03168	-	ATPase, AAA+ superfamily fused to HTH and PD-(DE)xK endonuclease domains	R	General function prediction only	3	0	0	0	0	2	0	1	0	0	4	0	2	0	0	6	0	0	0	0	3	1	0	0	0	1	4
				arCOG03233	-	Predicted ATPase	R	General function prediction only	1	0	0	0	0	0	0	1	0	0	0	0	0	0	0	0	0	0	0	0	0	0	0	0	0	0	1
				arCOG03237 arCOG03239	-	ATPase, predicted component of phage defense system	R	General function prediction only	1	0	0	0	0	1	0	0	0	0	0	0	0	0	0	1	1	0	0	0	0	0	0	0	0	0	1
				arCOG03639	-	Predicted glutamine amidotransferase	R	General function prediction only	1	0	0	0	0	1	0	0	0	0	0	0	0	0	0	0	0	0	0	0	0	0	0	0	0	0	0
				arCOG03843 arCOG03844	-	TlpA/TrxA-like family protein	R	General function prediction only	2	0	0	0	0	2	0	0	0	0	3	1	0	0	0	2	0	0	0	0	0	0	0	0	0	0	1
				arCOG04204	-	N-terminal nucleophile hydrolase superfamily protein	R	General function prediction only	0	0	0	0	0	0	0	0	0	0	0	0	0	0	0	0	0	0	0	0	0	0	0	0	0	1	0
				arCOG04212	-	Predicted DNA-binding protein with PD1-like DNA-binding motif	R	General function prediction only	1	0	0	0	0	1	0	0	0	0	1	0	0	0	0	1	0	0	0	0	0	0	1	0	0	1	1
				arCOG04215	-	Acetyltransferase GNAT superfamily	R	General function prediction only	1	0	0	0	0	1	0	0	0	0	0	0	0	0	0	0	0	0	0	0	1	0	0	0	0	1	0
				arCOG04227	-	Predicted CoA-binding protein	R	General function prediction only	1	0	0	0	0	1	0	0	0	0	1	1	1	0	0	1	0	0	0	0	1	0	0	0	0	1	2
				arCOG04290	-	PIN-domain and Zn ribbon	R	General function prediction only	1	0	0	0	0	1	0	0	0	0	1	0	0	0	0	1	0	0	0	0	0	0	0	0	0	0	0
				arCOG04291	-	Sugar isomerase related protein	R	General function prediction only	2	0	0	0	0	2	0	0	0	0	2	0	0	0	0	2	0	0	0	0	1	0	0	0	0	1	0
				arCOG04418	-	Predicted HTH domain, homologous to N-terminal domain of RPA1 protein family	R	General function prediction only	1	0	0	0	0	1	0	0	0	0	1	1	0	0	0	1	1	0	0	0	0	0	1	0	0	1	3
				arCOG04430	-	HD superfamily phosphohydrolase	R	General function prediction only	1	0	0	0	0	1	0	0	0	0	1	0	0	0	0	1	0	0	0	0	0	0	0	0	0	1	0
				arCOG04477	-	Predicted metal binding protein, contains two cysteine clusters	R	General function prediction only	1	0	0	0	0	1	0	0	0	0	1	0	0	0	0	1	0	0	0	0	1	0	0	0	0	1	0
				arCOG04624	-	Multimeric flavodoxin WrbA	R	General function prediction only	1	0	0	0	0	1	0	0	0	0	1	0	0	0	0	1	0	0	0	0	1	0	0	0	0	1	0
				arCOG04682	-	Predicted aminoglycoside phosphotransferase	R	General function prediction only	1	0	0	0	0	1	0	0	0	0	0	0	0	0	0	0	0	0	0	0	0	0	0	0	0	0	0
				arCOG04702	-	Phospholipid-binding protein	R	General function prediction only	1	0	0	0	0	1	0	0	0	0	1	0	0	0	0	1	0	0	0	0	1	0	0	0	0	1	0
				arCOG05331 arCOG05632	-	Predicted transporter component, contains two sulfur transport domains	R	General function prediction only	0	0	0	0	0	0	0	0	0	0	1	0	0	0	0	1	0	0	0	0	0	0	1	0	0	1	1
				arCOG05346	-	PP-loop superfamily ATPase fused to Zn-finger domain	R	General function prediction only	1	0	0	0	0	1	0	0	0	0	1	1	0	0	0	1	1	0	0	0	0	0	1	0	0	1	3
				arCOG05371	-	Putative permease of uncharacterized ABC transporter	R	General function prediction only	1	0	0	0	0	1	0	0	0	0	1	0	0	0	0	1	0	0	0	0	0	0	0	0	0	0	0
				arCOG05379	-	Extracellular substrate-binding protein	R	General function prediction only	1	0	0	0	0	1	0	0	0	0	1	0	0	0	0	1	0	0	0	0	1	0	1	0	0	2	1
				arCOG06008	-	Predicted metal permease	R	General function prediction only	0	0	0	0	0	0	0	0	0	0	0	0	0	0	0	0	0	0	0	0	0	0	1	0	0	1	1
				arCOG06014	-	Predicted membrane protein	R	General function prediction only	1	0	0	0	0	1	0	0	0	0	0	0	1	0	0	1	0	0	0	0	1	0	0	0	0	0	1
				arCOG06513	-	Predicted ester cyclase	R	General function prediction only	1	0	0	0	0	0	0	1	0	0	0	0	0	0	0	0	0	0	0	0	0	0	0	0	0	0	1
				arCOG06722	-	Histidine-specific methyltransferase	R	General function prediction only	1	0	0	0	0	1	0	0	0	0	1	0	0	0	0	1	0	0	0	0	0	0	0	0	0	0	0
				arCOG07100	-	RNAse H superfamily ribonuclease	R	General function prediction only	1	0	0	0	0	0	0	1	0	0	1	0	0	0	0	1	0	0	0	0	1	0	0	0	0	1	1
				arCOG07357	-	Polyisoprenoid-binding periplasmic protein YceI	R	General function prediction only	1	0	0	0	0	1	0	0	0	0	1	0	0	0	0	1	0	0	0	0	1	0	0	0	0	1	0
				arCOG07590	-	Predicted acyl esterase	R	General function prediction only	1	0	0	0	0	1	0	0	0	0	0	0	0	0	0	0	0	0	0	0	0	0	0	0	0	0	0
				arCOG01189	AarF	Predicted unusual protein kinase	R	General function prediction only	1	0	0	0	0	1	0	0	0	0	1	0	0	0	0	1	0	0	0	0	1	0	0	0	0	1	0
				arCOG01108	AbgB	Metal-dependent amidase/aminoacylase/carboxypeptidase	R	General function prediction only	2	0	0	0	0	2	0	0	0	0	0	0	0	0	0	0	0	0	0	0	2	0	0	0	0	1	0
				arCOG01455	AdhP	Zn-dependent alcohol dehydrogenase	R	General function prediction only	3	0	0	0	0	3	0	0	0	0	3	1	1	0	0	3	0	0	0	0	3	1	0	0	0	2	3
				arCOG02638	Aes	Alpha/beta superfamily hydrolase	R	General function prediction only	1	0	0	0	0	1	0	0	0	0	0	0	0	0	0	0	0	0	0	0	0	0	1	0	0	1	1
				arCOG01618 arCOG01619	ARA1	Aldo/keto reductase, related to diketogulonate reductase	R	General function prediction only	3	0	0	0	0	3	0	0	0	0	2	0	0	0	0	2	0	0	0	0	2	1	1	0	0	2	2
				arCOG01136	ARC1	EMAP domain RNA-binding protein	R	General function prediction only	0	0	0	0	0	0	0	0	0	0	0	0	0	0	0	0	0	0	0	0	0	0	2	0	0	2	2
				arCOG00945	AslB	Radical SAM superfamily enzyme	R	General function prediction only	1	0	1	0	0	2	1	1	0	0	0	0	1	0	0	1	0	0	0	0	0	0	0	0	0	0	4
				arCOG00215	CinA	Predicted nucleotide-utilizing enzyme related to molybdopterin-biosynthesis enzyme MoeA	R	General function prediction only	1	0	0	0	0	1	0	0	0	0	1	0	0	0	0	1	0	0	0	0	0	0	0	0	0	1	0
				arCOG01213	Cof	HAD superfamily hydrolase	R	General function prediction only	1	0	0	0	0	1	0	0	0	0	1	0	0	0	0	1	0	0	0	0	0	0	1	0	0	1	1
				arCOG03009	ComEC	Metal-dependent hydrolase of the beta-lactamase superfamily II	R	General function prediction only	1	0	0	0	0	1	0	0	0	0	0	0	0	0	0	0	0	0	0	0	0	0	0	0	0	0	0
				arCOG13413	ComFC	Phosphoribosyl transferase domain, ComFC related	R	General function prediction only	1	0	0	0	0	1	0	0	0	0	0	0	0	0	0	0	0	0	0	0	0	0	0	0	0	0	0
				arCOG01064	HcaD	NAD(FAD)-dependent dehydrogenase	R	General function prediction only	4	0	0	0	0	4	0	0	0	0	3	0	0	0	0	2	0	1	0	0	4	1	0	0	0	4	2
				arCOG00557	Lhr	Lhr-like helicase with C-terminal Zn finger domain	R	General function prediction only	1	0	0	0	0	1	0	0	0	0	1	0	0	0	0	1	0	0	0	0	1	0	1	0	0	2	1
				arCOG01084	MazG	Predicted pyrophosphatase	R	General function prediction only	1	0	0	0	0	1	0	0	0	0	0	0	0	0	0	0	0	0	0	0	0	0	0	0	0	0	0
				arCOG01648 arCOG07416	MhpC	Alpha/beta superfamily hydrolase	R	General function prediction only	3	0	0	0	0	3	0	0	0	0	4	0	0	0	0	5	1	0	0	0	1	0	1	0	0	4	2
				arCOG01622	MviM	Predicted dehydrogenase	R	General function prediction only	2	0	0	0	0	2	0	0	0	0	1	0	0	0	0	1	0	0	0	0	1	0	1	0	0	3	1
				arCOG00352	Nog1	GTP-binding protein, GTP1/Obg family	R	General function prediction only	1	0	0	0	0	1	0	0	0	0	1	0	0	0	0	1	0	0	0	0	1	0	0	0	0	1	0
				arCOG01849	PaaY	Isoleucine patch superfamily protein	R	General function prediction only	2	0	0	0	0	2	0	0	0	0	2	0	0	0	0	2	0	0	0	0	2	0	0	0	0	2	0
				arCOG04179	PDCD5	DNA-binding TFAR19-related protein, PDSD5 family	R	General function prediction only	1	0	0	0	0	1	0	0	0	0	1	0	0	0	0	1	0	0	0	0	1	0	0	0	0	1	0
				arCOG00502	PhnP	Metal-dependent hydrolase of the beta-lactamase superfamily	R	General function prediction only	1	0	0	0	0	1	0	0	0	0	1	0	0	0	0	1	0	0	0	0	1	0	0	0	0	1	0
				arCOG01991	phoE	Broad specificity phosphatase PhoE or related phosphatase	R	General function prediction only	3	0	0	0	0	4	1	0	0	0	3	0	0	0	0	3	0	0	0	0	0	0	1	0	0	1	2
				arCOG00833	RimI	Acetyltransferase (GNAT) family	R	General function prediction only	4	0	0	0	0	5	1	0	0	0	2	0	0	0	0	2	0	0	0	0	2	0	0	0	0	2	1
				arCOG04115	SfsA	DNA-binding protein, stimulates sugar fermentation	R	General function prediction only	1	0	0	0	0	1	0	0	0	0	1	0	0	0	0	1	0	0	0	0	0	0	0	0	0	1	0
				arCOG01995	SpoIIM	Uncharacterized membrane protein, a component of a putative membrane remodelling system	R	General function prediction only	0	0	0	0	0	0	0	0	0	0	1	0	0	0	0	1	0	0	0	0	0	0	1	0	0	1	1
				arCOG00614	SpoIVFB	Zn-dependent protease	R	General function prediction only	1	0	0	0	0	1	0	0	0	0	2	0	0	0	0	2	0	0	0	0	0	0	1	0	0	1	1
				arCOG00769	ThiJ	Putative intracellular protease/amidase	R	General function prediction only	0	0	0	0	0	0	0	0	0	0	0	0	0	0	0	0	0	0	0	0	0	0	1	0	0	1	1
				arCOG01848	WbbJ	Acetyltransferase (isoleucine patch superfamily)	R	General function prediction only	1	0	0	0	0	1	0	0	0	0	0	0	0	0	0	0	0	0	0	0	0	0	0	0	0	0	0
				arCOG08351	YdcF	Uncharacterized SAM-binding protein YcdF, DUF218 family	R	General function prediction only	1	0	0	0	0	1	0	0	0	0	0	0	0	0	0	0	0	0	0	0	0	0	0	0	0	0	0
				arCOG00373		Predicted ATPase	R	General function prediction only	0	0	0	0	0	0	0	0	0	0	0	0	0	0	0	1	1	0	0	0	0	0	0	0	0	0	1
				arCOG01467 arCOG01469 arCOG04151	-	ABC-type multidrug transport system, permease component	R	General function prediction only	4	0	0	0	0	5	1	0	0	0	4	0	0	0	0	4	0	0	0	0	4	0	1	0	0	5	2
				arCOG03264 arCOG05366 arCOG07368 arCOG07398	-	Cell surface protein	R	General function prediction only	3	0	0	0	0	3	0	0	0	0	5	1	0	0	0	5	1	0	0	0	0	0	0	0	0	0	2
				arCOG03003 arCOG02994 arCOG02998 arCOG02999	-	Cupin domain containing protein	S	Function unknown	2	0	0	0	0	2	0	0	0	0	1	0	0	0	0	1	0	0	0	0	1	0	1	0	0	4	1
				arCOG00317 arCOG03350 arCOG03379 arCOG03678 arCOG03681 arCOG03704 arCOG03851 arCOG03889 arCOG03995 arCOG04140 arCOG04308 arCOG04412 arCOG04424 arCOG04912 arCOG05148 arCOG05321 arCOG05330 arCOG05338 arCOG05345 arCOG05353 arCOG05357 arCOG05359 arCOG05362 arCOG05368 arCOG05382 arCOG05407 arCOG05710 arCOG06052 arCOG06267 arCOG06958 arCOG06965 arCOG06977 arCOG07412 arCOG07856 arCOG08946 arCOG09748 arC…	-	Uncharacterized protein	S	Function unknown	51	0	1	0	0	48	3	7	0	0	46	7	0	0	0	45	8	2	0	0	28	0	4	0	0	35	32
				arCOG00723 arCOG06027	-	Uncharacterized protein, DUF488 family	S	Function unknown	1	0	0	0	0	1	0	0	0	0	3	1	0	0	0	2	0	0	0	0	1	0	0	0	0	1	1
				arCOG01159	-	Uncharacterized archaeal coiled-coil protein	S	Function unknown	1	0	0	0	0	1	0	0	0	0	1	0	0	0	0	1	0	0	0	0	1	0	0	0	0	1	0
				arCOG01224	-	Uncharacterized protein, DUF357 family	S	Function unknown	1	0	0	0	0	1	0	0	0	0	1	0	0	0	0	1	0	0	0	0	1	0	0	0	0	1	0
				arCOG01472 arCOG05367 arCOG06046	-	Hemerythrin HHE cation binding domain containing protein	S	Function unknown	3	0	0	0	0	3	0	0	0	0	1	0	0	0	0	1	0	0	0	0	1	0	0	0	0	1	0
				arCOG01667	-	Zinc finger domain containing protein (CDGSH-type)	S	Function unknown	1	0	0	0	0	1	0	0	0	0	1	0	0	0	0	1	0	0	0	0	1	0	0	0	0	1	0
				arCOG01917 arCOG06883	-	Zn-ribbon domain containing protein	S	Function unknown	5	0	0	0	0	5	0	0	0	0	4	0	0	0	0	4	0	0	0	0	1	0	0	0	0	1	0
				arCOG02113 arCOG02114	-	Uncharacterized protein YjgD, DUF1641 family	S	Function unknown	2	0	0	0	0	2	0	0	0	0	3	2	0	0	0	1	0	0	0	0	1	0	0	0	0	1	2
				arCOG02148	-	Uncharacterized homolog of gamma-carboxymuconolactone decarboxylase subunit	S	Function unknown	1	0	0	0	0	1	0	0	0	0	1	0	0	0	0	1	0	0	0	0	2	0	0	0	0	2	0
				arCOG02408	-	Uncharacterized NYN domain containing protein, LabA family	S	Function unknown	2	0	0	0	0	0	0	2	0	0	0	0	0	0	0	0	0	0	0	0	0	0	0	0	0	0	2
				arCOG02510 arCOG02516	-	Secreted protein, with PKD repeat domain	S	Function unknown	2	0	0	0	0	1	0	1	0	0	2	2	0	0	0	0	0	0	0	0	0	0	0	0	0	0	3
				arCOG02761	-	Uncharacterized protein, DUF302 family	S	Function unknown	5	0	0	0	0	2	0	3	0	0	2	0	0	0	0	2	0	0	0	0	1	0	0	0	0	1	3
				arCOG02835	-	Uncharacterized membrane protein YcaP, DUF422 family	S	Function unknown	1	0	0	0	0	1	0	0	0	0	0	0	0	0	0	0	0	0	0	0	0	0	0	0	0	0	0
				arCOG02861	-	Predicted membrane protein, DoxD family	S	Function unknown	1	0	0	0	0	0	0	1	0	0	0	0	0	0	0	0	0	0	0	0	0	0	0	0	0	0	1
				arCOG03573	-	Uncharacterized protein, DUF1015 family	S	Function unknown	1	0	0	0	0	2	1	0	0	0	1	0	0	0	0	1	0	0	0	0	0	0	0	0	0	0	1
				arCOG03582	-	Uncharacterized membrane protein HdeD, DUF308 family	S	Function unknown	1	0	0	0	0	1	0	0	0	0	1	0	0	0	0	1	0	0	0	0	1	0	0	0	0	1	0
				arCOG03692	-	Uncharacterized protein, DUF3834 family	S	Function unknown	1	0	0	0	0	1	0	0	0	0	0	0	0	0	0	0	0	0	0	0	0	0	1	0	0	1	1
				arCOG03694 arCOG03910 arCOG03911 arCOG05351 arCOG05380 arCOG05392 arCOG05396 arCOG06010 arCOG06968 arCOG06970 arCOG07351 arCOG07425 arCOG08779 arCOG10883 arCOG11271 arCOG15031	-	Uncharacterized membrane protein	S	Function unknown	12	0	0	0	0	13	1	1	0	1	10	1	0	0	0	9	0	0	0	0	7	0	2	0	0	10	6
				arCOG03702	-	Uncharacterized membrane protein, DUF2029 family	S	Function unknown	2	0	0	0	0	2	0	0	0	0	2	0	0	0	0	2	0	0	0	0	0	0	0	0	0	0	0
				arCOG03776 arCOG06985	-	Zn finger protein	S	Function unknown	2	0	0	0	0	2	0	0	0	0	0	0	0	0	0	0	0	0	0	0	0	0	0	0	0	1	0
				arCOG03812	-	Uncharacterized membrane protein, DUF2079 family	S	Function unknown	1	0	0	0	0	1	0	0	0	0	3	1	0	0	0	2	0	0	0	0	0	0	0	0	0	0	1
				arCOG04051	-	Uncharacterized protein, DUF424 family	S	Function unknown	1	0	0	0	0	1	0	0	0	0	1	0	0	0	0	1	0	0	0	0	1	0	0	0	0	1	0
				arCOG04058	-	Uncharacterized protein YggU, DUF167 family	S	Function unknown	1	0	0	0	0	1	0	0	0	0	1	0	0	0	0	1	0	0	0	0	0	0	1	0	0	1	1
				arCOG04076	-	Uncharacterized protein, DUF359 family	S	Function unknown	1	0	0	0	0	1	0	0	0	0	1	0	0	0	0	1	0	0	0	0	1	1	1	0	0	1	2
				arCOG04253	-	Uncharacterized protein, DUF763 family	S	Function unknown	1	0	0	0	0	1	0	0	0	0	1	0	0	0	0	1	0	0	0	0	0	0	1	0	0	1	1
				arCOG04349	-	Uncharacterized membrane protein, DUF981 family	S	Function unknown	2	0	0	0	0	2	0	0	0	0	1	0	0	0	0	1	0	0	0	0	1	0	1	0	0	2	1
				arCOG04373	-	Uncharacterized protein YqgV, UPF0045/DUF77 family	S	Function unknown	1	0	0	0	0	1	0	0	0	0	0	0	0	0	0	0	0	0	0	0	1	0	0	0	0	1	0
				arCOG04555	-	Uncharacterized membrane protein related to bactofilin	S	Function unknown	1	0	0	0	0	1	0	0	0	0	0	0	0	0	0	0	0	0	0	0	0	0	0	0	0	0	0
				arCOG04619	-	Uncharacterized membrane protein, contains bPH2 (bacterial pleckstrin homology) domain	S	Function unknown	1	0	0	0	0	0	0	1	0	0	0	0	0	0	0	0	0	0	0	0	0	0	0	0	0	0	1
				arCOG05278	-	Uncharacterized small metal-binding protein	S	Function unknown	3	0	0	0	0	3	0	0	0	0	2	0	0	0	0	2	0	0	0	0	2	1	1	0	0	2	2
				arCOG05408 arCOG07353	-	Zn-ribbon protein	S	Function unknown	0	0	0	0	0	0	0	0	0	0	1	1	0	0	0	0	0	0	0	0	0	0	1	0	0	2	2
				arCOG06011	-	Uncharacterized protein, DUF4382 family	S	Function unknown	1	0	0	0	0	1	0	0	0	0	1	0	0	0	0	1	0	0	0	0	1	0	0	0	0	1	0
				arCOG06034	-	Uncharacterized protein, DUF3501 family	S	Function unknown	1	0	0	0	0	1	0	0	0	0	0	0	1	0	0	1	0	0	0	0	1	0	0	0	0	1	1
				arCOG06113	-	Zn finger protein, C2C2 type	S	Function unknown	1	0	0	0	0	1	0	0	0	0	1	1	0	0	0	0	0	0	0	0	0	0	1	0	0	1	2
				arCOG06569	-	Uncharacterized protein, DUF427 family	S	Function unknown	1	0	0	0	0	1	0	0	0	0	0	0	0	0	0	0	0	0	0	0	0	0	0	0	0	0	0
				arCOG06950	-	Uncharacterized protein , DUF1343 family	S	Function unknown	2	0	0	0	0	2	0	0	0	0	0	0	0	0	0	0	0	0	0	0	0	0	0	0	0	0	0
				arCOG07484	-	Extracellular solute-binding protein with Ig-fold domain	S	Function unknown	0	0	0	0	0	1	1	0	0	0	0	0	0	0	0	0	0	0	0	0	0	0	0	0	0	0	1
				arCOG07744	-	HPP family membrane protein	S	Function unknown	0	0	0	0	0	0	0	0	0	0	1	0	0	0	0	1	0	0	0	0	1	0	0	0	0	1	0
				arCOG07906	-	Zn ribbon containing protein	S	Function unknown	0	0	0	0	0	1	1	0	0	0	0	0	0	0	0	0	0	0	0	0	0	0	0	0	0	0	1
				arCOG07965	-	Zn-finger protein	S	Function unknown	2	0	0	0	0	0	0	2	0	0	0	0	0	0	0	1	1	0	0	0	0	0	0	0	0	0	3
				arCOG09553	-	Uncharacterized membrane protein, contains PLD-nuclease N-terminal domain	S	Function unknown	1	0	0	0	0	0	0	1	0	0	0	0	0	0	0	0	0	0	0	0	0	0	0	0	0	0	1
				arCOG10467	-	Uncharacterized protein, DUF2848 family	S	Function unknown	0	0	0	0	0	0	0	0	0	0	0	0	0	0	0	0	0	0	0	0	0	0	0	0	0	1	0
				arCOG10807	-	Metal-binding protein	S	Function unknown	1	0	0	0	0	0	0	1	0	0	0	0	0	0	0	0	0	0	0	0	0	0	0	0	0	0	1
				arCOG12810	-	Spherulation-specific family 4 protein	S	Function unknown	0	0	0	0	0	0	0	0	0	0	0	0	0	0	0	0	0	0	0	0	0	0	0	0	0	1	0
				arCOG01907	AIM24	Uncharacterized protein, AIM24 family	S	Function unknown	0	0	0	0	0	0	0	0	0	0	1	0	0	0	0	1	0	0	0	0	1	0	0	0	0	1	0
				arCOG03117	DedA	Uncharacterized membrane-associated protein, DedA family	S	Function unknown	2	0	0	0	0	2	0	0	0	0	1	0	0	0	0	1	0	0	0	0	1	0	0	0	0	1	0
